# Supplementary material for: The EGFR/ErbB inhibitor neratinib modifies the neutrophil phosphoproteome and promotes apoptosis and clearance by airway macrophages
Source: Front Immunol. 2022 Jul 28;13:956991. doi: 10.3389/fimmu.2022.956991 (PMC9371615; doi:10.3389/fimmu.2022.956991)
Supplement: Supplementary File 1 — Phosphoproteomics dataset. [file Table_1.xlsx]

## Sheet: Phosphopeptides detected
Intensity D1	Intensity D2	Intensity D3	Intensity D4	Intensity D5	Intensity N1	Intensity N2	Intensity N3	Intensity N4	Intensity N5	Amino acid	Charge	Protein group IDs	Multiplicity	Localization prob	PEP	Score	Delta score	Score for localization	Mass error [ppm]	Intensity	Position	Score diff	Proteins	Positions within proteins	Leading proteins	Protein	Sequence window	Phospho (STY) Probabilities	id	Protein name	Gene name	Unique identifier	Number of Phospho (STY)	# valid values DMSO	# valid values DMSO (minus D1)	# valid values Neratinib
8.80067	7.8613	7.77377	8.8917	7.73735	8.17273	8.03709	8.48557	6.67136	9.39788	T	2	474	___1	1	2.54e-160	199.36	146.56	69.598	0.81637	20951000000	113	69.5982	sp|P06702|S10A9_HUMAN	113	sp|P06702|S10A9_HUMAN	sp|P06702|S10A9_HUMAN	DEGPGHHHKPGLGEGTP______________	PGLGEGT(1)P	7835	Protein S100-A9	S100A9	UID683	1	5	4	5
8.69412	9.38486	10.5364	8.86419	9.67442	9.93941	9.63457	8.42879	9.04321	10.1987	S	3	734	___1	1	0.00530525	82.774	42.708	51.211	-0.54502	12826000000	475	51.2109	sp|P27824-3|CALX_HUMAN;sp|P27824|CALX_HUMAN;sp|P27824-2|CALX_HUMAN	475;583;618	sp|P27824-3|CALX_HUMAN	sp|P27824-3|CALX_HUMAN	EDRKPKAEEDEILNRSPRNRKPRRE______	AEEDEILNRS(1)PR	1605	Isoform 3 of Calnexin	CANX	UID1254	1	5	4	5
7.03025	8.46258	9.11939	9.78597	9.5283	8.14203	8.0225	9.27539	10.3492	8.15819	S	2	944	___2	1	1.49e-90	168.05	129.14	114.76	0.15987	11915000000	125	114.765	sp|P51858-2|HDGF_HUMAN;sp|P51858|HDGF_HUMAN;sp|P51858-3|HDGF_HUMAN	125;132;148	sp|P51858-2|HDGF_HUMAN	sp|P51858-2|HDGF_HUMAN	EAAEGDGDKKGNAEGSSDEEGKLVIDEPAKE	KGNAEGS(1)S(1)DEEGKLVIDEPAK	2157	Isoform 2 of Hepatoma-derived growth factor	HDGF	UID5612	1;2	5	4	5
3.95999	4.65592	5.72907	3.58021	4.84259	4.98018	5.19498	4.57919	4.47305	5.04807	S	2	944	___1	1	1.49e-90	168.05	129.14	114.76	0.15987	11915000000	125	114.765	sp|P51858-2|HDGF_HUMAN;sp|P51858|HDGF_HUMAN;sp|P51858-3|HDGF_HUMAN	125;132;148	sp|P51858-2|HDGF_HUMAN	sp|P51858-2|HDGF_HUMAN	EAAEGDGDKKGNAEGSSDEEGKLVIDEPAKE	KGNAEGS(1)S(1)DEEGKLVIDEPAK	2157	Isoform 2 of Hepatoma-derived growth factor	HDGF	UID126	1;2	5	4	5
1.46839	2.13894	NaN	2.29776	3.60968	2.62727	2.13128	2.45239	NaN	2.11636	S	2	944	___1	1	3.84e-208	214.94	144.61	114.76	0.15987	11115000000	126	114.765	sp|P51858-2|HDGF_HUMAN;sp|P51858|HDGF_HUMAN;sp|P51858-3|HDGF_HUMAN	126;133;149	sp|P51858-2|HDGF_HUMAN	sp|P51858-2|HDGF_HUMAN	AAEGDGDKKGNAEGSSDEEGKLVIDEPAKEK	KGNAEGS(1)S(1)DEEGKLVIDEPAK	2158	Isoform 2 of Hepatoma-derived growth factor	HDGF	UID127	1;2	4	3	4
7.03025	8.46258	9.11939	9.78597	9.5283	8.14203	8.0225	9.27539	10.3492	8.15819	S	2	944	___2	1	3.84e-208	214.94	144.61	114.76	0.15987	11115000000	126	114.765	sp|P51858-2|HDGF_HUMAN;sp|P51858|HDGF_HUMAN;sp|P51858-3|HDGF_HUMAN	126;133;149	sp|P51858-2|HDGF_HUMAN	sp|P51858-2|HDGF_HUMAN	AAEGDGDKKGNAEGSSDEEGKLVIDEPAKEK	KGNAEGS(1)S(1)DEEGKLVIDEPAK	2158	Isoform 2 of Hepatoma-derived growth factor	HDGF	UID5613	1;2	5	4	5
1.84571	5.26484	5.97297	6.49994	4.85276	3.68647	4.77057	5.87801	7.10254	6.13408	S	3	166	___1	1	0	381.54	324.75	227.7	0.34867	8345300000	19	136.613	sp|P19105|ML12A_HUMAN;sp|O14950|ML12B_HUMAN;tr|J3QRS3|J3QRS3_HUMAN;tr|J3KTJ1|J3KTJ1_HUMAN;sp|P24844-2|MYL9_HUMAN;sp|P24844|MYL9_HUMAN	19;20;25;19;20;20	sp|P19105|ML12A_HUMAN	sp|P19105|ML12A_HUMAN	KRTKTKTKKRPQRATSNVFAMFDQSQIQEFK	AT(1)S(1)NVFAMFDQSQIQEFK	322	Myosin regulatory light chain 12A	MYL12A	UID58	1;2	5	4	5
-0.0148544	4.03608	3.03534	1.41483	4.21385	2.76868	5.17402	1.42962	3.79508	5.78049	S	3	166	___2	1	0	381.54	324.75	227.7	0.34867	8345300000	19	136.613	sp|P19105|ML12A_HUMAN;sp|O14950|ML12B_HUMAN;tr|J3QRS3|J3QRS3_HUMAN;tr|J3KTJ1|J3KTJ1_HUMAN;sp|P24844-2|MYL9_HUMAN;sp|P24844|MYL9_HUMAN	19;20;25;19;20;20	sp|P19105|ML12A_HUMAN	sp|P19105|ML12A_HUMAN	KRTKTKTKKRPQRATSNVFAMFDQSQIQEFK	AT(1)S(1)NVFAMFDQSQIQEFK	322	Myosin regulatory light chain 12A	MYL12A	UID5544	1;2	5	4	5
1.84571	5.26484	5.97297	6.49994	4.85276	3.68647	4.77057	1.83963	7.10254	6.13408	T	3	166	___1	1	0	381.54	324.75	227.7	0.34867	7611500000	18	142.004	sp|P19105|ML12A_HUMAN;sp|O14950|ML12B_HUMAN;tr|J3QRS3|J3QRS3_HUMAN;tr|J3KTJ1|J3KTJ1_HUMAN;sp|P24844-2|MYL9_HUMAN;sp|P24844|MYL9_HUMAN	18;19;24;18;19;19	sp|P19105|ML12A_HUMAN	sp|P19105|ML12A_HUMAN	SKRTKTKTKKRPQRATSNVFAMFDQSQIQEF	AT(1)S(1)NVFAMFDQSQIQEFK	7657	Myosin regulatory light chain 12A	MYL12A	UID46	1;2	5	4	5
-0.0148544	4.03608	3.03534	1.41483	4.21385	2.76868	5.17402	1.42962	3.79508	5.78049	T	3	166	___2	1	0	381.54	324.75	227.7	0.34867	7611500000	18	142.004	sp|P19105|ML12A_HUMAN;sp|O14950|ML12B_HUMAN;tr|J3QRS3|J3QRS3_HUMAN;tr|J3KTJ1|J3KTJ1_HUMAN;sp|P24844-2|MYL9_HUMAN;sp|P24844|MYL9_HUMAN	18;19;24;18;19;19	sp|P19105|ML12A_HUMAN	sp|P19105|ML12A_HUMAN	SKRTKTKTKKRPQRATSNVFAMFDQSQIQEF	AT(1)S(1)NVFAMFDQSQIQEFK	7657	Myosin regulatory light chain 12A	MYL12A	UID5532	1;2	5	4	5
5.53144	6.90196	4.4943	5.39657	5.08283	0.0120602	6.3214	2.79035	8.04102	6.62007	S	2	700	___1	1	7.87e-115	182.47	133.12	153.75	-0.65686	6976900000	3	99.1029	sp|P23528|COF1_HUMAN;tr|E9PP50|E9PP50_HUMAN;tr|E9PK25|E9PK25_HUMAN;tr|E9PS23|E9PS23_HUMAN	3;3;41;3	sp|P23528|COF1_HUMAN	sp|P23528|COF1_HUMAN	_____________MASGVAVSDGVIKVFNDM	AS(1)GVAVSDGVIK	1520	Cofilin-1	CFL1	UID224	1	5	4	5
2.60881	3.661	3.47294	2.90448	3.50192	4.15068	3.68044	2.38525	3.73086	4.05964	S	3	494	___1	1	0	262.37	208.08	152.68	-0.51303	6255000000	263	121.705	sp|P07900|HS90A_HUMAN;sp|P07900-2|HS90A_HUMAN	263;385	sp|P07900|HS90A_HUMAN	sp|P07900|HS90A_HUMAN	EEKESEDKPEIEDVGSDEEEEKKDGDKKKKK	ESEDKPEIEDVGS(1)DEEEEK	1106	Heat shock protein HSP 90-alpha	HSP90AA1	UID96	1	5	4	5
1.01459	2.9345	2.82932	3.18937	2.41354	NaN	2.72563	2.8236	NaN	1.57297	T	2	615	___2	0.789236	5.31e-39	144.88	102.13	75.316	-0.85416	5151900000	4	6.05524	sp|P16401|H15_HUMAN	4	sp|P16401|H15_HUMAN	sp|P16401|H15_HUMAN	____________MSETAPAETATPAPVEKSP	S(0.196)ET(0.789)APAET(0.014)AT(0.001)PAPVEK	7883	Histone H1.5	HIST1H1B	UID10751	1;2	5	4	3
NaN	0.956282	NaN	9.5502	10.0147	8.74525	0.391468	9.65617	9.90721	9.23948	T	2	615	___1	0.789236	5.31e-39	144.88	102.13	75.316	-0.85416	5151900000	4	6.05524	sp|P16401|H15_HUMAN	4	sp|P16401|H15_HUMAN	sp|P16401|H15_HUMAN	____________MSETAPAETATPAPVEKSP	S(0.196)ET(0.789)APAET(0.014)AT(0.001)PAPVEK	7883	Histone H1.5	HIST1H1B	UID5265	1;2	3	3	5
6.84566	8.03886	8.04334	8.4645	9.36204	6.96422	7.88485	0.0265961	9.85332	7.69733	S	3	617	___1	0.981839	2.08e-51	156.57	6.2023	73.809	0.33571	4575700000	2	17.329	sp|P16403|H12_HUMAN	2	sp|P16403|H12_HUMAN	sp|P16403|H12_HUMAN	______________MSETAPAAPAAAPPAEK	S(0.982)ET(0.018)APAAPAAAPPAEKAPVKK	1340	Histone H1.2	HIST1H1C	UID3320	1	5	4	5
-1.81122	-0.315023	1.57805	0.107616	1.32903	1.06984	-0.1759	0.745037	-0.204073	1.2139	S	2	615	___1	0.981237	1.18e-94	179.56	127.06	179.56	-0.021123	4457300000	2	17.1846	sp|P16401|H15_HUMAN	2	sp|P16401|H15_HUMAN	sp|P16401|H15_HUMAN	______________MSETAPAETATPAPVEK	S(0.981)ET(0.019)APAETATPAPVEK	1336	Histone H1.5	HIST1H1B	UID3335	1;2	5	4	5
1.14808	1.63482	NaN	1.60907	2.39746	1.38096	2.3088	2.11204	2.25799	1.94036	S	2	615	___2	0.981237	1.18e-94	179.56	127.06	179.56	-0.021123	4457300000	2	17.1846	sp|P16401|H15_HUMAN	2	sp|P16401|H15_HUMAN	sp|P16401|H15_HUMAN	______________MSETAPAETATPAPVEK	S(0.981)ET(0.019)APAETATPAPVEK	1336	Histone H1.5	HIST1H1B	UID8821	1;2	4	3	5
4.34603	5.27622	6.18312	5.65079	6.37546	5.77391	5.80291	5.99553	5.83517	5.53271	S	2	944	___1	1	6.79e-23	132.01	70.45	89.629	0.031365	4192600000	158	89.6295	sp|P51858-2|HDGF_HUMAN;sp|P51858|HDGF_HUMAN;sp|P51858-3|HDGF_HUMAN	158;165;181	sp|P51858-2|HDGF_HUMAN	sp|P51858-2|HDGF_HUMAN	EKGALKRRAGDLLEDSPKRPKEAENPEGEEK	RAGDLLEDS(1)PK	2156	Isoform 2 of Hepatoma-derived growth factor	HDGF	UID313	1	5	4	5
3.30411	2.447	0.56575	0.881546	0.849103	-0.173643	1.53186	2.6469	2.17875	1.95324	S	3	752	___2	1	1.22e-79	152.12	130.69	73.13	-0.44447	4039800000	138	73.1301	tr|E9PL71|E9PL71_HUMAN;sp|P29692-3|EF1D_HUMAN;tr|E9PQ49|E9PQ49_HUMAN;tr|E9PI39|E9PI39_HUMAN;tr|E9PQZ1|E9PQZ1_HUMAN;tr|E9PK01|E9PK01_HUMAN;sp|P29692-4|EF1D_HUMAN;sp|P29692|EF1D_HUMAN;tr|A0A087X1X7|A0A087X1X7_HUMAN;sp|P29692-2|EF1D_HUMAN;tr|E9PRY8|E9PRY8_HUMAN;tr|H0YE72|H0YE72_HUMAN	138;138;162;162;119;162;143;162;528;528;578;37	tr|E9PL71|E9PL71_HUMAN	tr|E9PL71|E9PL71_HUMAN	TPAEDDEDDDIDLFGSDNEEEDKEAAQLREE	KPAT(1)PAEDDEDDDIDLFGS(1)DNEEEDKEAAQLR	1648	Elongation factor 1-delta (Fragment)	EEF1D	UID6087	1;2	5	4	5
2.16967	3.30125	2.36231	1.79872	2.33532	3.25998	3.81834	4.67692	2.91868	2.97571	S	3	752	___1	1	1.22e-79	152.12	130.69	73.13	-0.44447	4039800000	138	73.1301	tr|E9PL71|E9PL71_HUMAN;sp|P29692-3|EF1D_HUMAN;tr|E9PQ49|E9PQ49_HUMAN;tr|E9PI39|E9PI39_HUMAN;tr|E9PQZ1|E9PQZ1_HUMAN;tr|E9PK01|E9PK01_HUMAN;sp|P29692-4|EF1D_HUMAN;sp|P29692|EF1D_HUMAN;tr|A0A087X1X7|A0A087X1X7_HUMAN;sp|P29692-2|EF1D_HUMAN;tr|E9PRY8|E9PRY8_HUMAN;tr|H0YE72|H0YE72_HUMAN	138;138;162;162;119;162;143;162;528;528;578;37	tr|E9PL71|E9PL71_HUMAN	tr|E9PL71|E9PL71_HUMAN	TPAEDDEDDDIDLFGSDNEEEDKEAAQLREE	KPAT(1)PAEDDEDDDIDLFGS(1)DNEEEDKEAAQLR	1648	Elongation factor 1-delta (Fragment)	EEF1D	UID601	1;2	5	4	5
-0.483046	-1.02978	0.122185	8.4645	9.36204	NaN	7.88485	8.06515	9.85332	7.69733	T	2	617	___1	0.898145	2.08e-51	156.57	6.2023	147.39	0.18419	4014400000	4	9.45366	sp|P16403|H12_HUMAN	4	sp|P16403|H12_HUMAN	sp|P16403|H12_HUMAN	____________MSETAPAAPAAAPPAEKAP	S(0.102)ET(0.898)APAAPAAAPPAEK	7887	Histone H1.2	HIST1H1C	UID4453	1	5	4	4
5.04998	7.15192	7.82567	7.56967	7.90717	7.06998	7.55277	7.7126	7.55057	7.18191	S	3	546;616	___1	0.999999	1.08e-09	118.2	92.159	106.29	-0.39194	3694000000	36	60.8548	sp|P10412|H14_HUMAN;sp|P16402|H13_HUMAN	36;37	sp|P10412|H14_HUMAN;sp|P16402|H13_HUMAN	sp|P10412|H14_HUMAN	KKAKKAGATAGKRKASGPPVSELITKAVAAS;KKKARKSAGAAKRKASGPPVSELITKAVAAS	KAS(1)GPPVSELITK	1190	Histone H1.4	HIST1H1E	UID916	1	5	4	5
-1.19475	0.560034	1.02789	1.08739	1.19975	0.386684	-0.061739	0.386189	0.26314	0.304354	S	2	677	___2	1	1.81e-41	148.19	106.45	109.67	0.17472	3659200000	2125	74.5703	tr|Q60FE5|Q60FE5_HUMAN;sp|P21333-2|FLNA_HUMAN;sp|P21333|FLNA_HUMAN	2125;2144;2152	tr|Q60FE5|Q60FE5_HUMAN	tr|Q60FE5|Q60FE5_HUMAN	EGRVKESITRRRRAPSVANVGSHCDLSLKIP	APS(1)VANVGSHCDLSLK	1472	Filamin-A	FLNA	UID6051	1;2	5	4	5
1.13506	2.97015	3.36347	3.64068	4.1892	3.15645	3.25848	3.67901	3.93465	3.34521	S	2	677	___1	1	1.81e-41	148.19	106.45	109.67	0.17472	3659200000	2125	74.5703	tr|Q60FE5|Q60FE5_HUMAN;sp|P21333-2|FLNA_HUMAN;sp|P21333|FLNA_HUMAN	2125;2144;2152	tr|Q60FE5|Q60FE5_HUMAN	tr|Q60FE5|Q60FE5_HUMAN	EGRVKESITRRRRAPSVANVGSHCDLSLKIP	APS(1)VANVGSHCDLSLK	1472	Filamin-A	FLNA	UID565	1;2	5	4	5
-0.00306511	4.26628	5.31247	4.71931	6.61678	2.89297	4.51378	5.97223	3.99621	4.96749	S	2	780	___1	1	1.63e-64	161.49	107.9	151.07	-1.0457	3620400000	252	128.741	sp|P33241|LSP1_HUMAN;sp|P33241-2|LSP1_HUMAN;sp|P33241-3|LSP1_HUMAN;tr|E9PBD8|E9PBD8_HUMAN;tr|E7EMG9|E7EMG9_HUMAN	252;190;380;190;243	sp|P33241|LSP1_HUMAN	sp|P33241|LSP1_HUMAN	AIETAGRTPKLARQASIELPSMAVASTKSRW	QAS(1)IELPSMAVASTK	1713	Lymphocyte-specific protein 1	LSP1	UID80	1;2	5	4	5
-1.95481	0.146278	-4.09282	-4.33996	NaN	-3.24124	-0.902788	NaN	-0.605568	NaN	S	2	780	___2	1	1.63e-64	161.49	107.9	151.07	-1.0457	3620400000	252	128.741	sp|P33241|LSP1_HUMAN;sp|P33241-2|LSP1_HUMAN;sp|P33241-3|LSP1_HUMAN;tr|E9PBD8|E9PBD8_HUMAN;tr|E7EMG9|E7EMG9_HUMAN	252;190;380;190;243	sp|P33241|LSP1_HUMAN	sp|P33241|LSP1_HUMAN	AIETAGRTPKLARQASIELPSMAVASTKSRW	QAS(1)IELPSMAVASTK	1713	Lymphocyte-specific protein 1	LSP1	UID5566	1;2	4	3	3
5.04998	7.15192	7.82567	7.56967	7.90717	7.06998	7.55277	7.7126	7.55057	7.18191	S	3	617	___1	0.999999	1.08e-09	118.2	92.159	106.29	-0.39194	3580300000	36	60.8548	sp|P16403|H12_HUMAN	36	sp|P16403|H12_HUMAN	sp|P16403|H12_HUMAN	KKKAAKKAGGTPRKASGPPVSELITKAVAAS	KAS(1)GPPVSELITK	1339	Histone H1.2	HIST1H1C	UID917	1	5	4	5
6.4322	7.06168	7.64658	6.70229	6.57591	7.4506	6.49495	5.61237	6.19948	6.75233	S	2	625	___1	1	4.58e-115	184.88	158.44	54.223	-0.012579	3492400000	102	54.2226	sp|P17096|HMGA1_HUMAN;sp|P17096-2|HMGA1_HUMAN	102;91	sp|P17096|HMGA1_HUMAN	sp|P17096|HMGA1_HUMAN	PKKLEKEEEEGISQESSEEEQ__________	KLEKEEEEGIS(1)QES(1)S(1)EEEQ	1358	High mobility group protein HMG-I/HMG-Y	HMGA1	UID1148	1;2;3	5	4	5
5.36502	-1.00223	NaN	2.94482	3.26619	3.27	1.0126	1.96821	1.57643	2.27918	S	2	625	___3	1	4.58e-115	184.88	158.44	54.223	-0.012579	3492400000	102	54.2226	sp|P17096|HMGA1_HUMAN;sp|P17096-2|HMGA1_HUMAN	102;91	sp|P17096|HMGA1_HUMAN	sp|P17096|HMGA1_HUMAN	PKKLEKEEEEGISQESSEEEQ__________	KLEKEEEEGIS(1)QES(1)S(1)EEEQ	1358	High mobility group protein HMG-I/HMG-Y	HMGA1	UID12120	1;2;3	4	3	5
7.17177	6.02148	8.03869	6.9278	7.95457	8.56509	7.27371	7.22788	0.572502	8.2085	S	2	625	___2	1	4.58e-115	184.88	158.44	54.223	-0.012579	3492400000	102	54.2226	sp|P17096|HMGA1_HUMAN;sp|P17096-2|HMGA1_HUMAN	102;91	sp|P17096|HMGA1_HUMAN	sp|P17096|HMGA1_HUMAN	PKKLEKEEEEGISQESSEEEQ__________	KLEKEEEEGIS(1)QES(1)S(1)EEEQ	1358	High mobility group protein HMG-I/HMG-Y	HMGA1	UID6634	1;2;3	5	4	5
8.24226	4.79872	8.79189	8.65229	5.23123	8.45292	7.34133	3.42914	6.87193	8.17581	S	2	734	___1	1	1.37e-154	199.36	166.73	199.36	0.10032	3482000000	446	140.201	sp|P27824-3|CALX_HUMAN;sp|P27824|CALX_HUMAN;sp|P27824-2|CALX_HUMAN	446;554;589	sp|P27824-3|CALX_HUMAN	sp|P27824-3|CALX_HUMAN	DEEEEGEEKLEEKQKSDAEEDGGTVSQEEED	QKS(1)DAEEDGGT(0.974)VS(0.026)QEEEDR	1606	Isoform 3 of Calnexin	CANX	UID51	1;2	5	4	5
6.73214	5.97976	6.32863	6.81094	5.80219	6.60524	5.79818	5.07065	6.25789	6.30565	S	2	734	___2	1	1.37e-154	199.36	166.73	199.36	0.10032	3482000000	446	140.201	sp|P27824-3|CALX_HUMAN;sp|P27824|CALX_HUMAN;sp|P27824-2|CALX_HUMAN	446;554;589	sp|P27824-3|CALX_HUMAN	sp|P27824-3|CALX_HUMAN	DEEEEGEEKLEEKQKSDAEEDGGTVSQEEED	QKS(1)DAEEDGGT(0.974)VS(0.026)QEEEDR	1606	Isoform 3 of Calnexin	CANX	UID5537	1;2	5	4	5
3.99818	2.93947	3.9761	2.81666	2.12086	3.30271	2.38887	1.41693	2.29678	3.27127	S	2	615	___1	1	6.92e-184	207.38	164.59	131.31	-0.26791	3239000000	18	90.0035	sp|P16401|H15_HUMAN	18	sp|P16401|H15_HUMAN	sp|P16401|H15_HUMAN	ETAPAETATPAPVEKSPAKKKATKKAAGAGA	SETAPAETATPAPVEKS(1)PAK	1337	Histone H1.5	HIST1H1B	UID309	1;2	5	4	5
2.63974	1.60807	1.03189	1.79997	3.51767	1.69807	1.41141	0.958153	3.81981	2.75605	S	2	615	___2	1	6.92e-184	207.38	164.59	131.31	-0.26791	3239000000	18	90.0035	sp|P16401|H15_HUMAN	18	sp|P16401|H15_HUMAN	sp|P16401|H15_HUMAN	ETAPAETATPAPVEKSPAKKKATKKAAGAGA	SETAPAETATPAPVEKS(1)PAK	1337	Histone H1.5	HIST1H1B	UID5795	1;2	5	4	5
NaN	8.79041	5.97102	9.24264	8.35301	8.74483	8.35474	6.2552	8.94735	6.22715	S	3	2033	___3	0.987393	0.0245912	44.969	15.499	44.969	-0.36157	3152500000	158	21.0778	sp|Q969G9|NKD1_HUMAN	158	sp|Q969G9|NKD1_HUMAN	sp|Q969G9|NKD1_HUMAN	YDFDNNGKVTREDITSLLHTIYEVVDSSVNH	EDIT(0.987)S(0.987)LLHT(0.019)IY(0.005)EVVDS(0.011)S(0.011)VNHS(0.291)PT(0.248)S(0.229)S(0.212)K	5276	Protein naked cuticle homolog 1	NKD1	UID13884	3	4	4	5
10.3214	8.44736	8.53304	NaN	7.03407	9.00214	8.40331	7.34228	NaN	NaN	T	4	1618	___3	0.96057	0.012282	43.497	23.51	43.497	-0.95387	2577400000	1605	17.4915	sp|Q6WRI0|IGS10_HUMAN	1605	sp|Q6WRI0|IGS10_HUMAN	sp|Q6WRI0|IGS10_HUMAN	PEVSMLATTGLSEATTLVSDWDGQKNTKKSD	KPEVS(0.007)MLAT(0.019)T(0.019)GLS(0.046)EAT(0.961)T(0.961)LVS(0.988)DWDGQK	8416	Immunoglobulin superfamily member 10	IGSF10	UID14274	3	4	3	3
10.3214	8.44736	8.53304	NaN	7.03407	9.00214	8.40331	7.34228	NaN	NaN	S	4	1618	___3	0.98757	0.012282	43.497	23.51	43.497	-0.95387	2577400000	1608	25.0941	sp|Q6WRI0|IGS10_HUMAN	1608	sp|Q6WRI0|IGS10_HUMAN	sp|Q6WRI0|IGS10_HUMAN	SMLATTGLSEATTLVSDWDGQKNTKKSDFDK	KPEVS(0.007)MLAT(0.019)T(0.019)GLS(0.046)EAT(0.961)T(0.961)LVS(0.988)DWDGQK	4042	Immunoglobulin superfamily member 10	IGSF10	UID13565	3	4	3	3
10.3214	8.44736	8.53304	NaN	7.03407	9.00214	8.40331	7.34228	NaN	NaN	T	4	1618	___3	0.96057	0.012282	43.497	23.51	43.497	-0.95387	2577400000	1604	17.4915	sp|Q6WRI0|IGS10_HUMAN	1604	sp|Q6WRI0|IGS10_HUMAN	sp|Q6WRI0|IGS10_HUMAN	KPEVSMLATTGLSEATTLVSDWDGQKNTKKS	KPEVS(0.007)MLAT(0.019)T(0.019)GLS(0.046)EAT(0.961)T(0.961)LVS(0.988)DWDGQK	8415	Immunoglobulin superfamily member 10	IGSF10	UID14273	3	4	3	3
5.36502	-1.00223	NaN	2.94482	3.26619	3.27	1.0126	1.96821	1.57643	2.27918	S	2	625	___3	1	1.86e-97	176.85	139.96	54.223	-0.012579	2279700000	103	54.2226	sp|P17096|HMGA1_HUMAN;sp|P17096-2|HMGA1_HUMAN	103;92	sp|P17096|HMGA1_HUMAN	sp|P17096|HMGA1_HUMAN	KKLEKEEEEGISQESSEEEQ___________	KLEKEEEEGIS(1)QES(1)S(1)EEEQ	1359	High mobility group protein HMG-I/HMG-Y	HMGA1	UID12121	1;2;3	4	3	5
7.17177	6.02148	8.03869	6.9278	7.95457	8.56509	7.27371	7.22788	0.572502	8.2085	S	2	625	___2	1	1.86e-97	176.85	139.96	54.223	-0.012579	2279700000	103	54.2226	sp|P17096|HMGA1_HUMAN;sp|P17096-2|HMGA1_HUMAN	103;92	sp|P17096|HMGA1_HUMAN	sp|P17096|HMGA1_HUMAN	KKLEKEEEEGISQESSEEEQ___________	KLEKEEEEGIS(1)QES(1)S(1)EEEQ	1359	High mobility group protein HMG-I/HMG-Y	HMGA1	UID6635	1;2;3	5	4	5
-2.1359	NaN	NaN	-1.64241	-1.68899	NaN	2.86157	-1.59227	-2.40481	-1.98988	S	2	625	___1	1	1.86e-97	176.85	139.96	54.223	-0.012579	2279700000	103	54.2226	sp|P17096|HMGA1_HUMAN;sp|P17096-2|HMGA1_HUMAN	103;92	sp|P17096|HMGA1_HUMAN	sp|P17096|HMGA1_HUMAN	KKLEKEEEEGISQESSEEEQ___________	KLEKEEEEGIS(1)QES(1)S(1)EEEQ	1359	High mobility group protein HMG-I/HMG-Y	HMGA1	UID1149	1;2;3	3	2	4
-0.051815	2.14382	-0.931297	1.25365	-5.83995	-0.681608	1.1694	1.17096	1.29099	0.66618	S	4	495	___2	1	1.52e-147	193.47	140.7	52.956	-0.26201	2215000000	168	52.9564	tr|G3V2D6|G3V2D6_HUMAN;sp|P07910-4|HNRPC_HUMAN;tr|G3V4C1|G3V4C1_HUMAN;sp|P07910-2|HNRPC_HUMAN;sp|P07910-3|HNRPC_HUMAN;tr|B2R5W2|B2R5W2_HUMAN;tr|G3V2Q1|G3V2Q1_HUMAN;sp|P07910|HNRPC_HUMAN;tr|G3V5V7|G3V5V7_HUMAN	168;204;246;247;180;247;259;260;144	tr|G3V2D6|G3V2D6_HUMAN	tr|G3V2D6|G3V2D6_HUMAN	DETNVKMESEGGADDSAEEGDLLDDDDNEDR	MES(1)EGGADDS(1)AEEGDLLDDDDNEDRGDDQLELIKDDEK	1108	Heterogeneous nuclear ribonucleoproteins C1/C2 (Fragment)	HNRNPC	UID6686	1;2	5	4	5
-3.08634	-0.077486	-0.408369	-1.29211	1.61978	-0.757847	0.773176	1.45321	-1.31506	1.38328	S	4	495	___1	1	1.52e-147	193.47	140.7	52.956	-0.26201	2215000000	168	52.9564	tr|G3V2D6|G3V2D6_HUMAN;sp|P07910-4|HNRPC_HUMAN;tr|G3V4C1|G3V4C1_HUMAN;sp|P07910-2|HNRPC_HUMAN;sp|P07910-3|HNRPC_HUMAN;tr|B2R5W2|B2R5W2_HUMAN;tr|G3V2Q1|G3V2Q1_HUMAN;sp|P07910|HNRPC_HUMAN;tr|G3V5V7|G3V5V7_HUMAN	168;204;246;247;180;247;259;260;144	tr|G3V2D6|G3V2D6_HUMAN	tr|G3V2D6|G3V2D6_HUMAN	DETNVKMESEGGADDSAEEGDLLDDDDNEDR	MES(1)EGGADDS(1)AEEGDLLDDDDNEDRGDDQLELIKDDEK	1108	Heterogeneous nuclear ribonucleoproteins C1/C2 (Fragment)	HNRNPC	UID1200	1;2	5	4	5
3.95019	4.51467	5.03646	4.55112	4.30387	5.3223	4.02317	2.73621	3.76956	4.09447	S	3	115	___1	1	0.000495937	93.51	63.072	93.51	0.72152	2210900000	1023	93.5098	sp|O00160|MYO1F_HUMAN	1023	sp|O00160|MYO1F_HUMAN	sp|O00160|MYO1F_HUMAN	LNVPDQGMAGMQRKRSVGQRPVPGVGRPKPQ	S(1)VGQRPVPGVGRPK	198	Unconventional myosin-If	MYO1F	UID274	1	5	4	5
3.66458	5.74928	7.71604	6.9396	7.04877	7.35646	7.30521	7.89322	7.50411	7.03921	S	2	590	___1	1	1.38e-92	176.08	125.98	71.143	0.01962	2146300000	345	71.1426	sp|P14598|NCF1_HUMAN;sp|A8MVU1|NCF1C_HUMAN;sp|A6NI72|NCF1B_HUMAN	345;321;346	sp|P14598|NCF1_HUMAN	sp|P14598|NCF1_HUMAN	RFLQQRRRQARPGPQSPGSPLEEERQTQRSK	QARPGPQS(1)PGS(1)PLEEER	1281	Neutrophil cytosol factor 1	NCF1	UID645	1;2	5	4	5
-1.72826	2.62208	4.61445	5.89488	3.23922	3.58704	4.70136	6.20299	6.21825	4.352	S	2	590	___2	1	1.38e-92	176.08	125.98	71.143	0.01962	2146300000	345	71.1426	sp|P14598|NCF1_HUMAN;sp|A8MVU1|NCF1C_HUMAN;sp|A6NI72|NCF1B_HUMAN	345;321;346	sp|P14598|NCF1_HUMAN	sp|P14598|NCF1_HUMAN	RFLQQRRRQARPGPQSPGSPLEEERQTQRSK	QARPGPQS(1)PGS(1)PLEEER	1281	Neutrophil cytosol factor 1	NCF1	UID6131	1;2	5	4	5
0.449768	2.21405	4.21836	3.57187	3.42837	3.52817	3.86224	4.08447	4.17352	4.03528	S	2	590	___1	1	1.38e-92	176.08	125.98	71.143	0.01962	2027700000	348	71.1426	sp|P14598|NCF1_HUMAN;sp|A8MVU1|NCF1C_HUMAN;sp|A6NI72|NCF1B_HUMAN	348;324;349	sp|P14598|NCF1_HUMAN	sp|P14598|NCF1_HUMAN	QQRRRQARPGPQSPGSPLEEERQTQRSKPQP	QARPGPQS(1)PGS(1)PLEEER	1282	Neutrophil cytosol factor 1	NCF1	UID646	1;2	5	4	5
-1.72826	2.62208	4.61445	5.89488	3.23922	3.58704	4.70136	6.20299	6.21825	4.352	S	2	590	___2	1	1.38e-92	176.08	125.98	71.143	0.01962	2027700000	348	71.1426	sp|P14598|NCF1_HUMAN;sp|A8MVU1|NCF1C_HUMAN;sp|A6NI72|NCF1B_HUMAN	348;324;349	sp|P14598|NCF1_HUMAN	sp|P14598|NCF1_HUMAN	QQRRRQARPGPQSPGSPLEEERQTQRSKPQP	QARPGPQS(1)PGS(1)PLEEER	1282	Neutrophil cytosol factor 1	NCF1	UID6132	1;2	5	4	5
0.538841	1.62175	NaN	NaN	NaN	-1.57492	NaN	0.109694	0.482088	-1.35292	S	2	780	___1	0.996789	2.34e-126	188.01	150.61	188.01	0.31443	1969100000	189	25.0986	sp|P33241|LSP1_HUMAN;sp|P33241-2|LSP1_HUMAN;sp|P33241-3|LSP1_HUMAN;tr|E9PBD8|E9PBD8_HUMAN;tr|E7EMG9|E7EMG9_HUMAN	189;127;317;127;180	sp|P33241|LSP1_HUMAN	sp|P33241|LSP1_HUMAN	RTPSPLVLEGTIEQSSPPLSPTTKLIDRTES	T(0.339)PS(0.661)PLVLEGTIEQS(0.003)S(0.997)PPLS(0.776)PT(0.13)T(0.094)K	1709	Lymphocyte-specific protein 1	LSP1	UID2592	1;2;3;4	2	1	4
4.21633	5.85533	7.2221	7.11661	-1.23874	4.65376	6.98044	3.77504	7.50869	3.81452	S	2	780	___2	0.996789	2.34e-126	188.01	150.61	188.01	0.31443	1969100000	189	25.0986	sp|P33241|LSP1_HUMAN;sp|P33241-2|LSP1_HUMAN;sp|P33241-3|LSP1_HUMAN;tr|E9PBD8|E9PBD8_HUMAN;tr|E7EMG9|E7EMG9_HUMAN	189;127;317;127;180	sp|P33241|LSP1_HUMAN	sp|P33241|LSP1_HUMAN	RTPSPLVLEGTIEQSSPPLSPTTKLIDRTES	T(0.339)PS(0.661)PLVLEGTIEQS(0.003)S(0.997)PPLS(0.776)PT(0.13)T(0.094)K	1709	Lymphocyte-specific protein 1	LSP1	UID8078	1;2;3;4	5	4	5
0.239651	-0.324997	-4.26574	1.48866	-3.16153	0.260374	0.629766	-0.454914	0.421288	-0.243423	S	2	780	___3	0.996789	2.34e-126	188.01	150.61	188.01	0.31443	1969100000	189	25.0986	sp|P33241|LSP1_HUMAN;sp|P33241-2|LSP1_HUMAN;sp|P33241-3|LSP1_HUMAN;tr|E9PBD8|E9PBD8_HUMAN;tr|E7EMG9|E7EMG9_HUMAN	189;127;317;127;180	sp|P33241|LSP1_HUMAN	sp|P33241|LSP1_HUMAN	RTPSPLVLEGTIEQSSPPLSPTTKLIDRTES	T(0.339)PS(0.661)PLVLEGTIEQS(0.003)S(0.997)PPLS(0.776)PT(0.13)T(0.094)K	1709	Lymphocyte-specific protein 1	LSP1	UID13564	1;2;3;4	5	4	5
4.1506	6.14596	7.02122	6.18623	4.26401	3.41123	4.66909	4.99304	4.45071	3.03575	S	2	780	___3	1	2.34e-126	188.01	150.61	154.66	-0.46767	1888900000	177	89.4672	sp|P33241|LSP1_HUMAN;sp|P33241-2|LSP1_HUMAN;sp|P33241-3|LSP1_HUMAN;tr|E9PBD8|E9PBD8_HUMAN;tr|E7EMG9|E7EMG9_HUMAN	177;115;305;115;168	sp|P33241|LSP1_HUMAN	sp|P33241|LSP1_HUMAN	EEQEEHQKCQQPRTPSPLVLEGTIEQSSPPL	T(1)PS(1)PLVLEGTIEQS(0.008)S(0.991)PPLSPTTK	1707	Lymphocyte-specific protein 1	LSP1	UID11288	1;2;3;4	5	4	5
3.34377	4.95048	4.43614	4.0595	3.59055	2.1743	3.28847	3.1134	2.35595	1.9992	S	2	780	___2	1	2.34e-126	188.01	150.61	154.66	-0.46767	1888900000	177	89.4672	sp|P33241|LSP1_HUMAN;sp|P33241-2|LSP1_HUMAN;sp|P33241-3|LSP1_HUMAN;tr|E9PBD8|E9PBD8_HUMAN;tr|E7EMG9|E7EMG9_HUMAN	177;115;305;115;168	sp|P33241|LSP1_HUMAN	sp|P33241|LSP1_HUMAN	EEQEEHQKCQQPRTPSPLVLEGTIEQSSPPL	T(1)PS(1)PLVLEGTIEQS(0.008)S(0.991)PPLSPTTK	1707	Lymphocyte-specific protein 1	LSP1	UID5802	1;2;3;4	5	4	5
-2.48413	-1.00432	-6.46934	NaN	-7.44587	NaN	NaN	NaN	NaN	NaN	S	2	780	___1	1	2.34e-126	188.01	150.61	154.66	-0.46767	1888900000	177	89.4672	sp|P33241|LSP1_HUMAN;sp|P33241-2|LSP1_HUMAN;sp|P33241-3|LSP1_HUMAN;tr|E9PBD8|E9PBD8_HUMAN;tr|E7EMG9|E7EMG9_HUMAN	177;115;305;115;168	sp|P33241|LSP1_HUMAN	sp|P33241|LSP1_HUMAN	EEQEEHQKCQQPRTPSPLVLEGTIEQSSPPL	T(1)PS(1)PLVLEGTIEQS(0.008)S(0.991)PPLSPTTK	1707	Lymphocyte-specific protein 1	LSP1	UID316	1;2;3;4	4	3	0
2.70153	3.72261	3.9995	1.66696	2.72495	2.98788	3.3136	2.55177	2.71192	3.58034	S	2	1088	___2	0.997362	4.19e-257	235.54	181.04	217.32	0.078163	1763900000	308	27.1414	sp|Q01518|CAP1_HUMAN;sp|Q01518-2|CAP1_HUMAN	308;307	sp|Q01518|CAP1_HUMAN	sp|Q01518|CAP1_HUMAN	VRSGPKPFSAPKPQTSPSPKRATKKEPAVLE	PFSAPKPQT(0.002)S(0.997)PS(0.001)PK	2409	Adenylyl cyclase-associated protein 1	CAP1	UID7907	1;2	5	4	5
0.862354	1.45181	1.24952	7.86954	0.768811	1.13375	8.97187	6.91096	8.64492	0.92963	S	2	1088	___1	0.997362	4.19e-257	235.54	181.04	217.32	0.078163	1763900000	308	27.1414	sp|Q01518|CAP1_HUMAN;sp|Q01518-2|CAP1_HUMAN	308;307	sp|Q01518|CAP1_HUMAN	sp|Q01518|CAP1_HUMAN	VRSGPKPFSAPKPQTSPSPKRATKKEPAVLE	PFSAPKPQT(0.002)S(0.997)PS(0.001)PK	2409	Adenylyl cyclase-associated protein 1	CAP1	UID2421	1;2	5	4	5
0.797972	0.412178	1.20189	0.725517	0.187694	1.26707	0.223616	-1.153	-0.220642	-0.0911427	S	3	1410	___2	1	2.89e-149	201.48	149.49	54.457	-0.15126	1749100000	161	54.4573	tr|H3BQZ7|H3BQZ7_HUMAN;sp|Q1KMD3|HNRL2_HUMAN	161;161	tr|H3BQZ7|H3BQZ7_HUMAN	tr|H3BQZ7|H3BQZ7_HUMAN	EQGLGKREEDEPEERSGDETPGSEVPGDKAA	REEDEPEERS(1)GDET(1)PGS(1)EVPGDK	3315	HCG2044799	HNRNPUL2-BSCL2	UID6623	1;2;3	5	4	5
4.66995	4.63146	5.66362	5.08046	4.13815	5.05816	4.93025	3.81732	3.67393	4.77572	S	3	1410	___1	1	2.89e-149	201.48	149.49	54.457	-0.15126	1749100000	161	54.4573	tr|H3BQZ7|H3BQZ7_HUMAN;sp|Q1KMD3|HNRL2_HUMAN	161;161	tr|H3BQZ7|H3BQZ7_HUMAN	tr|H3BQZ7|H3BQZ7_HUMAN	EQGLGKREEDEPEERSGDETPGSEVPGDKAA	REEDEPEERS(1)GDET(1)PGS(1)EVPGDK	3315	HCG2044799	HNRNPUL2-BSCL2	UID1137	1;2;3	5	4	5
-1.78322	NaN	-1.89525	-1.17259	-0.648517	-1.1757	NaN	-1.29485	-1.16723	-1.41225	S	3	1410	___3	1	2.89e-149	201.48	149.49	54.457	-0.15126	1749100000	161	54.4573	tr|H3BQZ7|H3BQZ7_HUMAN;sp|Q1KMD3|HNRL2_HUMAN	161;161	tr|H3BQZ7|H3BQZ7_HUMAN	tr|H3BQZ7|H3BQZ7_HUMAN	EQGLGKREEDEPEERSGDETPGSEVPGDKAA	REEDEPEERS(1)GDET(1)PGS(1)EVPGDK	3315	HCG2044799	HNRNPUL2-BSCL2	UID12109	1;2;3	4	3	4
6.61372	6.62176	7.15932	5.62305	6.27611	7.37311	5.735	6.3393	5.0575	6.65714	S	2	2337	___1	1	0	319.18	281.66	271.58	0.069458	1667500000	247	96.8636	sp|Q9H3N1|TMX1_HUMAN	247	sp|Q9H3N1|TMX1_HUMAN	sp|Q9H3N1|TMX1_HUMAN	LKKVEEEQEADEEDVSEEEAESKEGTNKDFP	VEEEQEADEEDVS(1)EEEAESK	6132	Thioredoxin-related transmembrane protein 1	TMX1	UID244	1	5	4	5
4.60468	5.82543	6.48303	6.58866	5.36187	6.87202	4.76387	4.72144	5.9979	5.86461	S	2	395	___1	1	4.57e-147	195.43	131.46	72.643	-0.43964	1662500000	1031	72.6431	sp|O95466-2|FMNL1_HUMAN;sp|O95466|FMNL1_HUMAN;sp|O95466-3|FMNL1_HUMAN;tr|K7EK60|K7EK60_HUMAN;tr|K7EJE6|K7EJE6_HUMAN;tr|K7ERL1|K7ERL1_HUMAN	1031;1031;1031;609;361;64	sp|O95466-2|FMNL1_HUMAN	sp|O95466-2|FMNL1_HUMAN	AGADTPGKGEPPAPKSPPKARRPQMDLISEL	GEPPAPKS(1)PPK	942	Isoform 2 of Formin-like protein 1	FMNL1	UID610	1;2	5	4	5
-1.08201	-0.517975	1.24537	0.672356	-0.678634	1.42001	0.0693588	0.0763607	0.74346	1.22086	S	2	395	___2	1	4.57e-147	195.43	131.46	72.643	-0.43964	1662500000	1031	72.6431	sp|O95466-2|FMNL1_HUMAN;sp|O95466|FMNL1_HUMAN;sp|O95466-3|FMNL1_HUMAN;tr|K7EK60|K7EK60_HUMAN;tr|K7EJE6|K7EJE6_HUMAN;tr|K7ERL1|K7ERL1_HUMAN	1031;1031;1031;609;361;64	sp|O95466-2|FMNL1_HUMAN	sp|O95466-2|FMNL1_HUMAN	AGADTPGKGEPPAPKSPPKARRPQMDLISEL	GEPPAPKS(1)PPK	942	Isoform 2 of Formin-like protein 1	FMNL1	UID6096	1;2	5	4	5
NaN	6.48759	NaN	7.44732	5.15966	6.56804	6.48946	NaN	2.74232	NaN	T	3	1126	___1	0.988183	0	250.27	185.83	123.61	0.44566	1616400000	507	19.195	sp|Q05655|KPCD_HUMAN;sp|Q05655-2|KPCD_HUMAN	507;538	sp|Q05655|KPCD_HUMAN	sp|Q05655|KPCD_HUMAN	FGMCKENIFGESRASTFCGTPDYIAPEILQG	AS(0.985)T(0.988)FCGT(0.027)PDYIAPEILQGLK	8153	Protein kinase C delta type	PRKCD	UID3091	1;2	3	3	3
3.46875	1.93182	1.46854	-0.725241	1.26502	1.44491	0.646908	1.07576	0.92049	1.02486	T	3	1126	___2	0.988183	0	250.27	185.83	123.61	0.44566	1616400000	507	19.195	sp|Q05655|KPCD_HUMAN;sp|Q05655-2|KPCD_HUMAN	507;538	sp|Q05655|KPCD_HUMAN	sp|Q05655|KPCD_HUMAN	FGMCKENIFGESRASTFCGTPDYIAPEILQG	AS(0.985)T(0.988)FCGT(0.027)PDYIAPEILQGLK	8153	Protein kinase C delta type	PRKCD	UID8577	1;2	5	4	5
2.74165	4.15214	5.41188	4.66598	5.64329	5.03577	4.80666	5.28647	4.39151	5.23003	S	2	512	___1	1	0	262.24	214.27	262.24	0.21539	1602200000	814	162.673	sp|P08575-4|PTPRC_HUMAN;sp|P08575-9|PTPRC_HUMAN;sp|P08575-10|PTPRC_HUMAN;sp|P08575-8|PTPRC_HUMAN;sp|P08575-7|PTPRC_HUMAN;sp|P08575-5|PTPRC_HUMAN;sp|P08575-6|PTPRC_HUMAN;sp|P08575|PTPRC_HUMAN	814;861;862;880;909;927;928;975	sp|P08575-4|PTPRC_HUMAN	sp|P08575-4|PTPRC_HUMAN	QHIGNQEENKSKNRNSNVIPYDYNRVPLKHE	NRNS(1)NVIPYDYNR	1138	Isoform 2 of Receptor-type tyrosine-protein phosphatase C	PTPRC	UID20	1	5	4	5
4.59728	3.71789	4.70685	4.5552	4.05799	4.05558	4.08182	2.82307	3.25003	4.18751	S	2	734	___1	0.999996	0	357.28	316.06	357.28	0.058696	1577600000	456	54.3858	sp|P27824-3|CALX_HUMAN;sp|P27824|CALX_HUMAN;sp|P27824-2|CALX_HUMAN	456;564;599	sp|P27824-3|CALX_HUMAN	sp|P27824-3|CALX_HUMAN	EEKQKSDAEEDGGTVSQEEEDRKPKAEEDEI	SDAEEDGGTVS(1)QEEEDR	1607	Isoform 3 of Calnexin	CANX	UID1144	1;2	5	4	5
6.73214	5.97976	6.32863	6.81094	5.80219	6.60524	5.79818	5.07065	6.25789	6.30565	S	2	734	___2	0.999996	0	357.28	316.06	357.28	0.058696	1577600000	456	54.3858	sp|P27824-3|CALX_HUMAN;sp|P27824|CALX_HUMAN;sp|P27824-2|CALX_HUMAN	456;564;599	sp|P27824-3|CALX_HUMAN	sp|P27824-3|CALX_HUMAN	EEKQKSDAEEDGGTVSQEEEDRKPKAEEDEI	SDAEEDGGTVS(1)QEEEDR	1607	Isoform 3 of Calnexin	CANX	UID6630	1;2	5	4	5
6.08232	6.85233	7.40432	7.46348	6.32481	7.46684	6.15989	5.12046	7.04907	6.04549	S	2	794	___1	1	1.13e-271	233.89	179.59	75.02	2.1158	1474600000	1943	75.02	sp|P35579|MYH9_HUMAN;sp|P35579-2|MYH9_HUMAN	1943;1365	sp|P35579|MYH9_HUMAN	sp|P35579|MYH9_HUMAN	FVVPRRMARKGAGDGSDEEVDGKADGAEAKP	KGAGDGS(1)DEEVDGK	1747	Myosin-9	MYH9	UID552	1	5	4	5
4.1506	6.14596	7.02122	6.18623	4.26401	3.41123	4.66909	4.99304	4.45071	3.03575	T	2	780	___3	1	1.38e-76	160.98	160.98	154.66	-0.46767	1470700000	175	87.7499	sp|P33241|LSP1_HUMAN;sp|P33241-2|LSP1_HUMAN;sp|P33241-3|LSP1_HUMAN;tr|E9PBD8|E9PBD8_HUMAN;tr|E7EMG9|E7EMG9_HUMAN	175;113;303;113;166	sp|P33241|LSP1_HUMAN	sp|P33241|LSP1_HUMAN	AEEEQEEHQKCQQPRTPSPLVLEGTIEQSSP	T(1)PS(1)PLVLEGTIEQS(0.008)S(0.991)PPLSPTTK	7977	Lymphocyte-specific protein 1	LSP1	UID11308	1;2;3;4	5	4	5
3.34377	4.95048	4.43614	4.0595	3.59055	2.1743	3.28847	3.1134	2.35595	1.9992	T	2	780	___2	1	1.38e-76	160.98	160.98	154.66	-0.46767	1470700000	175	87.7499	sp|P33241|LSP1_HUMAN;sp|P33241-2|LSP1_HUMAN;sp|P33241-3|LSP1_HUMAN;tr|E9PBD8|E9PBD8_HUMAN;tr|E7EMG9|E7EMG9_HUMAN	175;113;303;113;166	sp|P33241|LSP1_HUMAN	sp|P33241|LSP1_HUMAN	AEEEQEEHQKCQQPRTPSPLVLEGTIEQSSP	T(1)PS(1)PLVLEGTIEQS(0.008)S(0.991)PPLSPTTK	7977	Lymphocyte-specific protein 1	LSP1	UID5822	1;2;3;4	5	4	5
-2.48413	-1.00432	-6.46934	NaN	-7.44587	NaN	NaN	NaN	NaN	NaN	T	2	780	___1	1	1.38e-76	160.98	160.98	154.66	-0.46767	1470700000	175	87.7499	sp|P33241|LSP1_HUMAN;sp|P33241-2|LSP1_HUMAN;sp|P33241-3|LSP1_HUMAN;tr|E9PBD8|E9PBD8_HUMAN;tr|E7EMG9|E7EMG9_HUMAN	175;113;303;113;166	sp|P33241|LSP1_HUMAN	sp|P33241|LSP1_HUMAN	AEEEQEEHQKCQQPRTPSPLVLEGTIEQSSP	T(1)PS(1)PLVLEGTIEQS(0.008)S(0.991)PPLSPTTK	7977	Lymphocyte-specific protein 1	LSP1	UID336	1;2;3;4	4	3	0
0.625347	1.93299	-0.255205	1.25604	-3.84226	-0.302191	0.774212	1.44317	0.689575	1.65755	S	3	2194	___1	1	7.87e-14	118.48	77.223	106.87	-0.015192	1427900000	91	92.0434	tr|H7C299|H7C299_HUMAN;tr|E7EQM7|E7EQM7_HUMAN;tr|C9JM82|C9JM82_HUMAN;tr|E7EPG2|E7EPG2_HUMAN;tr|B4DJ62|B4DJ62_HUMAN;tr|E7EX32|E7EX32_HUMAN;sp|Q99719-2|SEPT5_HUMAN;sp|Q99719|SEPT5_HUMAN;tr|G3XAH0|G3XAH0_HUMAN	91;225;178;263;178;225;234;225;234	tr|H7C299|H7C299_HUMAN	tr|H7C299|H7C299_HUMAN	IDKFGIHVYQFPECDSDEDEDFKQQDRELKV	FGIHVYQFPECDS(1)DEDEDFK	5749	Septin 5 (Fragment)	SEPTIN5	UID285	1	5	4	5
2.53066	1.62906	2.4945	1.83567	3.02695	2.74527	1.68732	0.902405	0.820734	2.7507	S	2	526;527	___2	1	1.14e-19	127.32	77.215	104.9	-0.16245	1425000000	6	70.4728	sp|P09651|ROA1_HUMAN;sp|P09651-3|ROA1_HUMAN;tr|F8W6I7|F8W6I7_HUMAN;tr|F8VTQ5|F8VTQ5_HUMAN;tr|F8W646|F8W646_HUMAN;sp|P09651-2|ROA1_HUMAN	6;6;6;6;6;6	sp|P09651|ROA1_HUMAN;sp|P09651-2|ROA1_HUMAN	sp|P09651-2|ROA1_HUMAN	__________MSKSESPKEPEQLRKLFIGGL	S(0.132)KS(0.868)ES(1)PKEPEQLR	1168	Heterogeneous nuclear ribonucleoprotein A1	HNRNPA1	UID6148	1;2	5	4	5
7.51051	6.17068	6.87451	6.69474	6.36131	7.44026	4.27777	5.25111	6.53449	7.04652	S	2	526;527	___1	1	1.14e-19	127.32	77.215	104.9	-0.16245	1425000000	6	70.4728	sp|P09651|ROA1_HUMAN;sp|P09651-3|ROA1_HUMAN;tr|F8W6I7|F8W6I7_HUMAN;tr|F8VTQ5|F8VTQ5_HUMAN;tr|F8W646|F8W646_HUMAN;sp|P09651-2|ROA1_HUMAN	6;6;6;6;6;6	sp|P09651|ROA1_HUMAN;sp|P09651-2|ROA1_HUMAN	sp|P09651-2|ROA1_HUMAN	__________MSKSESPKEPEQLRKLFIGGL	S(0.132)KS(0.868)ES(1)PKEPEQLR	1168	Heterogeneous nuclear ribonucleoprotein A1	HNRNPA1	UID662	1;2	5	4	5
3.73724	7.20206	8.20351	7.60421	NaN	7.86842	7.72136	NaN	5.85886	7.62521	S	2	354	___1	0.976003	0.00111908	99.343	47.581	99.343	-0.47645	1385400000	27	19.1033	sp|O75995|SASH3_HUMAN	27	sp|O75995|SASH3_HUMAN	sp|O75995|SASH3_HUMAN	KEPTQKKKLSLQRSSSFKDFAKSKPSSPVVS	S(0.012)S(0.012)S(0.976)FKDFAK	835	SAM and SH3 domain-containing protein 3	SASH3	UID3103	1	4	3	4
0.00810051	-1.96218	-0.729183	-2.787	NaN	-0.782347	-1.19005	-0.87871	-0.922764	-0.739025	S	3	546	___2	0.992882	2.93e-39	147.56	7.9	63.095	0.4297	1359300000	2	21.4453	sp|P10412|H14_HUMAN	2	sp|P10412|H14_HUMAN	sp|P10412|H14_HUMAN	______________MSETAPAAPAAPAPAEK	S(0.993)ET(0.007)APAAPAAPAPAEKT(1)PVKK	1193	Histone H1.4	HIST1H1E	UID8362	1;2	4	3	5
NaN	0.999767	2.93695	-3.22427	1.54803	3.16897	3.39181	0.553614	1.88639	2.02514	S	3	546	___1	0.992882	2.93e-39	147.56	7.9	63.095	0.4297	1359300000	2	21.4453	sp|P10412|H14_HUMAN	2	sp|P10412|H14_HUMAN	sp|P10412|H14_HUMAN	______________MSETAPAAPAAPAPAEK	S(0.993)ET(0.007)APAAPAAPAPAEKT(1)PVKK	1193	Histone H1.4	HIST1H1E	UID2876	1;2	4	4	5
-0.270342	1.06592	3.91919	3.63469	1.97959	3.0798	3.29846	2.77905	2.19082	3.40719	S	4	1561	___2	0.99944	2.25e-66	147.87	118.77	119.88	0.18986	1291100000	284	33.6297	sp|Q6JBY9|CPZIP_HUMAN;tr|B7ZKW8|B7ZKW8_HUMAN	284;254	sp|Q6JBY9|CPZIP_HUMAN	sp|Q6JBY9|CPZIP_HUMAN	EEVDGQHPAQEEVPESPQTSGPEAENRCGSP	RS(0.616)S(0.384)EEVDGQHPAQEEVPES(0.999)PQTSGPEAENR	3862	CapZ-interacting protein	RCSD1	UID7532	1;2;3	5	4	5
1.67003	2.65013	5.83108	-0.697348	3.2042	4.77326	5.25025	5.13921	4.76368	5.24695	S	4	1561	___1	0.99944	2.25e-66	147.87	118.77	119.88	0.18986	1291100000	284	33.6297	sp|Q6JBY9|CPZIP_HUMAN;tr|B7ZKW8|B7ZKW8_HUMAN	284;254	sp|Q6JBY9|CPZIP_HUMAN	sp|Q6JBY9|CPZIP_HUMAN	EEVDGQHPAQEEVPESPQTSGPEAENRCGSP	RS(0.616)S(0.384)EEVDGQHPAQEEVPES(0.999)PQTSGPEAENR	3862	CapZ-interacting protein	RCSD1	UID2046	1;2;3	5	4	5
6.01432	6.07786	6.97609	7.06209	7.74502	6.90924	6.5571	6.48672	5.24255	6.5873	S	2	753	___1	0.999999	0.00399797	90.777	66.574	80.231	0.26698	1261200000	170	59.5311	sp|P29966|MARCS_HUMAN	170	sp|P29966|MARCS_HUMAN	sp|P29966|MARCS_HUMAN	KKRFSFKKSFKLSGFSFKKNKKEAGEGGEAE	LSGFS(1)FK	1661	Myristoylated alanine-rich C-kinase substrate	MARCKS	UID968	1	5	4	5
NaN	-2.18787	-0.295469	-0.632082	-0.461619	-1.23877	-1.05624	-0.449663	-1.00044	-0.797728	S	2	1561	___2	0.999991	4.72e-55	154.39	121.08	140.46	-0.086056	1232700000	216	51.0872	sp|Q6JBY9|CPZIP_HUMAN;tr|B7ZKW8|B7ZKW8_HUMAN	216;186	sp|Q6JBY9|CPZIP_HUMAN	sp|Q6JBY9|CPZIP_HUMAN	EDGDEVLPSKSKAPGSPLSSEGAAGEGVRTL	APGS(1)PLSSEGAAGEGVR	3858	CapZ-interacting protein	RCSD1	UID6745	1;2	4	4	5
2.1676	4.17495	6.26203	5.86357	5.72725	6.07651	6.09353	6.14024	5.80609	5.63359	S	2	1561	___1	0.999991	4.72e-55	154.39	121.08	140.46	-0.086056	1232700000	216	51.0872	sp|Q6JBY9|CPZIP_HUMAN;tr|B7ZKW8|B7ZKW8_HUMAN	216;186	sp|Q6JBY9|CPZIP_HUMAN	sp|Q6JBY9|CPZIP_HUMAN	EDGDEVLPSKSKAPGSPLSSEGAAGEGVRTL	APGS(1)PLSSEGAAGEGVR	3858	CapZ-interacting protein	RCSD1	UID1259	1;2	5	4	5
-1.65169	0.441551	-0.349821	-1.89627	1.0792	-0.0156364	0.702082	1.15785	-0.670813	0.340218	S	2	1330	___1	1	1.32e-101	180.03	133.54	163	-0.041291	1220000000	73	84.0318	tr|H7C2Y0|H7C2Y0_HUMAN;tr|B5MCX3|B5MCX3_HUMAN;sp|Q15019|SEPT2_HUMAN;sp|Q15019-3|SEPT2_HUMAN;sp|Q15019-2|SEPT2_HUMAN	73;178;218;228;253	tr|H7C2Y0|H7C2Y0_HUMAN	tr|H7C2Y0|H7C2Y0_HUMAN	IEEHNIKIYHLPDAESDEDEDFKEQTRLLKA	IYHLPDAES(1)DEDEDFKEQTR	3108	Septin 2 (Fragment)	SEPTIN2	UID378	1	5	4	5
7.37349	6.62638	7.63149	7.69222	2.05263	-0.0494576	7.3615	2.95491	2.24229	1.37607	S	3	478	___1	1	3.14e-44	134.17	102.42	134.17	0.50204	1210600000	125	119.444	sp|P06748-3|NPM_HUMAN;sp|P06748-2|NPM_HUMAN;sp|P06748|NPM_HUMAN;tr|E5RI98|E5RI98_HUMAN	125;125;125;61	sp|P06748-3|NPM_HUMAN	sp|P06748-3|NPM_HUMAN	HISGQHLVAVEEDAESEDEEEEDVKLLSISG	CGSGPVHISGQHLVAVEEDAES(1)EDEEEEDVK	1086	Isoform 3 of Nucleophosmin	NPM1	UID107	1	5	4	5
4.222	6.75004	7.16606	7.57802	6.42212	6.49108	7.32563	-1.20856	-1.15578	5.84892	S	3	1561	___1	1	1.35e-127	190.34	152.63	64.104	-1.2329	1125200000	179	64.1035	sp|Q6JBY9|CPZIP_HUMAN;tr|B7ZKW8|B7ZKW8_HUMAN;tr|F6T4W9|F6T4W9_HUMAN	179;149;155	sp|Q6JBY9|CPZIP_HUMAN	sp|Q6JBY9|CPZIP_HUMAN	SIKRRPPSRRFRRSQSDCGELGDFRAVESSQ	FRRS(1)QS(1)DCGELGDFR	3866	CapZ-interacting protein	RCSD1	UID817	1;2	5	4	5
NaN	NaN	NaN	NaN	NaN	NaN	NaN	-0.629902	-0.970909	-1.15388	S	3	1561	___2	1	1.35e-127	190.34	152.63	64.104	-1.2329	1125200000	179	64.1035	sp|Q6JBY9|CPZIP_HUMAN;tr|B7ZKW8|B7ZKW8_HUMAN;tr|F6T4W9|F6T4W9_HUMAN	179;149;155	sp|Q6JBY9|CPZIP_HUMAN	sp|Q6JBY9|CPZIP_HUMAN	SIKRRPPSRRFRRSQSDCGELGDFRAVESSQ	FRRS(1)QS(1)DCGELGDFR	3866	CapZ-interacting protein	RCSD1	UID6303	1;2	0	0	3
1.00679	2.34822	3.2638	1.90328	3.78719	2.11794	2.93728	2.05761	1.6827	2.49084	S	4	1561	___1	0.999969	1.74e-93	160.46	118.9	82.904	0.18232	1123800000	268	45.3678	sp|Q6JBY9|CPZIP_HUMAN;tr|B7ZKW8|B7ZKW8_HUMAN	268;238	sp|Q6JBY9|CPZIP_HUMAN	sp|Q6JBY9|CPZIP_HUMAN	RATEEAKNGEKARRSSEEVDGQHPAQEEVPE	ARRS(1)S(1)EEVDGQHPAQEEVPESPQTSGPEAENR	3861	CapZ-interacting protein	RCSD1	UID1493	1;2;3	5	4	5
-0.270342	1.06592	3.91919	3.63469	1.97959	3.0798	3.29846	2.77905	2.19082	3.40719	S	4	1561	___2	0.999969	1.74e-93	160.46	118.9	82.904	0.18232	1123800000	268	45.3678	sp|Q6JBY9|CPZIP_HUMAN;tr|B7ZKW8|B7ZKW8_HUMAN	268;238	sp|Q6JBY9|CPZIP_HUMAN	sp|Q6JBY9|CPZIP_HUMAN	RATEEAKNGEKARRSSEEVDGQHPAQEEVPE	ARRS(1)S(1)EEVDGQHPAQEEVPESPQTSGPEAENR	3861	CapZ-interacting protein	RCSD1	UID6979	1;2;3	5	4	5
1.53423	2.26965	3.92897	2.08549	2.94968	2.78552	NaN	1.52772	1.09169	2.92037	S	4	1561	___2	0.999978	1.74e-93	160.46	118.9	82.904	0.18232	1096300000	267	46.947	sp|Q6JBY9|CPZIP_HUMAN;tr|B7ZKW8|B7ZKW8_HUMAN	267;237	sp|Q6JBY9|CPZIP_HUMAN	sp|Q6JBY9|CPZIP_HUMAN	DRATEEAKNGEKARRSSEEVDGQHPAQEEVP	ARRS(1)S(1)EEVDGQHPAQEEVPESPQTSGPEAENR	3860	CapZ-interacting protein	RCSD1	UID6900	1;2;3	5	4	4
1.00679	2.34822	3.2638	1.90328	3.78719	2.11794	2.93728	2.05761	1.6827	2.49084	S	4	1561	___1	0.999978	1.74e-93	160.46	118.9	82.904	0.18232	1096300000	267	46.947	sp|Q6JBY9|CPZIP_HUMAN;tr|B7ZKW8|B7ZKW8_HUMAN	267;237	sp|Q6JBY9|CPZIP_HUMAN	sp|Q6JBY9|CPZIP_HUMAN	DRATEEAKNGEKARRSSEEVDGQHPAQEEVP	ARRS(1)S(1)EEVDGQHPAQEEVPESPQTSGPEAENR	3860	CapZ-interacting protein	RCSD1	UID1414	1;2;3	5	4	5
2.99288	6.26128	6.49957	6.32702	6.32625	5.16916	6.14479	6.14863	5.50435	4.95456	S	2	1402	___1	1	1.43e-302	238.49	186.52	238.49	-0.59261	1049100000	153	67.1065	sp|Q16666-3|IF16_HUMAN;sp|Q16666-2|IF16_HUMAN;sp|Q16666|IF16_HUMAN;tr|X6RHM1|X6RHM1_HUMAN;tr|H3BM18|H3BM18_HUMAN	153;153;153;153;153	sp|Q16666-3|IF16_HUMAN	sp|Q16666-3|IF16_HUMAN	GPKGSKVSEEQTQPPSPAGAGMSTAMGRSPS	VSEEQTQPPS(1)PAGAGMSTAMGR	3303	Isoform 3 of Gamma-interferon-inducible protein 16	IFI16	UID735	1;3	5	4	5
-4.27622	0.453541	-0.172638	0.937677	0.614751	-0.876753	NaN	1.51642	0.463846	-0.849251	S	2	1402	___3	1	1.43e-302	238.49	186.52	238.49	-0.59261	1049100000	153	67.1065	sp|Q16666-3|IF16_HUMAN;sp|Q16666-2|IF16_HUMAN;sp|Q16666|IF16_HUMAN;tr|X6RHM1|X6RHM1_HUMAN;tr|H3BM18|H3BM18_HUMAN	153;153;153;153;153	sp|Q16666-3|IF16_HUMAN	sp|Q16666-3|IF16_HUMAN	GPKGSKVSEEQTQPPSPAGAGMSTAMGRSPS	VSEEQTQPPS(1)PAGAGMSTAMGR	3303	Isoform 3 of Gamma-interferon-inducible protein 16	IFI16	UID11707	1;3	5	4	4
NaN	6.48759	NaN	7.44732	5.15966	6.56804	6.48946	NaN	2.74232	NaN	S	3	1126	___1	0.984628	0	250.27	185.83	123.61	0.44566	1045200000	506	18.0436	sp|Q05655|KPCD_HUMAN;sp|Q05655-2|KPCD_HUMAN	506;537	sp|Q05655|KPCD_HUMAN	sp|Q05655|KPCD_HUMAN	DFGMCKENIFGESRASTFCGTPDYIAPEILQ	AS(0.985)T(0.988)FCGT(0.027)PDYIAPEILQGLK	2512	Protein kinase C delta type	PRKCD	UID3221	1;2	3	3	3
3.46875	1.93182	1.46854	-0.725241	1.26502	1.44491	0.646908	1.07576	0.92049	1.02486	S	3	1126	___2	0.984628	0	250.27	185.83	123.61	0.44566	1045200000	506	18.0436	sp|Q05655|KPCD_HUMAN;sp|Q05655-2|KPCD_HUMAN	506;537	sp|Q05655|KPCD_HUMAN	sp|Q05655|KPCD_HUMAN	DFGMCKENIFGESRASTFCGTPDYIAPEILQ	AS(0.985)T(0.988)FCGT(0.027)PDYIAPEILQGLK	2512	Protein kinase C delta type	PRKCD	UID8707	1;2	5	4	5
6.6183	7.62459	4.24895	5.44518	-2.33696	6.2652	6.01309	8.09686	7.3475	6.30951	T	3	805	___1	0.871349	2.36e-08	97.713	76.513	57.496	0.63189	1041500000	115	8.30779	sp|P36871|PGM1_HUMAN;sp|P36871-2|PGM1_HUMAN;tr|A0A3B3ITK7|A0A3B3ITK7_HUMAN	115;133;115	sp|P36871|PGM1_HUMAN	sp|P36871|PGM1_HUMAN	SCIIRKIKAIGGIILTASHNPGGPNGDFGIK	AIGGIILT(0.871)AS(0.129)HNPGGPNGDFGIK	7995	Phosphoglucomutase-1	PGM1	UID4702	1	5	4	5
NaN	NaN	5.23161	3.75948	NaN	NaN	5.21934	4.92458	3.26936	NaN	S	2	785	___1	0.997318	0.000373294	98.582	60.344	98.582	0.34974	1017500000	271	25.9008	sp|P34910|EVI2B_HUMAN;sp|P34910-2|EVI2B_HUMAN	271;286	sp|P34910|EVI2B_HUMAN	sp|P34910|EVI2B_HUMAN	NIRENEISTKRTSIISLTPWKPSKSTLLADD	T(0.422)S(0.579)IIS(0.997)LT(0.001)PWKPSK	1725	Protein EVI2B	EVI2B	UID2532	1;2	2	2	3
-0.236065	-0.299618	-0.642845	0.151381	-0.963761	-0.83032	-1.27029	-0.0511494	0.819345	-1.6643	S	2	785	___2	0.997318	0.000373294	98.582	60.344	98.582	0.34974	1017500000	271	25.9008	sp|P34910|EVI2B_HUMAN;sp|P34910-2|EVI2B_HUMAN	271;286	sp|P34910|EVI2B_HUMAN	sp|P34910|EVI2B_HUMAN	NIRENEISTKRTSIISLTPWKPSKSTLLADD	T(0.422)S(0.579)IIS(0.997)LT(0.001)PWKPSK	1725	Protein EVI2B	EVI2B	UID8018	1;2	5	4	5
-0.236065	-0.299618	-0.642845	0.151381	-0.963761	-0.83032	-1.27029	-0.0511494	0.819345	-1.6643	S	2	785	___2	0.991429	0.000373294	98.582	60.344	86.756	-0.1911	982940000	268	20.8607	sp|P34910|EVI2B_HUMAN;sp|P34910-2|EVI2B_HUMAN	268;283	sp|P34910|EVI2B_HUMAN	sp|P34910|EVI2B_HUMAN	CMDNIRENEISTKRTSIISLTPWKPSKSTLL	RT(0.008)S(0.991)IIS(0.956)LT(0.044)PWK	1724	Protein EVI2B	EVI2B	UID8420	1;2	5	4	5
-0.78248	1.23267	-1.5995	-1.51093	-1.65353	-1.46078	0.914989	1.46837	0.391373	-0.476606	S	2	785	___1	0.991429	0.000373294	98.582	60.344	86.756	-0.1911	982940000	268	20.8607	sp|P34910|EVI2B_HUMAN;sp|P34910-2|EVI2B_HUMAN	268;283	sp|P34910|EVI2B_HUMAN	sp|P34910|EVI2B_HUMAN	CMDNIRENEISTKRTSIISLTPWKPSKSTLL	RT(0.008)S(0.991)IIS(0.956)LT(0.044)PWK	1724	Protein EVI2B	EVI2B	UID2934	1;2	5	4	5
4.52571	6.78971	4.53835	6.20786	5.51902	6.53827	7.0721	7.54889	4.84253	6.53843	S	2	2731	___1	0.997992	8.84e-110	187.75	125.17	187.75	0.21956	962560000	21	26.963	tr|F5GX51|F5GX51_HUMAN;tr|A0A2R8YEE0|A0A2R8YEE0_HUMAN;sp|Q9Y4F9|RIPR2_HUMAN;sp|Q9Y4F9-2|RIPR2_HUMAN;tr|F5H029|F5H029_HUMAN;tr|A0A2R8Y7B3|A0A2R8Y7B3_HUMAN;tr|B7Z6U4|B7Z6U4_HUMAN;tr|A0A2R8YF77|A0A2R8YF77_HUMAN;tr|A0A2R8Y4B9|A0A2R8Y4B9_HUMAN	21;50;21;21;21;50;55;21;21	tr|F5GX51|F5GX51_HUMAN	tr|F5GX51|F5GX51_HUMAN	QSFSPGGPNGIIRSQSFAGFSGLQERRSRCN	S(0.002)QS(0.998)FAGFSGLQER	7316	Rho family-interacting cell polarization regulator 2	RIPOR2	UID2439	1	5	4	5
2.17366	6.47699	5.5682	1.88858	5.44312	5.15315	6.42334	7.58871	7.69748	6.85855	S	4	1078	___1	0.999997	3.25e-80	140.81	123.37	140.81	-0.6511	938470000	252	55.9232	sp|Q00839-2|HNRPU_HUMAN;sp|Q00839|HNRPU_HUMAN;tr|A0A1W2PPS1|A0A1W2PPS1_HUMAN;tr|Q5RI18|Q5RI18_HUMAN;tr|A0A1W2PP35|A0A1W2PP35_HUMAN;tr|A0A1W2PRI6|A0A1W2PRI6_HUMAN	252;271;252;48;180;53	sp|Q00839-2|HNRPU_HUMAN	sp|Q00839-2|HNRPU_HUMAN	GYFEYIEENKYSRAKSPQPPVEEEDEHFDDT	AKS(1)PQPPVEEEDEHFDDTVVCLDTYNCDLHFK	2380	Isoform 2 of Heterogeneous nuclear ribonucleoprotein U	HNRNPU	UID1086	1	5	4	5
2.06974	2.78682	-0.0759869	0.751677	-0.278424	NaN	1.09348	3.59707	2.18926	1.53737	S	2	805	___1	0.99911	2.36e-12	110.38	92.174	101	0.33361	895130000	117	30.5011	sp|P36871|PGM1_HUMAN;sp|P36871-2|PGM1_HUMAN;tr|A0A3B3ITK7|A0A3B3ITK7_HUMAN	117;135;117	sp|P36871|PGM1_HUMAN	sp|P36871|PGM1_HUMAN	IIRKIKAIGGIILTASHNPGGPNGDFGIKFN	AIGGIILT(0.001)AS(0.999)HNPGGPNGDFGIK	1789	Phosphoglucomutase-1	PGM1	UID2215	1	5	4	4
4.81867	5.61537	6.991	NaN	5.8637	5.86224	NaN	9.06667	4.01204	NaN	S	3	2819	___3	0.956882	0.0139322	60.307	14.176	52.97	2.4414	892990000	8	13.6217	tr|G3V318|G3V318_HUMAN	8	tr|G3V318|G3V318_HUMAN	tr|G3V318|G3V318_HUMAN	________MFSPWKISMFLSVREDSVPTTAS	IS(0.957)MFLS(0.046)VREDS(0.968)VPT(0.367)T(0.335)AS(0.328)FR	7541	Uncharacterized protein OS=Homo sapiens OX=9606 PE=4 SV=1		UID14756	3	4	3	3
4.81867	5.61537	6.991	NaN	5.8637	5.86224	NaN	9.06667	4.01204	NaN	S	3	2819	___3	0.967608	0.0139322	60.307	14.176	52.97	2.4414	892990000	17	14.1926	tr|G3V318|G3V318_HUMAN	17	tr|G3V318|G3V318_HUMAN	tr|G3V318|G3V318_HUMAN	FSPWKISMFLSVREDSVPTTASFRVSVRRPR	IS(0.957)MFLS(0.046)VREDS(0.968)VPT(0.367)T(0.335)AS(0.328)FR	7543	Uncharacterized protein OS=Homo sapiens OX=9606 PE=4 SV=1		UID14676	3	4	3	3
NaN	NaN	4.68529	5.65326	NaN	3.51261	3.66023	4.75102	4.93019	2.92484	S	2	780	___1	0.989389	2.34e-126	188.01	150.61	139.43	-0.16016	866700000	193	22.2124	sp|P33241|LSP1_HUMAN;sp|P33241-2|LSP1_HUMAN;sp|P33241-3|LSP1_HUMAN;tr|E9PBD8|E9PBD8_HUMAN;tr|E7EMG9|E7EMG9_HUMAN	193;131;321;131;184	sp|P33241|LSP1_HUMAN	sp|P33241|LSP1_HUMAN	PLVLEGTIEQSSPPLSPTTKLIDRTESLNRS	TPSPLVLEGT(0.002)IEQS(0.192)S(0.805)PPLS(0.989)PT(0.006)T(0.005)K	1710	Lymphocyte-specific protein 1	LSP1	UID2800	1;2;3;4	2	2	5
-3.15267	0.0210285	1.97829	1.94767	-5.87484	-0.571415	2.06051	-1.53239	2.3078	-0.697748	S	2	780	___2	0.989389	2.34e-126	188.01	150.61	139.43	-0.16016	866700000	193	22.2124	sp|P33241|LSP1_HUMAN;sp|P33241-2|LSP1_HUMAN;sp|P33241-3|LSP1_HUMAN;tr|E9PBD8|E9PBD8_HUMAN;tr|E7EMG9|E7EMG9_HUMAN	193;131;321;131;184	sp|P33241|LSP1_HUMAN	sp|P33241|LSP1_HUMAN	PLVLEGTIEQSSPPLSPTTKLIDRTESLNRS	TPSPLVLEGT(0.002)IEQS(0.192)S(0.805)PPLS(0.989)PT(0.006)T(0.005)K	1710	Lymphocyte-specific protein 1	LSP1	UID8286	1;2;3;4	5	4	5
2.23766	3.03382	5.81009	3.38179	2.30964	NaN	5.21872	5.1027	6.16539	2.80908	S	2	780	___3	0.989389	2.34e-126	188.01	150.61	139.43	-0.16016	866700000	193	22.2124	sp|P33241|LSP1_HUMAN;sp|P33241-2|LSP1_HUMAN;sp|P33241-3|LSP1_HUMAN;tr|E9PBD8|E9PBD8_HUMAN;tr|E7EMG9|E7EMG9_HUMAN	193;131;321;131;184	sp|P33241|LSP1_HUMAN	sp|P33241|LSP1_HUMAN	PLVLEGTIEQSSPPLSPTTKLIDRTESLNRS	TPSPLVLEGT(0.002)IEQS(0.192)S(0.805)PPLS(0.989)PT(0.006)T(0.005)K	1710	Lymphocyte-specific protein 1	LSP1	UID13772	1;2;3;4	5	4	4
3.59458	1.789	1.93981	2.70732	0.526902	2.51395	1.45436	0.489197	3.11808	0.899418	S	3	1779	___2	1	1.02e-12	122.63	82.278	77.288	0.39614	862410000	402	77.2877	sp|Q8IYB3|SRRM1_HUMAN;tr|A9Z1X7|A9Z1X7_HUMAN;tr|E9PCT1|E9PCT1_HUMAN;tr|M0R088|M0R088_HUMAN	402;397;401;363	sp|Q8IYB3|SRRM1_HUMAN	sp|Q8IYB3|SRRM1_HUMAN	RLSPSASPPRRRHRPSPPATPPPKTRHSPTP	HRPS(1)PPAT(1)PPPK	4550	Serine/arginine repetitive matrix protein 1	SRRM1	UID5991	2	5	4	5
3.59458	1.789	1.93981	2.70732	0.526902	2.51395	1.45436	0.489197	3.11808	0.899418	T	3	1779	___2	1	1.02e-12	122.63	82.278	77.288	0.39614	862410000	406	77.2877	sp|Q8IYB3|SRRM1_HUMAN;tr|A9Z1X7|A9Z1X7_HUMAN;tr|E9PCT1|E9PCT1_HUMAN;tr|M0R088|M0R088_HUMAN	406;401;405;367	sp|Q8IYB3|SRRM1_HUMAN	sp|Q8IYB3|SRRM1_HUMAN	SASPPRRRHRPSPPATPPPKTRHSPTPQQSN	HRPS(1)PPAT(1)PPPK	8517	Serine/arginine repetitive matrix protein 1	SRRM1	UID5992	2	5	4	5
6.02622	0.534796	6.33631	7.18349	5.86614	6.54671	NaN	7.10862	7.89702	6.15166	S	4	852	___1	0.983847	3.51e-05	84.249	47.504	58.564	0.0061958	841030000	195	17.8745	tr|D6R991|D6R991_HUMAN;tr|D6REM6|D6REM6_HUMAN;tr|A0A0R4J2E8|A0A0R4J2E8_HUMAN;sp|P43243|MATR3_HUMAN;tr|A8MXP9|A8MXP9_HUMAN	195;195;195;195;195	tr|D6R991|D6R991_HUMAN	tr|D6R991|D6R991_HUMAN	EKRHFRRDSFDDRGPSLNPVLDYDHGSRSQE	RDS(0.016)FDDRGPS(0.984)LNPVLDYDHGSR	1871	Matrin-3 (Fragment)	MATR3	UID3250	1	5	4	4
-0.417202	0.635538	-0.207134	0.607235	1.18597	0.794439	1.55197	2.32434	0.801052	0.908529	S	2	2220	___1	0.999998	3.48e-52	150.13	129.32	150.13	-0.13308	830980000	272	60.2129	sp|Q9BRR9-4|RHG09_HUMAN;sp|Q9BRR9-3|RHG09_HUMAN;tr|F8VW89|F8VW89_HUMAN;sp|Q9BRR9-5|RHG09_HUMAN;sp|Q9BRR9-2|RHG09_HUMAN;tr|R4GN15|R4GN15_HUMAN;sp|Q9BRR9|RHG09_HUMAN;tr|J3KPQ4|J3KPQ4_HUMAN	272;291;272;456;456;535;475;546	sp|Q9BRR9-4|RHG09_HUMAN	sp|Q9BRR9-4|RHG09_HUMAN	NPLELRLSGSGPAELSAGEDEEEESELVSKP	LSGSGPAELS(1)AGEDEEEESELVSK	5815	Isoform 4 of Rho GTPase-activating protein 9	ARHGAP9	UID935	1	5	4	5
2.11808	2.64738	3.2888	0.435534	3.10611	2.65838	4.02986	4.02839	1.24203	2.28456	S	2	2321	___1	1	1.21e-160	201.85	167.23	199.36	0.14813	822180000	19	113.859	sp|Q9H1E3|NUCKS_HUMAN	19	sp|Q9H1E3|NUCKS_HUMAN	sp|Q9H1E3|NUCKS_HUMAN	PVRNRKVVDYSQFQESDDADEDYGRDSGPPT	VVDYSQFQES(1)DDADEDYGR	6083	Nuclear ubiquitous casein and cyclin-dependent kinase substrate 1	NUCKS1	UID130	1;2	5	4	5
3.01771	3.65157	2.85636	3.6027	3.54179	3.50691	4.25685	4.88385	0.708715	4.67056	S	3	1239	___1	1	6.85e-76	150.06	118.16	80.36	-0.14216	787420000	393	80.3598	sp|Q13547|HDAC1_HUMAN	393	sp|Q13547|HDAC1_HUMAN	sp|Q13547|HDAC1_HUMAN	GVQMQAIPEDAIPEESGDEDEDDPDKRISIC	MLPHAPGVQMQAIPEDAIPEES(1)GDEDEDDPDKR	2859	Histone deacetylase 1	HDAC1	UID439	1	5	4	5
5.93722	7.53806	5.495	5.90149	5.36971	4.9453	5.23261	5.08049	4.27339	6.80299	S	2	2019	___1	1	8.04e-282	238.03	202.76	238.03	-0.52417	777230000	213	154.944	sp|Q92882|OSTF1_HUMAN	213	sp|Q92882|OSTF1_HUMAN	sp|Q92882|OSTF1_HUMAN	VRTLSNAEDYLDDEDSD______________	TLSNAEDYLDDEDS(1)D	5240	Osteoclast-stimulating factor 1	OSTF1	UID28	1;2	5	4	5
0.0602074	1.89332	3.00821	3.42492	4.51974	2.17779	2.37773	3.08687	3.72329	3.89826	S	2	583	___1	0.999356	1.75e-51	158.25	111.46	158.25	-0.62609	764850000	5	31.9098	sp|P13796|PLSL_HUMAN;tr|Q5TBN3|Q5TBN3_HUMAN;tr|Q5TBN5|Q5TBN5_HUMAN	5;5;5	sp|P13796|PLSL_HUMAN	sp|P13796|PLSL_HUMAN	___________MARGSVSDEEMMELREAFAK	GS(0.999)VS(0.001)DEEMMELR	1257	Plastin-2	LCP1	UID2140	1	5	4	5
0.401947	3.15934	4.00506	4.07552	4.30893	2.90496	3.30109	3.85325	3.70626	2.8933	S	3	1561	___1	0.999981	4.61e-08	107.07	78.118	89.201	0.22318	764160000	120	46.3379	sp|Q6JBY9|CPZIP_HUMAN;tr|B7ZKW8|B7ZKW8_HUMAN;tr|F6T4W9|F6T4W9_HUMAN	120;90;96	sp|Q6JBY9|CPZIP_HUMAN	sp|Q6JBY9|CPZIP_HUMAN	SPKSPGLKAMVSPFHSPPSTPSSPGVRSRPS	AMVS(1)PFHS(1)PPS(0.761)T(0.24)PS(0.549)S(0.45)PGVR	3854	CapZ-interacting protein	RCSD1	UID1446	1;2;3;4	5	4	5
0.0914116	3.74987	4.89811	4.07516	4.7451	4.93526	4.99447	5.07337	2.62329	4.64812	S	3	1561	___2	0.999981	4.61e-08	107.07	78.118	89.201	0.22318	764160000	120	46.3379	sp|Q6JBY9|CPZIP_HUMAN;tr|B7ZKW8|B7ZKW8_HUMAN;tr|F6T4W9|F6T4W9_HUMAN	120;90;96	sp|Q6JBY9|CPZIP_HUMAN	sp|Q6JBY9|CPZIP_HUMAN	SPKSPGLKAMVSPFHSPPSTPSSPGVRSRPS	AMVS(1)PFHS(1)PPS(0.761)T(0.24)PS(0.549)S(0.45)PGVR	3854	CapZ-interacting protein	RCSD1	UID6932	1;2;3;4	5	4	5
-2.02745	0.238075	2.31239	2.1283	-0.347505	1.41983	1.85714	4.31623	2.99693	3.35079	S	3	1561	___3	0.999981	4.61e-08	107.07	78.118	89.201	0.22318	764160000	120	46.3379	sp|Q6JBY9|CPZIP_HUMAN;tr|B7ZKW8|B7ZKW8_HUMAN;tr|F6T4W9|F6T4W9_HUMAN	120;90;96	sp|Q6JBY9|CPZIP_HUMAN	sp|Q6JBY9|CPZIP_HUMAN	SPKSPGLKAMVSPFHSPPSTPSSPGVRSRPS	AMVS(1)PFHS(1)PPS(0.761)T(0.24)PS(0.549)S(0.45)PGVR	3854	CapZ-interacting protein	RCSD1	UID12418	1;2;3;4	5	4	5
4.88585	2.37374	6.96311	7.30933	5.2897	6.36212	6.50072	1.16977	7.10807	5.96054	S	3	465	___1	0.999525	0.0010348	61.862	31.618	47.485	-0.12546	759230000	660	33.2298	sp|P05771-2|KPCB_HUMAN	660	sp|P05771-2|KPCB_HUMAN	sp|P05771-2|KPCB_HUMAN	QEVIRNIDQSEFEGFSFVNSEFLKPEVKS__	NIDQS(0.001)EFEGFS(1)FVNS(1)EFLKPEVK	1065	Isoform Beta-II of Protein kinase C beta type	PRKCB	UID2070	1;2	5	4	5
3.51059	5.78084	4.83557	5.8099	5.77206	4.86274	6.36548	6.18948	5.69325	5.84135	S	2	1340	___1	1	3.95e-93	180.88	93.979	112.67	-0.11984	743260000	684	112.667	sp|Q15052|ARHG6_HUMAN;sp|Q15052-2|ARHG6_HUMAN	684;530	sp|Q15052|ARHG6_HUMAN	sp|Q15052|ARHG6_HUMAN	SANFQQGHGSSTRKDSIPQVLLPEEEKLIIE	KDS(1)IPQVLLPEEEK	3125	Rho guanine nucleotide exchange factor 6	ARHGEF6	UID141	1	5	4	5
-0.302822	1.29006	1.88341	2.46272	0.781642	0.825001	1.21935	2.0344	1.04178	0.166861	S	2	610	___2	1	3.03e-128	193.62	109.97	73.802	-0.13989	739270000	355	73.8019	sp|P16150|LEUK_HUMAN	355	sp|P16150|LEUK_HUMAN	sp|P16150|LEUK_HUMAN	PTLTTFFGRRKSRQGSLAMEELKSGSGPSLK	S(1)RQGS(1)LAMEELK	1322	Leukosialin	SPN	UID6077	1;2	5	4	5
0.822592	1.40742	3.78327	2.90401	3.91501	2.83868	2.88195	3.60043	3.73493	4.16276	S	2	610	___1	1	3.03e-128	193.62	109.97	73.802	-0.13989	739270000	355	73.8019	sp|P16150|LEUK_HUMAN	355	sp|P16150|LEUK_HUMAN	sp|P16150|LEUK_HUMAN	PTLTTFFGRRKSRQGSLAMEELKSGSGPSLK	S(1)RQGS(1)LAMEELK	1322	Leukosialin	SPN	UID591	1;2	5	4	5
3.02013	5.85962	5.51402	5.29434	5.97703	5.51602	5.88984	6.0508	4.15123	5.31893	S	2	1281;1340	___1	1	8.28e-33	138.25	96.799	108.43	0.0047837	704350000	488	83.5086	sp|Q14155-1|ARHG7_HUMAN;tr|B1ALK7|B1ALK7_HUMAN;sp|Q14155-5|ARHG7_HUMAN;tr|A0A2R8YG42|A0A2R8YG42_HUMAN;tr|E9PDQ5|E9PDQ5_HUMAN;sp|Q14155-6|ARHG7_HUMAN;sp|Q14155-2|ARHG7_HUMAN;sp|Q14155-3|ARHG7_HUMAN;sp|Q14155|ARHG7_HUMAN;sp|Q15052|ARHG6_HUMAN;sp|Q15052-2|ARHG6_HUMAN;tr|F6SJA5|F6SJA5_HUMAN;tr|E7EUY6|E7EUY6_HUMAN	340;340;425;497;262;340;468;497;518;488;334;34;340	sp|Q14155-1|ARHG7_HUMAN;sp|Q15052|ARHG6_HUMAN	sp|Q15052|ARHG6_HUMAN	LFPNVLLMLSASPRMSGFIYQGKLPTTGMTI;LFSNVLIMLSASPRMSGFIYQGKIPIAGTVV	MS(1)GFIYQGK	2961	Isoform 1 of Rho guanine nucleotide exchange factor 7	ARHGEF7	UID386	1	5	4	5
0.123453	1.77243	3.36114	3.33536	3.42147	2.08116	2.32915	2.83842	2.63662	3.93046	S	2	1734	___1	1	1.71e-39	144.08	108.25	136.36	-0.51102	703430000	51	95.668	sp|Q86YV0|RASL3_HUMAN;sp|Q86YV0-2|RASL3_HUMAN	51;51	sp|Q86YV0|RASL3_HUMAN	sp|Q86YV0|RASL3_HUMAN	GGFRWGRFAGWGRALSHQEPMVSTQPAPRSI	ALS(1)HQEPMVSTQPAPR	4429	RAS protein activator like-3	RASAL3	UID250	1	5	4	5
-0.801847	1.47298	2.28431	2.68212	1.10017	1.26511	2.22679	2.34792	2.98287	0.942991	S	3	1561	___1	1	8.54e-39	145.7	103.46	64.104	-1.2329	692250000	177	64.1035	sp|Q6JBY9|CPZIP_HUMAN;tr|B7ZKW8|B7ZKW8_HUMAN;tr|F6T4W9|F6T4W9_HUMAN	177;147;153	sp|Q6JBY9|CPZIP_HUMAN	sp|Q6JBY9|CPZIP_HUMAN	RGSIKRRPPSRRFRRSQSDCGELGDFRAVES	FRRS(1)QS(1)DCGELGDFR	3865	CapZ-interacting protein	RCSD1	UID816	1;2	5	4	5
NaN	NaN	NaN	NaN	NaN	NaN	NaN	-0.629902	-0.970909	-1.15388	S	3	1561	___2	1	8.54e-39	145.7	103.46	64.104	-1.2329	692250000	177	64.1035	sp|Q6JBY9|CPZIP_HUMAN;tr|B7ZKW8|B7ZKW8_HUMAN;tr|F6T4W9|F6T4W9_HUMAN	177;147;153	sp|Q6JBY9|CPZIP_HUMAN	sp|Q6JBY9|CPZIP_HUMAN	RGSIKRRPPSRRFRRSQSDCGELGDFRAVES	FRRS(1)QS(1)DCGELGDFR	3865	CapZ-interacting protein	RCSD1	UID6302	1;2	0	0	3
4.15582	5.56303	6.11958	6.61896	6.4939	6.43165	6.13064	NaN	5.57817	6.02517	S	2	2000	___1	0.957168	2.21e-27	116.16	88.996	89.26	0.4977	669600000	577	13.4955	sp|Q92619|HMHA1_HUMAN;tr|K7ES98|K7ES98_HUMAN;sp|Q92619-2|HMHA1_HUMAN;tr|K7EM85|K7EM85_HUMAN;tr|K7ES92|K7ES92_HUMAN;tr|F5H1R4|F5H1R4_HUMAN	577;581;593;604;212;460	sp|Q92619|HMHA1_HUMAN	sp|Q92619|HMHA1_HUMAN	HVSANAWSPVMRARKSSFNVSDVARPEAAGS	KS(0.957)S(0.043)FNVSDVAR	5173	Rho GTPase-activating protein 45	ARHGAP45	UID3804	1	5	4	4
3.69492	6.71642	4.2011	6.02314	4.67792	4.87214	6.30762	6.79754	6.76424	5.66363	S	2	1656	___1	0.920834	3.1e-110	187.97	128.85	87.863	0.0098921	658350000	274	10.6587	tr|D6RAM3|D6RAM3_HUMAN;sp|Q7L591|DOK3_HUMAN	274;330	tr|D6RAM3|D6RAM3_HUMAN	tr|D6RAM3|D6RAM3_HUMAN	PELTRPQPCPLPRATSLPSLDTPGELREMPP	AT(0.079)S(0.921)LPSLDTPGELR	4149	Docking protein 3	DOK3	UID4247	1;2	5	4	5
NaN	NaN	NaN	-2.59897	-3.51716	NaN	NaN	-2.58302	0.329012	-3.18284	S	2	1656	___2	0.920834	3.1e-110	187.97	128.85	87.863	0.0098921	658350000	274	10.6587	tr|D6RAM3|D6RAM3_HUMAN;sp|Q7L591|DOK3_HUMAN	274;330	tr|D6RAM3|D6RAM3_HUMAN	tr|D6RAM3|D6RAM3_HUMAN	PELTRPQPCPLPRATSLPSLDTPGELREMPP	AT(0.079)S(0.921)LPSLDTPGELR	4149	Docking protein 3	DOK3	UID9733	1;2	2	2	3
-0.392698	0.236261	1.19671	0.0417328	-0.23607	-0.11887	0.0835571	-1.32137	-1.05008	0.437468	S	3	1378	___1	1	0.0100661	75.102	44.49	65.038	0.73863	656970000	31	65.0384	sp|Q15651|HMGN3_HUMAN;sp|Q15651-2|HMGN3_HUMAN;sp|P05204|HMGN2_HUMAN;tr|A0A087WZE9|A0A087WZE9_HUMAN	31;31;29;31	sp|Q15651|HMGN3_HUMAN	sp|Q15651|HMGN3_HUMAN	SKVTKQEPTRRSARLSAKPAPPKPEPKPRKT	LS(1)AKPAPPKPEPK	3240	High mobility group nucleosome-binding domain-containing protein 3	HMGN3	UID792	1	5	4	5
5.57559	4.48182	3.64733	3.74342	-0.351258	3.20308	3.20094	3.64851	2.34332	3.57569	S	2	705	___1	0.999999	1.28e-34	136.43	104.22	136.43	-0.82643	645360000	106	59.2407	sp|P24534|EF1B_HUMAN;tr|C9JZW3|C9JZW3_HUMAN	106;106	sp|P24534|EF1B_HUMAN	sp|P24534|EF1B_HUMAN	GATDSKDDDDIDLFGSDDEEESEEAKRLREE	DDDDIDLFGS(1)DDEEESEEAK	1530	Elongation factor 1-beta	EEF1B2	UID974	1;2	5	4	5
-1.14473	0.178078	0.64838	NaN	0.978869	-0.168562	-1.78579	1.10552	-1.04073	-0.205996	S	3	2816	___1	0.999735	4.38e-18	116.39	88.847	94.276	0.20081	609480000	125	35.9144	tr|E9PS34|E9PS34_HUMAN	125	tr|E9PS34|E9PS34_HUMAN	tr|E9PS34|E9PS34_HUMAN	ITGDVEPTDAESEWHSENEEEEKL_______	REFITGDVEPTDAESEWHS(1)ENEEEEK	7538	Nucleosome assembly protein 1-like 4 (Fragment)	NAP1L4	UID1927	1	4	3	5
-1.88639	1.01018	0.0442619	1.45372	-4.10445	-0.720695	1.38596	0.424179	0.588745	2.41488	S	3	2371	___1	1	2.77e-177	205.36	167.45	67.217	0.44855	599080000	235	67.2166	sp|Q9H7M9|VISTA_HUMAN	235	sp|Q9H7M9|VISTA_HUMAN	sp|Q9H7M9|VISTA_HUMAN	QAASNRRAQELVRMDSNIQGIENPGFEASPP	MDS(1)NIQGIENPGFEAS(1)PPAQGIPEAK	6222	V-type immunoglobulin domain-containing suppressor of T-cell activation	VSIR	UID729	1;2	5	4	5
-3.84828	0.0462627	3.26829	2.14135	-4.43693	0.679033	1.71292	3.30809	4.46664	2.24269	S	3	2371	___2	1	2.77e-177	205.36	167.45	67.217	0.44855	599080000	235	67.2166	sp|Q9H7M9|VISTA_HUMAN	235	sp|Q9H7M9|VISTA_HUMAN	sp|Q9H7M9|VISTA_HUMAN	QAASNRRAQELVRMDSNIQGIENPGFEASPP	MDS(1)NIQGIENPGFEAS(1)PPAQGIPEAK	6222	V-type immunoglobulin domain-containing suppressor of T-cell activation	VSIR	UID6215	1;2	5	4	5
6.98085	5.13791	NaN	5.55273	5.54288	6.1958	NaN	4.63834	4.16877	5.65948	T	2	575	___1	1	0.00213702	94.767	36.068	90.827	-0.14973	595950000	147	90.827	sp|P13498|CY24A_HUMAN	147	sp|P13498|CY24A_HUMAN	sp|P13498|CY24A_HUMAN	TPIEPKPRERPQIGGTIKQPPSNPPPRPPAE	ERPQIGGT(1)IK	7867	Cytochrome b-245 light chain	CYBA	UID301	1	4	3	4
8.17152	5.19832	4.02835	4.69022	3.83951	4.96809	5.13601	NaN	5.62617	3.18235	S	2	1126	___1	1	2.52e-235	222.18	174.62	203.59	-0.06858	589250000	664	111.745	sp|Q05655|KPCD_HUMAN;sp|Q05655-2|KPCD_HUMAN	664;695	sp|Q05655|KPCD_HUMAN	sp|Q05655|KPCD_HUMAN	KNLIDSMDQSAFAGFSFVNPKFEHLLED___	NLIDSMDQSAFAGFS(1)FVNPK	2514	Protein kinase C delta type	PRKCD	UID145	1	5	4	4
5.37628	5.25246	3.71789	5.36689	4.90276	4.26756	4.13501	5.37332	7.06737	5.48292	S	2	409	___1	1	0	274.45	227.58	274.45	-0.10927	579860000	339	135.68	sp|O95747|OXSR1_HUMAN;tr|C9JIG9|C9JIG9_HUMAN	339;339	sp|O95747|OXSR1_HUMAN	sp|O95747|OXSR1_HUMAN	SSGRLHKTEDGGWEWSDDEFDEESEEGKAAI	TEDGGWEWS(1)DDEFDEESEEGK	982	Serine/threonine-protein kinase OSR1	OXSR1	UID65	1	5	4	5
NaN	2.5375	1.88632	NaN	2.38278	1.24806	2.25081	2.2054	3.45212	0.862595	S	3	1617	___1	0.979946	3.48e-66	148.2	115.78	148.2	-0.10264	574680000	58	16.9398	sp|Q6WKZ4-2|RFIP1_HUMAN;tr|E7EX40|E7EX40_HUMAN;sp|Q6WKZ4-3|RFIP1_HUMAN;sp|Q6WKZ4|RFIP1_HUMAN	58;58;206;206	sp|Q6WKZ4-2|RFIP1_HUMAN	sp|Q6WKZ4-2|RFIP1_HUMAN	AIIPSTTPSVDSDDESVVKDKKKKSKIKTLL	DSGSDTASAIIPSTTPSVDS(0.02)DDES(0.98)VVKDK	4025	Isoform 4 of Rab11 family-interacting protein 1	RAB11FIP1	UID3368	1;2	3	3	5
3.96922	4.16074	4.5933	2.85723	5.81793	5.56752	5.0331	4.23855	1.57323	5.54625	S	2	395	___1	0.999999	5.78e-92	178.67	133.53	178.67	-0.00293	574260000	184	59.9353	sp|O95466-2|FMNL1_HUMAN;sp|O95466|FMNL1_HUMAN;sp|O95466-3|FMNL1_HUMAN	184;184;184	sp|O95466-2|FMNL1_HUMAN	sp|O95466-2|FMNL1_HUMAN	DNGASNSEKNKPLEQSVEDLSKGPPSSVPKS	NKPLEQS(1)VEDLSK	943	Isoform 2 of Formin-like protein 1	FMNL1	UID942	1	5	4	5
4.09845	2.89032	3.56395	2.84759	2.86178	3.47339	1.86934	1.07683	1.15057	2.12949	T	3	1055	___1	0.999883	1.19e-70	156.79	120.84	87.72	-0.27532	545630000	36	39.3328	sp|P80723|BASP1_HUMAN;sp|P80723-2|BASP1_HUMAN	36;36	sp|P80723|BASP1_HUMAN	sp|P80723|BASP1_HUMAN	EKDKKAEGAATEEEGTPKESEPQAAAEPAEA	AEGAAT(1)EEEGT(1)PKESEPQAAAEPAEAK	8119	Brain acid soluble protein 1	BASP1	UID1757	1;2	5	4	5
-0.2512	0.12735	1.8433	NaN	0.116443	0.329569	0.207674	0.00154495	-0.186495	0.29814	T	3	1055	___2	0.999883	1.19e-70	156.79	120.84	87.72	-0.27532	545630000	36	39.3328	sp|P80723|BASP1_HUMAN;sp|P80723-2|BASP1_HUMAN	36;36	sp|P80723|BASP1_HUMAN	sp|P80723|BASP1_HUMAN	EKDKKAEGAATEEEGTPKESEPQAAAEPAEA	AEGAAT(1)EEEGT(1)PKESEPQAAAEPAEAK	8119	Brain acid soluble protein 1	BASP1	UID7243	1;2	4	3	5
-1.00584	1.13566	-1.24006	-1.32594	2.75779	-0.0634518	-2.24681	-1.35271	-1.9255	-0.71261	S	2	2557	___2	0.999356	2.41e-82	174.35	142.43	138.97	0.063343	544880000	649	32.4041	sp|Q9UEY8-2|ADDG_HUMAN;sp|Q9UEY8|ADDG_HUMAN	649;681	sp|Q9UEY8-2|ADDG_HUMAN	sp|Q9UEY8-2|ADDG_HUMAN	EKIEEVLSPEGSPSKSPSKKKKKFRTPSFLK	IEEVLS(0.005)PEGS(0.98)PS(0.015)KS(0.999)PS(0.001)K	6711	Isoform 1 of Gamma-adducin	ADD3	UID7607	1;2;3	5	4	5
1.76808	3.04489	4.40213	2.77721	3.8698	3.86341	3.47752	NaN	2.36971	4.09974	S	2	2557	___1	0.999356	2.41e-82	174.35	142.43	138.97	0.063343	544880000	649	32.4041	sp|Q9UEY8-2|ADDG_HUMAN;sp|Q9UEY8|ADDG_HUMAN	649;681	sp|Q9UEY8-2|ADDG_HUMAN	sp|Q9UEY8-2|ADDG_HUMAN	EKIEEVLSPEGSPSKSPSKKKKKFRTPSFLK	IEEVLS(0.005)PEGS(0.98)PS(0.015)KS(0.999)PS(0.001)K	6711	Isoform 1 of Gamma-adducin	ADD3	UID2121	1;2;3	5	4	4
-0.269539	2.31918	NaN	1.61176	2.56747	2.29635	3.20193	2.67058	0.8978	3.05756	S	2	2557	___3	0.999356	2.41e-82	174.35	142.43	138.97	0.063343	544880000	649	32.4041	sp|Q9UEY8-2|ADDG_HUMAN;sp|Q9UEY8|ADDG_HUMAN	649;681	sp|Q9UEY8-2|ADDG_HUMAN	sp|Q9UEY8-2|ADDG_HUMAN	EKIEEVLSPEGSPSKSPSKKKKKFRTPSFLK	IEEVLS(0.005)PEGS(0.98)PS(0.015)KS(0.999)PS(0.001)K	6711	Isoform 1 of Gamma-adducin	ADD3	UID13093	1;2;3	4	3	5
1.66395	3.16089	NaN	3.58612	NaN	2.90158	2.93732	NaN	2.74067	2.7436	S	3	1626	___2	0.977602	9.63e-16	123.12	97.058	123.12	-0.0052256	544710000	2709	15.564	tr|A0A494C1V1|A0A494C1V1_HUMAN;sp|Q6ZNJ1-3|NBEL2_HUMAN;sp|Q6ZNJ1|NBEL2_HUMAN;tr|H0Y764|H0Y764_HUMAN;sp|Q6ZNJ1-2|NBEL2_HUMAN;tr|H7C3Y7|H7C3Y7_HUMAN	2709;2713;2743;2031;2559;1082	tr|A0A494C1V1|A0A494C1V1_HUMAN	tr|A0A494C1V1|A0A494C1V1_HUMAN	ARKLWRSSRRISQVSSGETEYNPTEAR____	RIS(0.357)QVS(0.661)S(0.978)GET(0.005)EYNPTEAR	4060	Neurobeachin-like protein 2	NBEAL2	UID9015	1;2	3	2	4
NaN	NaN	NaN	6.13304	6.94189	NaN	NaN	6.2975	4.96456	6.5539	S	3	1626	___1	0.977602	9.63e-16	123.12	97.058	123.12	-0.0052256	544710000	2709	15.564	tr|A0A494C1V1|A0A494C1V1_HUMAN;sp|Q6ZNJ1-3|NBEL2_HUMAN;sp|Q6ZNJ1|NBEL2_HUMAN;tr|H0Y764|H0Y764_HUMAN;sp|Q6ZNJ1-2|NBEL2_HUMAN;tr|H7C3Y7|H7C3Y7_HUMAN	2709;2713;2743;2031;2559;1082	tr|A0A494C1V1|A0A494C1V1_HUMAN	tr|A0A494C1V1|A0A494C1V1_HUMAN	ARKLWRSSRRISQVSSGETEYNPTEAR____	RIS(0.357)QVS(0.661)S(0.978)GET(0.005)EYNPTEAR	4060	Neurobeachin-like protein 2	NBEAL2	UID3529	1;2	2	2	3
3.16404	4.04433	5.46089	4.32881	4.49663	4.72417	4.89701	3.79926	3.70457	4.83682	S	2	2452	___1	0.999913	0	269.49	210.84	161.99	-0.20353	533320000	1358	41.6035	sp|Q9NTI5|PDS5B_HUMAN;sp|Q9NTI5-2|PDS5B_HUMAN	1358;1358	sp|Q9NTI5|PDS5B_HUMAN	sp|Q9NTI5|PDS5B_HUMAN	SKQHRVSRRAQQRAESPESSAIESTQSTPQK	AES(1)PESSAIESTQSTPQK	6420	Sister chromatid cohesion protein PDS5 homolog B	PDS5B	UID1645	1;2	5	4	5
NaN	-0.798771	-1.29577	-0.374996	-0.401664	NaN	-2.13952	-0.705915	-2.23865	-1.231	S	2	586	___1	1	1.05e-77	169.67	102.91	169.67	0.51629	532820000	78	144.264	sp|P13861-2|KAP2_HUMAN;sp|P13861|KAP2_HUMAN	78;78	sp|P13861-2|KAP2_HUMAN	sp|P13861-2|KAP2_HUMAN	PPEPGPDRVADAKGDSESEEDEDLEVPVPSR	GDS(1)ES(1)EEDEDLEVPVPSR	1277	Isoform 2 of cAMP-dependent protein kinase type II-alpha regulatory subunit	PRKAR2A	UID42	1;2	4	4	4
NaN	-0.798771	-1.29577	-0.374996	-0.401664	NaN	-2.13952	-0.705915	-2.23865	-1.231	S	2	586	___1	1	1.05e-77	169.67	102.91	169.67	0.51629	532820000	80	146.459	sp|P13861-2|KAP2_HUMAN;sp|P13861|KAP2_HUMAN	80;80	sp|P13861-2|KAP2_HUMAN	sp|P13861-2|KAP2_HUMAN	EPGPDRVADAKGDSESEEDEDLEVPVPSRFN	GDS(1)ES(1)EEDEDLEVPVPSR	1278	Isoform 2 of cAMP-dependent protein kinase type II-alpha regulatory subunit	PRKAR2A	UID40	1;2	4	4	4
2.73662	2.2192	1.32771	1.95382	3.55149	0.0762882	0.893534	2.98359	2.53436	2.46297	S	2	586	___2	1	1.05e-77	169.67	102.91	169.67	0.51629	532820000	80	146.459	sp|P13861-2|KAP2_HUMAN;sp|P13861|KAP2_HUMAN	80;80	sp|P13861-2|KAP2_HUMAN	sp|P13861-2|KAP2_HUMAN	EPGPDRVADAKGDSESEEDEDLEVPVPSRFN	GDS(1)ES(1)EEDEDLEVPVPSR	1278	Isoform 2 of cAMP-dependent protein kinase type II-alpha regulatory subunit	PRKAR2A	UID5526	1;2	5	4	5
2.73662	2.2192	1.32771	1.95382	3.55149	0.0762882	0.893534	2.98359	2.53436	2.46297	S	2	586	___2	1	1.05e-77	169.67	102.91	169.67	0.51629	532820000	78	144.264	sp|P13861-2|KAP2_HUMAN;sp|P13861|KAP2_HUMAN	78;78	sp|P13861-2|KAP2_HUMAN	sp|P13861-2|KAP2_HUMAN	PPEPGPDRVADAKGDSESEEDEDLEVPVPSR	GDS(1)ES(1)EEDEDLEVPVPSR	1277	Isoform 2 of cAMP-dependent protein kinase type II-alpha regulatory subunit	PRKAR2A	UID5528	1;2	5	4	5
-0.267694	0.219841	-0.0949364	0.648914	0.980227	-0.257532	-0.0422649	0.754898	0.490566	0.24774	S	2	548	___1	1	9.58e-29	137.17	88.543	107.11	0.21703	523750000	83	107.114	tr|K7EMU2|K7EMU2_HUMAN;tr|K7EMZ6|K7EMZ6_HUMAN;tr|K7EIE5|K7EIE5_HUMAN;tr|K7EID3|K7EID3_HUMAN;tr|K7EJ40|K7EJ40_HUMAN;tr|K7EK41|K7EK41_HUMAN;tr|K7EPB2|K7EPB2_HUMAN;sp|P10644-2|KAP0_HUMAN;sp|P10644|KAP0_HUMAN	83;83;83;83;83;83;83;83;83	tr|K7EMU2|K7EMU2_HUMAN	tr|K7EMU2|K7EMU2_HUMAN	LQKAGTRTDSREDEISPPPPNPVVKGRRRRG	EDEIS(1)PPPPNPVVK	1194	cAMP-dependent protein kinase type I-alpha regulatory subunit (Fragment)	PRKAR1A	UID172	1;2	5	4	5
-0.231798	0.782831	1.2424	2.66547	1.02254	0.587255	0.811218	1.69531	3.48482	0.367666	S	2	548	___2	1	9.58e-29	137.17	88.543	107.11	0.21703	523750000	83	107.114	tr|K7EMU2|K7EMU2_HUMAN;tr|K7EMZ6|K7EMZ6_HUMAN;tr|K7EIE5|K7EIE5_HUMAN;tr|K7EID3|K7EID3_HUMAN;tr|K7EJ40|K7EJ40_HUMAN;tr|K7EK41|K7EK41_HUMAN;tr|K7EPB2|K7EPB2_HUMAN;sp|P10644-2|KAP0_HUMAN;sp|P10644|KAP0_HUMAN	83;83;83;83;83;83;83;83;83	tr|K7EMU2|K7EMU2_HUMAN	tr|K7EMU2|K7EMU2_HUMAN	LQKAGTRTDSREDEISPPPPNPVVKGRRRRG	EDEIS(1)PPPPNPVVK	1194	cAMP-dependent protein kinase type I-alpha regulatory subunit (Fragment)	PRKAR1A	UID5658	1;2	5	4	5
1.99813	3.35263	2.87343	2.21731	2.28867	4.24453	2.27323	1.79072	2.17577	2.87364	S	2	2824	___1	1	1.01e-14	127.05	89.279	81.651	-0.077047	513470000	2	81.6511	tr|H0YE58|H0YE58_HUMAN	2	tr|H0YE58|H0YE58_HUMAN	tr|H0YE58|H0YE58_HUMAN	______________GSDNEEEDKEAAQLREE	GS(1)DNEEEDKEAAQLR	7556	Elongation factor 1-delta (Fragment)	EEF1D	UID415	1	5	4	5
-0.295042	0.419144	1.83531	-0.466795	2.32908	0.607107	0.22583	0.740503	0.556423	0.96138	S	2	586	___1	0.999977	8.07e-86	168.75	147.69	133.98	-0.24695	508660000	99	46.4262	sp|P13861-2|KAP2_HUMAN;sp|P13861|KAP2_HUMAN	99;99	sp|P13861-2|KAP2_HUMAN	sp|P13861-2|KAP2_HUMAN	EDLEVPVPSRFNRRVSVCAETYNPDEEEEDT	RVS(1)VCAETYNPDEEEEDTDPR	1279	Isoform 2 of cAMP-dependent protein kinase type II-alpha regulatory subunit	PRKAR2A	UID1441	1	5	4	5
1.5533	-2.55239	-0.12026	-1.10189	3.15423	-0.774883	NaN	NaN	1.47314	NaN	S	2	2692	___1	0.999926	4.35e-97	181.64	125.88	181.64	0.72891	505380000	25	41.3218	sp|Q9Y2Q0-3|AT8A1_HUMAN;sp|Q9Y2Q0-2|AT8A1_HUMAN;sp|Q9Y2Q0|AT8A1_HUMAN;tr|Q4G1C1|Q4G1C1_HUMAN	25;25;25;25	sp|Q9Y2Q0-3|AT8A1_HUMAN	sp|Q9Y2Q0-3|AT8A1_HUMAN	EIRSRAEGYEKTDDVSEKTSLADQEEVRTIF	TDDVS(1)EKT(0.261)S(0.739)LADQEEVR	7178	Isoform 3 of Phospholipid-transporting ATPase IA	ATP8A1	UID1663	1;2;3	5	4	2
4.17659	2.42126	2.82723	4.93767	6.14261	4.12449	3.06829	4.24382	4.94768	4.74533	S	2	2692	___3	0.999926	4.35e-97	181.64	125.88	181.64	0.72891	505380000	25	41.3218	sp|Q9Y2Q0-3|AT8A1_HUMAN;sp|Q9Y2Q0-2|AT8A1_HUMAN;sp|Q9Y2Q0|AT8A1_HUMAN;tr|Q4G1C1|Q4G1C1_HUMAN	25;25;25;25	sp|Q9Y2Q0-3|AT8A1_HUMAN	sp|Q9Y2Q0-3|AT8A1_HUMAN	EIRSRAEGYEKTDDVSEKTSLADQEEVRTIF	TDDVS(1)EKT(0.261)S(0.739)LADQEEVR	7178	Isoform 3 of Phospholipid-transporting ATPase IA	ATP8A1	UID12635	1;2;3	5	4	5
1.68315	2.83058	3.66992	4.19467	4.52308	4.36034	3.68055	3.56987	3.78506	3.91662	S	2	2692	___2	0.999926	4.35e-97	181.64	125.88	181.64	0.72891	505380000	25	41.3218	sp|Q9Y2Q0-3|AT8A1_HUMAN;sp|Q9Y2Q0-2|AT8A1_HUMAN;sp|Q9Y2Q0|AT8A1_HUMAN;tr|Q4G1C1|Q4G1C1_HUMAN	25;25;25;25	sp|Q9Y2Q0-3|AT8A1_HUMAN	sp|Q9Y2Q0-3|AT8A1_HUMAN	EIRSRAEGYEKTDDVSEKTSLADQEEVRTIF	TDDVS(1)EKT(0.261)S(0.739)LADQEEVR	7178	Isoform 3 of Phospholipid-transporting ATPase IA	ATP8A1	UID7149	1;2;3	5	4	5
-1.64075	0.840265	0.745703	2.60048	1.06391	-2.06624	0.194889	-0.245436	1.1004	-0.734722	S	2	1184	___2	1	0	268.49	214.27	268.49	-0.22454	490740000	320	160.247	sp|Q13043-2|STK4_HUMAN;sp|Q13043|STK4_HUMAN;tr|F5H5B4|F5H5B4_HUMAN	320;320;265	sp|Q13043-2|STK4_HUMAN	sp|Q13043-2|STK4_HUMAN	QESQQREVDQDDEENSEEDEMDSGTMVRAVG	EVDQDDEENS(1)EEDEMDSGTMVR	2700	Isoform 2 of Serine/threonine-protein kinase 4	STK4	UID5512	1;2	5	4	5
-1.14135	1.91846	2.45028	3.39106	2.76779	2.03283	2.98667	2.34593	5.11671	2.23034	S	2	1184	___1	1	0	268.49	214.27	268.49	-0.22454	490740000	320	160.247	sp|Q13043-2|STK4_HUMAN;sp|Q13043|STK4_HUMAN;tr|F5H5B4|F5H5B4_HUMAN	320;320;265	sp|Q13043-2|STK4_HUMAN	sp|Q13043-2|STK4_HUMAN	QESQQREVDQDDEENSEEDEMDSGTMVRAVG	EVDQDDEENS(1)EEDEMDSGTMVR	2700	Isoform 2 of Serine/threonine-protein kinase 4	STK4	UID26	1;2	5	4	5
-2.8804	0.381981	0.650036	1.56734	-1.00129	0.792286	0.163877	-0.33596	0.915306	0.2922	S	2	780	___1	1	2.81e-53	155.56	112.74	155.56	0.10122	483480000	111	126.005	sp|P33241|LSP1_HUMAN;sp|P33241-2|LSP1_HUMAN;sp|P33241-3|LSP1_HUMAN;tr|E9PBD8|E9PBD8_HUMAN;tr|E7EMG9|E7EMG9_HUMAN;tr|C9JKF7|C9JKF7_HUMAN;tr|C9JU59|C9JU59_HUMAN	111;49;239;49;102;49;94	sp|P33241|LSP1_HUMAN	sp|P33241|LSP1_HUMAN	GAQGALDSGEPPQCRSPEGEQEDRPGLHAYE	S(1)PEGEQEDRPGLHAYEK	1715	Lymphocyte-specific protein 1	LSP1	UID85	1	5	4	5
4.00485	5.33837	5.12014	2.85827	0.166375	4.32546	4.15279	4.48625	6.83437	5.55941	S	4	2241	___1	1	4.17e-20	104.53	75.865	104.53	-0.6862	475730000	43	74.855	tr|M0R3F1|M0R3F1_HUMAN;sp|Q9BUJ2-3|HNRL1_HUMAN;sp|Q9BUJ2-4|HNRL1_HUMAN;tr|A0A0A0MRA5|A0A0A0MRA5_HUMAN;tr|B7Z4B8|B7Z4B8_HUMAN;sp|Q9BUJ2-2|HNRL1_HUMAN;sp|Q9BUJ2|HNRL1_HUMAN;tr|M0R0K8|M0R0K8_HUMAN;tr|M0QYI8|M0QYI8_HUMAN;tr|M0QYZ0|M0QYZ0_HUMAN	43;151;94;94;105;194;194;94;54;94	tr|M0R3F1|M0R3F1_HUMAN	tr|M0R3F1|M0R3F1_HUMAN	RGRGYFEHREDRRGRSPQPPAEEDEDDFDDT	S(1)PQPPAEEDEDDFDDTLVAIDTYNCDLHFK	5869	Heterogeneous nuclear ribonucleoprotein U-like protein 1 (Fragment)	HNRNPUL1	UID555	1	5	4	5
4.17659	2.42126	2.82723	4.93767	6.14261	4.12449	3.06829	4.24382	4.94768	4.74533	S	2	2692	___3	1	2.88e-155	205	151.17	134.04	-0.047226	472690000	29	94.0578	sp|Q9Y2Q0-3|AT8A1_HUMAN;sp|Q9Y2Q0-2|AT8A1_HUMAN;sp|Q9Y2Q0|AT8A1_HUMAN;tr|Q4G1C1|Q4G1C1_HUMAN	29;29;29;29	sp|Q9Y2Q0-3|AT8A1_HUMAN	sp|Q9Y2Q0-3|AT8A1_HUMAN	RAEGYEKTDDVSEKTSLADQEEVRTIFINQP	T(0.001)DDVS(0.999)EKT(1)S(1)LADQEEVR	7179	Isoform 3 of Phospholipid-transporting ATPase IA	ATP8A1	UID11237	1;2;3	5	4	5
-2.41645	NaN	-0.51133	-1.78306	-0.416123	0.324263	-0.406433	-1.31439	-2.49125	NaN	S	2	2692	___1	1	2.88e-155	205	151.17	134.04	-0.047226	472690000	29	94.0578	sp|Q9Y2Q0-3|AT8A1_HUMAN;sp|Q9Y2Q0-2|AT8A1_HUMAN;sp|Q9Y2Q0|AT8A1_HUMAN;tr|Q4G1C1|Q4G1C1_HUMAN	29;29;29;29	sp|Q9Y2Q0-3|AT8A1_HUMAN	sp|Q9Y2Q0-3|AT8A1_HUMAN	RAEGYEKTDDVSEKTSLADQEEVRTIFINQP	T(0.001)DDVS(0.999)EKT(1)S(1)LADQEEVR	7179	Isoform 3 of Phospholipid-transporting ATPase IA	ATP8A1	UID265	1;2;3	4	3	4
1.68315	2.83058	3.66992	-0.768478	1.15768	4.36034	3.68055	3.56987	-0.568998	3.91662	S	2	2692	___2	1	2.88e-155	205	151.17	134.04	-0.047226	472690000	29	94.0578	sp|Q9Y2Q0-3|AT8A1_HUMAN;sp|Q9Y2Q0-2|AT8A1_HUMAN;sp|Q9Y2Q0|AT8A1_HUMAN;tr|Q4G1C1|Q4G1C1_HUMAN	29;29;29;29	sp|Q9Y2Q0-3|AT8A1_HUMAN	sp|Q9Y2Q0-3|AT8A1_HUMAN	RAEGYEKTDDVSEKTSLADQEEVRTIFINQP	T(0.001)DDVS(0.999)EKT(1)S(1)LADQEEVR	7179	Isoform 3 of Phospholipid-transporting ATPase IA	ATP8A1	UID5751	1;2;3	5	4	5
8.93514	4.55957	5.62005	4.61081	2.24757	4.94419	4.04552	4.77724	4.84874	2.71003	S	2	461	___2	1	3.93e-134	196.01	155.38	132.67	0.39137	471940000	102	132.668	sp|P05387|RLA2_HUMAN;sp|P05386-2|RLA1_HUMAN;tr|H0YDD8|H0YDD8_HUMAN;sp|P05386|RLA1_HUMAN	102;76;79;101	sp|P05387|RLA2_HUMAN	sp|P05387|RLA2_HUMAN	APAAAEEKKDEKKEESEESDDDMGFGLFD__	KEES(1)EES(1)DDDMGFGLFD	1055	60S acidic ribosomal protein P2	RPLP2	UID5557	1;2	5	4	5
8.93514	4.55957	5.62005	4.61081	2.24757	4.94419	4.04552	4.77724	4.84874	2.71003	S	2	461	___2	1	3.93e-134	196.01	155.38	132.67	0.39137	471160000	105	132.668	sp|P05387|RLA2_HUMAN;sp|P05386-2|RLA1_HUMAN;tr|H0YDD8|H0YDD8_HUMAN;sp|P05386|RLA1_HUMAN	105;79;82;104	sp|P05387|RLA2_HUMAN	sp|P05387|RLA2_HUMAN	AAEEKKDEKKEESEESDDDMGFGLFD_____	KEES(1)EES(1)DDDMGFGLFD	1056	60S acidic ribosomal protein P2	RPLP2	UID5558	1;2	5	4	5
-2.8934	-0.416773	-2.36008	-1.40097	-0.94024	-0.707247	NaN	-0.0766068	-0.868105	NaN	S	2	1617	___1	0.976355	2.06e-125	175.71	149.47	124.21	-0.18432	461950000	54	18.8285	sp|Q6WKZ4-2|RFIP1_HUMAN;tr|E7EX40|E7EX40_HUMAN;sp|Q6WKZ4-3|RFIP1_HUMAN;sp|Q6WKZ4|RFIP1_HUMAN	54;54;202;202	sp|Q6WKZ4-2|RFIP1_HUMAN	sp|Q6WKZ4-2|RFIP1_HUMAN	DTASAIIPSTTPSVDSDDESVVKDKKKKSKI	DSGSDTASAIIPSTT(0.013)PS(0.006)VDS(0.976)DDES(0.004)VVKDK	4024	Isoform 4 of Rab11 family-interacting protein 1	RAB11FIP1	UID3134	1	5	4	3
-0.583914	-0.7609	0.153669	1.25333	0.521998	0.15736	-2.34955	-0.593016	-0.666142	0.653513	S	2	509	___2	0.999517	1.68e-77	170.35	148.15	170.35	0.46941	460430000	269	34.0176	sp|P08559-3|ODPA_HUMAN;sp|P08559|ODPA_HUMAN;sp|P08559-2|ODPA_HUMAN;sp|P08559-4|ODPA_HUMAN;tr|Q5JPU3|Q5JPU3_HUMAN;sp|P29803|ODPAT_HUMAN	269;300;307;338;19;298	sp|P08559-3|ODPA_HUMAN	sp|P08559-3|ODPA_HUMAN	QTYRYHGHSMSDPGVSYRTREEIQEVRSKSD	YHGHS(0.956)MS(0.044)DPGVS(1)YR	1133	Isoform 3 of Pyruvate dehydrogenase E1 component subunit alpha, somatic form, mitochondrial	PDHA1	UID7504	2	5	4	5
-1.08533	1.49032	-0.150089	1.83197	0.582267	0.274267	1.43777	2.62897	1.70367	0.749512	S	4	279	___1	1	5.13e-75	143.63	117.32	50.908	0.55962	458840000	942	50.9079	sp|O60763|USO1_HUMAN;sp|O60763-2|USO1_HUMAN	942;953	sp|O60763|USO1_HUMAN	sp|O60763|USO1_HUMAN	LKDLGHPVEEEDELESGDQEDEDDESEDPGK	LKDLGHPVEEEDELES(1)GDQEDEDDES(1)EDPGKDLDHI	623	General vesicular transport factor p115	USO1	UID1268	1;2	5	4	5
-1.10445	-0.170727	-1.32314	-1.45958	-3.3129	-0.958431	NaN	0.182209	-2.03485	-0.112484	S	4	279	___2	1	5.13e-75	143.63	117.32	50.908	0.55962	458840000	942	50.9079	sp|O60763|USO1_HUMAN;sp|O60763-2|USO1_HUMAN	942;953	sp|O60763|USO1_HUMAN	sp|O60763|USO1_HUMAN	LKDLGHPVEEEDELESGDQEDEDDESEDPGK	LKDLGHPVEEEDELES(1)GDQEDEDDES(1)EDPGKDLDHI	623	General vesicular transport factor p115	USO1	UID6754	1;2	5	4	4
3.69879	4.81264	6.18583	5.281	5.55605	5.82257	5.36431	5.60523	4.35691	4.96032	S	2	1465	___1	1	9.08e-168	198.47	165.9	190.57	-0.18543	458080000	128	99.2356	sp|Q5JSP0-2|FGD3_HUMAN;sp|Q5JSP0-3|FGD3_HUMAN;sp|Q5JSP0|FGD3_HUMAN	128;128;128	sp|Q5JSP0-2|FGD3_HUMAN	sp|Q5JSP0-2|FGD3_HUMAN	LDSQVPKVTPQEEADSDVGEEPDSENTPQKA	VTPQEEADS(1)DVGEEPDSENTPQK	3506	Isoform 2 of FYVE, RhoGEF and PH domain-containing protein 3	FGD3	UID223	1	5	4	5
4.07399	4.5525	4.60028	NaN	NaN	3.94419	3.08582	4.51978	NaN	NaN	S	2	2591	___1	0.99717	1.42e-151	204.9	144.25	163	0.6812	454560000	41	25.4748	tr|J3KSH8|J3KSH8_HUMAN;tr|J3KT51|J3KT51_HUMAN;sp|Q9UK76-3|JUPI1_HUMAN;sp|Q9UK76|JUPI1_HUMAN;sp|Q9UK76-2|JUPI1_HUMAN	41;87;41;87;87	tr|J3KSH8|J3KSH8_HUMAN	tr|J3KSH8|J3KSH8_HUMAN	GGREDLESSGLQRRNSSEASSGDFLDLKGEG	RNS(0.997)S(0.003)EASSGDFLDLK	6819	Jupiter microtubule-associated homolog 1 (Fragment)	JPT1	UID2566	1;2	3	2	3
-1.04136	0.886782	1.18476	1.15987	1.19835	-0.193165	0.589809	1.42025	1.34549	0.0835114	S	3	2697	___1	0.999821	2.15e-05	108.96	64.127	78.486	-0.21442	446650000	253	39.0614	sp|Q9Y2W1|TR150_HUMAN;tr|A0A3B3ITZ9|A0A3B3ITZ9_HUMAN	253;253	sp|Q9Y2W1|TR150_HUMAN	sp|Q9Y2W1|TR150_HUMAN	AVSELSPRERSPALKSPLQSVVVRRRSPRPS	SPALKS(1)PLQSVVVR	7208	Thyroid hormone receptor-associated protein 3	THRAP3	UID1770	1;2	5	4	5
5.20041	5.38605	4.5468	5.83159	5.21515	4.24736	4.95077	5.5125	6.53206	4.30134	S	3	2697	___2	0.999821	2.15e-05	108.96	64.127	78.486	-0.21442	446650000	253	39.0614	sp|Q9Y2W1|TR150_HUMAN;tr|A0A3B3ITZ9|A0A3B3ITZ9_HUMAN	253;253	sp|Q9Y2W1|TR150_HUMAN	sp|Q9Y2W1|TR150_HUMAN	AVSELSPRERSPALKSPLQSVVVRRRSPRPS	SPALKS(1)PLQSVVVR	7208	Thyroid hormone receptor-associated protein 3	THRAP3	UID7256	1;2	5	4	5
-1.14473	0.178078	0.64838	NaN	0.978869	-0.168562	-1.78579	1.10552	-1.04073	-0.205996	S	3	2195	___1	0.999735	4.38e-18	116.39	88.847	94.276	0.20081	446240000	125	35.9144	tr|E9PNJ7|E9PNJ7_HUMAN;tr|E9PKT8|E9PKT8_HUMAN;tr|C9J6D1|C9J6D1_HUMAN;tr|C9JZI7|C9JZI7_HUMAN;sp|Q99733|NP1L4_HUMAN;sp|Q99733-2|NP1L4_HUMAN;tr|A8MXH2|A8MXH2_HUMAN	125;137;125;137;125;125;94	tr|E9PNJ7|E9PNJ7_HUMAN	tr|E9PNJ7|E9PNJ7_HUMAN	ITGDVEPTDAESEWHSENEEEEKLAGDMKSK	REFITGDVEPTDAESEWHS(1)ENEEEEK	5753	Nucleosome assembly protein 1-like 4 (Fragment)	NAP1L4	UID1926	1	4	3	5
6.35024	6.00854	4.52261	5.72362	4.07303	NaN	5.13934	6.78804	3.80677	NaN	S	3	1208	___1	0.991875	3.63e-108	170.49	122.21	152.17	0.25959	445380000	19	23.7749	sp|Q13263|TIF1B_HUMAN;sp|Q13263-2|TIF1B_HUMAN	19;19	sp|Q13263|TIF1B_HUMAN	sp|Q13263|TIF1B_HUMAN	SAAAASAAAASAASGSPGPGEGSAGGEKRST	AASAAAASAAAASAAS(0.004)GS(0.992)PGPGEGS(0.004)AGGEK	2740	Transcription intermediary factor 1-beta	TRIM28	UID2683	1	5	4	3
NaN	NaN	6.93102	6.98487	NaN	6.25862	5.4682	5.46111	5.87731	NaN	S	3	1492	___1	0.859188	3.2e-26	128.44	87.477	124.77	0.090817	444240000	960	7.92427	sp|Q5T1M5|FKB15_HUMAN;sp|Q5T1M5-2|FKB15_HUMAN;tr|A0A0A0MT60|A0A0A0MT60_HUMAN	960;950;985	sp|Q5T1M5|FKB15_HUMAN	sp|Q5T1M5|FKB15_HUMAN	EEKAEERPRRPSQEQSASASSGQPQAPLNRE	RPS(0.139)QEQS(0.859)AS(0.002)ASSGQPQAPLNR	3608	FK506-binding protein 15	FKBP15	UID4784	1	2	2	4
2.25164	3.00829	1.44555	4.0365	1.69593	3.24203	3.50067	4.23616	2.69814	NaN	S	3	379	___1	0.980597	0.000144823	74.446	56.748	51.152	0.16016	431820000	30	18.8604	sp|O95197-3|RTN3_HUMAN;sp|O95197-5|RTN3_HUMAN;sp|O95197-4|RTN3_HUMAN;sp|O95197-7|RTN3_HUMAN;sp|O95197-2|RTN3_HUMAN;sp|O95197|RTN3_HUMAN;tr|B7Z4M1|B7Z4M1_HUMAN;sp|O95197-6|RTN3_HUMAN;tr|F5H891|F5H891_HUMAN;tr|F5GWG7|F5GWG7_HUMAN;tr|F5H617|F5H617_HUMAN	30;30;30;30;30;30;30;30;30;30;30	sp|O95197-3|RTN3_HUMAN	sp|O95197-3|RTN3_HUMAN	SSSFGAEPSAPGGGGSPGACPALGTKSCSSS	AEPSAATQSHSISSSSFGAEPS(0.013)APGGGGS(0.981)PGACPALGT(0.007)K	895	Isoform 3 of Reticulon-3	RTN3	UID3125	1	5	4	4
2.05852	1.51054	-1.55387	0.733692	NaN	0.337429	0.724251	1.03697	0.241491	0.392536	S	2	563	___2	1	3.67e-77	159.98	126.96	159.98	0.03336	429970000	2409	75.8179	sp|P11717|MPRI_HUMAN	2409	sp|P11717|MPRI_HUMAN	sp|P11717|MPRI_HUMAN	KSVKALSSLHGDDQDSEDEVLTIPEVKVHSG	ALSSLHGDDQDS(1)EDEVLTIPEVK	1221	Cation-independent mannose-6-phosphate receptor	IGF2R	UID6018	1;2	4	3	5
-0.483091	0.820461	-2.26367	-0.323889	-1.10205	-1.55127	-0.276194	1.32215	0.477875	-1.65848	S	2	563	___1	1	3.67e-77	159.98	126.96	159.98	0.03336	429970000	2409	75.8179	sp|P11717|MPRI_HUMAN	2409	sp|P11717|MPRI_HUMAN	sp|P11717|MPRI_HUMAN	KSVKALSSLHGDDQDSEDEVLTIPEVKVHSG	ALSSLHGDDQDS(1)EDEVLTIPEVK	1221	Cation-independent mannose-6-phosphate receptor	IGF2R	UID532	1;2	5	4	5
-3.66586	-0.568472	0.207657	-0.296688	0.673747	0.435156	0.589085	0.544971	-2.03967	0.136953	S	3	1561	___2	1	4.61e-08	105.17	85.001	105.17	-0.0052188	429570000	116	71.2988	sp|Q6JBY9|CPZIP_HUMAN;tr|B7ZKW8|B7ZKW8_HUMAN;tr|F6T4W9|F6T4W9_HUMAN	116;86;92	sp|Q6JBY9|CPZIP_HUMAN	sp|Q6JBY9|CPZIP_HUMAN	LPGASPKSPGLKAMVSPFHSPPSTPSSPGVR	AMVS(1)PFHS(1)PPS(0.377)T(0.626)PS(0.837)S(0.16)PGVR	3853	CapZ-interacting protein	RCSD1	UID6127	2;3;4	5	4	5
-3.20181	NaN	1.88517	2.1283	-0.347505	-2.371	-1.78335	3.20296	2.99693	2.23677	S	3	1561	___3	1	4.61e-08	105.17	85.001	105.17	-0.0052188	429570000	116	71.2988	sp|Q6JBY9|CPZIP_HUMAN;tr|B7ZKW8|B7ZKW8_HUMAN;tr|F6T4W9|F6T4W9_HUMAN	116;86;92	sp|Q6JBY9|CPZIP_HUMAN	sp|Q6JBY9|CPZIP_HUMAN	LPGASPKSPGLKAMVSPFHSPPSTPSSPGVR	AMVS(1)PFHS(1)PPS(0.377)T(0.626)PS(0.837)S(0.16)PGVR	3853	CapZ-interacting protein	RCSD1	UID11613	2;3;4	4	3	5
1.2889	-1.41392	-0.176157	0.101719	-0.941869	-0.143206	-2.50128	-2.51164	-1.51996	-0.802006	S	2	463	___1	1	3.48e-139	190.37	155.67	190.37	0.15304	429310000	366	151.791	sp|P05455|LA_HUMAN	366	sp|P05455|LA_HUMAN	sp|P05455|LA_HUMAN	GKGKVQFQGKKTKFASDDEHDEHDENGATGP	FAS(1)DDEHDEHDENGATGPVK	1060	Lupus La protein	SSB	UID31	1	5	4	5
5.38212	5.66479	6.41337	6.08722	6.19423	NaN	5.00294	5.02692	NaN	NaN	S	2	1692	___1	0.997885	1.87e-11	113.52	82.029	103.11	0.20116	427760000	115	28.3283	sp|Q7Z6P3|RAB44_HUMAN	115	sp|Q7Z6P3|RAB44_HUMAN	sp|Q7Z6P3|RAB44_HUMAN	EEFSSGLKNIFGSSQSPHRLRRRKPLPSKRV	NIFGS(0.001)S(0.001)QS(0.998)PHR	4274	Ras-related protein Rab-44	RAB44	UID2341	1	5	4	2
5.20041	5.38605	4.5468	5.83159	5.21515	4.24736	4.95077	5.5125	6.53206	4.30134	S	2	2697	___2	1	2.15e-05	108.96	64.127	108.96	-0.092744	427640000	248	97.8502	sp|Q9Y2W1|TR150_HUMAN;tr|A0A3B3ITZ9|A0A3B3ITZ9_HUMAN	248;248	sp|Q9Y2W1|TR150_HUMAN	sp|Q9Y2W1|TR150_HUMAN	ASRASAVSELSPRERSPALKSPLQSVVVRRR	ERS(1)PALKS(0.997)PLQS(0.003)VVVR	7207	Thyroid hormone receptor-associated protein 3	THRAP3	UID5723	2	5	4	5
6.46396	4.86558	5.48206	4.44001	4.96351	5.8079	5.3932	4.80178	3.47578	6.10859	S	3	2495	___2	0.854499	0.00186224	84.195	48.002	41.912	0.1685	415130000	285	7.41461	tr|A0A1W2PQ43|A0A1W2PQ43_HUMAN;tr|E9PQN2|E9PQN2_HUMAN;tr|E9PKI6|E9PKI6_HUMAN;sp|Q9NYF8-3|BCLF1_HUMAN;tr|E9PK91|E9PK91_HUMAN;sp|Q9NYF8-2|BCLF1_HUMAN;sp|Q9NYF8|BCLF1_HUMAN;tr|E9PK09|E9PK09_HUMAN;sp|Q9NYF8-4|BCLF1_HUMAN;tr|E9PJA7|E9PJA7_HUMAN;tr|H0YF00|H0YF00_HUMAN	285;283;285;283;285;283;285;285;285;283;26	tr|A0A1W2PQ43|A0A1W2PQ43_HUMAN	tr|A0A1W2PQ43|A0A1W2PQ43_HUMAN	ERSGSGSVGNGSSRYSPSQNSPIHHIPSRRS	Y(0.147)S(0.854)PS(0.543)QNS(0.449)PIHHIPS(0.006)R	6526	Bcl-2-associated transcription factor 1	BCLAF1	UID10396	2	5	4	5
1.68315	2.83058	3.66992	4.19467	4.52308	NaN	NaN	-0.00930405	3.78506	NaN	T	2	2692	___2	1	1.1e-96	179.87	134.15	134.04	-0.047226	414100000	28	82.8753	sp|Q9Y2Q0-3|AT8A1_HUMAN;sp|Q9Y2Q0-2|AT8A1_HUMAN;sp|Q9Y2Q0|AT8A1_HUMAN;tr|Q4G1C1|Q4G1C1_HUMAN	28;28;28;28	sp|Q9Y2Q0-3|AT8A1_HUMAN	sp|Q9Y2Q0-3|AT8A1_HUMAN	SRAEGYEKTDDVSEKTSLADQEEVRTIFINQ	T(0.001)DDVS(0.999)EKT(1)S(1)LADQEEVR	8979	Isoform 3 of Phospholipid-transporting ATPase IA	ATP8A1	UID5882	1;2;3	5	4	2
4.17659	2.42126	2.82723	4.93767	6.14261	4.12449	3.06829	4.24382	4.94768	4.74533	T	2	2692	___3	1	1.1e-96	179.87	134.15	134.04	-0.047226	414100000	28	82.8753	sp|Q9Y2Q0-3|AT8A1_HUMAN;sp|Q9Y2Q0-2|AT8A1_HUMAN;sp|Q9Y2Q0|AT8A1_HUMAN;tr|Q4G1C1|Q4G1C1_HUMAN	28;28;28;28	sp|Q9Y2Q0-3|AT8A1_HUMAN	sp|Q9Y2Q0-3|AT8A1_HUMAN	SRAEGYEKTDDVSEKTSLADQEEVRTIFINQ	T(0.001)DDVS(0.999)EKT(1)S(1)LADQEEVR	8979	Isoform 3 of Phospholipid-transporting ATPase IA	ATP8A1	UID11368	1;2;3	5	4	5
-0.985592	NaN	1.19987	0.692656	1.53949	2.18702	1.04192	0.21817	NaN	2.40686	T	2	2692	___1	1	1.1e-96	179.87	134.15	134.04	-0.047226	414100000	28	82.8753	sp|Q9Y2Q0-3|AT8A1_HUMAN;sp|Q9Y2Q0-2|AT8A1_HUMAN;sp|Q9Y2Q0|AT8A1_HUMAN;tr|Q4G1C1|Q4G1C1_HUMAN	28;28;28;28	sp|Q9Y2Q0-3|AT8A1_HUMAN	sp|Q9Y2Q0-3|AT8A1_HUMAN	SRAEGYEKTDDVSEKTSLADQEEVRTIFINQ	T(0.001)DDVS(0.999)EKT(1)S(1)LADQEEVR	8979	Isoform 3 of Phospholipid-transporting ATPase IA	ATP8A1	UID396	1;2;3	4	3	4
0.860632	-1.98201	-1.1608	-2.1797	NaN	-1.0749	-1.96506	-3.43535	-1.41855	-0.981369	S	3	2495	___1	0.851652	0.00824469	64.476	24.819	49.993	-0.19069	409690000	287	8.34945	tr|A0A1W2PQ43|A0A1W2PQ43_HUMAN;tr|E9PQN2|E9PQN2_HUMAN;tr|E9PKI6|E9PKI6_HUMAN;sp|Q9NYF8-3|BCLF1_HUMAN;tr|E9PK91|E9PK91_HUMAN;sp|Q9NYF8-2|BCLF1_HUMAN;sp|Q9NYF8|BCLF1_HUMAN;tr|E9PK09|E9PK09_HUMAN;sp|Q9NYF8-4|BCLF1_HUMAN;tr|E9PJA7|E9PJA7_HUMAN;tr|H0YF00|H0YF00_HUMAN	287;285;287;285;287;285;287;287;287;285;28	tr|A0A1W2PQ43|A0A1W2PQ43_HUMAN	tr|A0A1W2PQ43|A0A1W2PQ43_HUMAN	SGSGSVGNGSSRYSPSQNSPIHHIPSRRSPA	Y(0.408)S(0.596)PS(0.852)QNS(0.142)PIHHIPS(0.003)R	6527	Bcl-2-associated transcription factor 1	BCLAF1	UID4687	1;2	4	3	5
6.46396	4.86558	5.48206	4.44001	4.96351	5.8079	5.3932	4.80178	3.47578	6.10859	S	3	2495	___2	0.851652	0.00824469	64.476	24.819	49.993	-0.19069	409690000	287	8.34945	tr|A0A1W2PQ43|A0A1W2PQ43_HUMAN;tr|E9PQN2|E9PQN2_HUMAN;tr|E9PKI6|E9PKI6_HUMAN;sp|Q9NYF8-3|BCLF1_HUMAN;tr|E9PK91|E9PK91_HUMAN;sp|Q9NYF8-2|BCLF1_HUMAN;sp|Q9NYF8|BCLF1_HUMAN;tr|E9PK09|E9PK09_HUMAN;sp|Q9NYF8-4|BCLF1_HUMAN;tr|E9PJA7|E9PJA7_HUMAN;tr|H0YF00|H0YF00_HUMAN	287;285;287;285;287;285;287;287;287;285;28	tr|A0A1W2PQ43|A0A1W2PQ43_HUMAN	tr|A0A1W2PQ43|A0A1W2PQ43_HUMAN	SGSGSVGNGSSRYSPSQNSPIHHIPSRRSPA	Y(0.408)S(0.596)PS(0.852)QNS(0.142)PIHHIPS(0.003)R	6527	Bcl-2-associated transcription factor 1	BCLAF1	UID10173	1;2	5	4	5
3.0319	3.59195	5.28854	4.65205	5.20061	4.73433	3.48106	4.04253	2.69625	3.79498	S	2	2145	___1	1	7.78e-51	157.56	95.151	149.82	0.22638	409480000	358	85.2909	sp|Q96QH2|PRAM_HUMAN	358	sp|Q96QH2|PRAM_HUMAN	sp|Q96QH2|PRAM_HUMAN	RKLLQPERRGPPRKFSQPEPSAVLKRHPQPE	KFS(1)QPEPSAVLK	5561	PML-RARA-regulated adapter molecule 1	PRAM1	UID356	1	5	4	5
5.84247	3.67256	3.76481	2.73263	3.49766	4.45331	2.83148	2.41591	2.71584	3.37099	S	2	503	___1	1	0	293.77	227.81	293.77	-0.16677	402690000	255	131.003	sp|P08238|HS90B_HUMAN;sp|Q58FF8|H90B2_HUMAN	255;177	sp|P08238|HS90B_HUMAN	sp|P08238|HS90B_HUMAN	EDKDDEEKPKIEDVGSDEEDDSGKDKKKKTK	IEDVGS(1)DEEDDSGKDK	1119	Heat shock protein HSP 90-beta	HSP90AB1	UID76	1	5	4	5
2.5283	NaN	4.54178	5.41909	5.47963	2.81442	4.6061	4.62894	6.39765	3.79969	T	2	615	___1	0.999563	1.17e-51	155.47	155.47	126.51	-1.564	398830000	11	33.5946	sp|P16401|H15_HUMAN	11	sp|P16401|H15_HUMAN	sp|P16401|H15_HUMAN	_____MSETAPAETATPAPVEKSPAKKKATK	SETAPAETAT(1)PAPVEKS(1)PAK	7885	Histone H1.5	HIST1H1B	UID2051	1;2	4	3	5
0.499826	-0.747721	-0.707981	-0.320654	-0.447917	-0.403311	-0.963444	-0.668535	-0.814278	-0.407194	T	2	615	___2	0.999563	1.17e-51	155.47	155.47	126.51	-1.564	398830000	11	33.5946	sp|P16401|H15_HUMAN	11	sp|P16401|H15_HUMAN	sp|P16401|H15_HUMAN	_____MSETAPAETATPAPVEKSPAKKKATK	SETAPAETAT(1)PAPVEKS(1)PAK	7885	Histone H1.5	HIST1H1B	UID7537	1;2	5	4	5
3.33393	3.99092	4.57978	5.70491	6.24937	5.71085	4.59256	4.56252	5.26093	5.3162	S	3	2838	___3	0.99947	0.0189667	41.86	8.1938	41.86	-0.2242	396610000	9	29.727	tr|I3L361|I3L361_HUMAN	9	tr|I3L361|I3L361_HUMAN	tr|I3L361|I3L361_HUMAN	_______MEAVPGYLSLHQSAESLTLKWTPN	EAVPGY(1)LS(0.999)LHQS(0.996)AES(0.503)LT(0.503)LK	7575	Small G protein-signaling modulator 2 (Fragment)	SGSM2	UID13226	4	5	4	5
3.33393	3.99092	4.57978	5.70491	6.24937	5.71085	4.59256	4.56252	5.26093	5.3162	S	3	2838	___3	0.995619	0.0189667	41.86	8.1938	41.86	-0.2242	396610000	13	20.5514	tr|I3L361|I3L361_HUMAN	13	tr|I3L361|I3L361_HUMAN	tr|I3L361|I3L361_HUMAN	___MEAVPGYLSLHQSAESLTLKWTPNQLMN	EAVPGY(1)LS(0.999)LHQS(0.996)AES(0.503)LT(0.503)LK	7576	Small G protein-signaling modulator 2 (Fragment)	SGSM2	UID13951	4	5	4	5
-1.19475	0.560034	1.02789	1.08739	1.19975	0.386684	-0.061739	0.386189	0.26314	0.304354	S	3	677	___2	0.998485	0.00235945	69.398	49.673	41.798	-0.18823	396510000	2131	28.1542	tr|Q60FE5|Q60FE5_HUMAN;sp|P21333-2|FLNA_HUMAN;sp|P21333|FLNA_HUMAN	2131;2150;2158	tr|Q60FE5|Q60FE5_HUMAN	tr|Q60FE5|Q60FE5_HUMAN	SITRRRRAPSVANVGSHCDLSLKIPEISIQD	RAPS(0.992)VANVGS(0.998)HCDLS(0.009)LK	1473	Filamin-A	FLNA	UID7837	1;2	5	4	5
3.45513	3.88994	5.21241	4.81236	4.85254	3.99954	4.68346	4.09725	4.56747	4.23019	T	3	111	___3	0.960927	0.00853503	53.359	7.7509	42.275	-0.72324	393160000	216	15.4283	sp|B7ZC32|KIF28_HUMAN	216	sp|B7ZC32|KIF28_HUMAN	sp|B7ZC32|KIF28_HUMAN	YAQIERLMEQGTKIRTTASTNMNASSSRSHL	LMEQGT(0.87)KIRT(0.961)T(0.798)AS(0.184)T(0.182)NMNAS(0.368)S(0.334)S(0.304)R	7631	Kinesin-like protein KIF28P	KIF28P	UID14515	3;4	5	4	5
3.45513	3.88994	5.21241	4.81236	4.85254	3.99954	4.68346	4.09725	4.56747	4.23019	T	3	111	___3	0.849774	0.00853503	53.359	7.7509	51.166	-1.0375	393160000	217	11.1737	sp|B7ZC32|KIF28_HUMAN	217	sp|B7ZC32|KIF28_HUMAN	sp|B7ZC32|KIF28_HUMAN	AQIERLMEQGTKIRTTASTNMNASSSRSHLV	LMEQGT(0.828)KIRT(0.936)T(0.85)AS(0.168)T(0.18)NMNAS(0.346)S(0.346)S(0.346)R	7632	Kinesin-like protein KIF28P	KIF28P	UID15129	3;4	5	4	5
-1.24894	-0.134785	1.16444	0.766665	2.06572	0.457081	0.749407	1.0544	0.508598	1.13149	S	2	113	___1	1	8.91e-79	168.5	168.5	167.18	1.1107	386590000	383	92.3952	tr|A0A2Q2T6B6|A0A2Q2T6B6_HUMAN;sp|Q8WWN9|ICEF1_HUMAN;sp|Q8WWN9-2|ICEF1_HUMAN;sp|G9CGD6-3|CNIPF_HUMAN;sp|G9CGD6|CNIPF_HUMAN;sp|G9CGD6-2|CNIPF_HUMAN	383;411;412;804;873;874	tr|A0A2Q2T6B6|A0A2Q2T6B6_HUMAN	tr|A0A2Q2T6B6|A0A2Q2T6B6_HUMAN	MNTLLIQDIYQQQRASPAPDDTDDTPQELKK	AS(1)PAPDDTDDTPQELK	189	Interactor protein for cytohesin exchange factors 1	IPCEF1	UID282	1	5	4	5
4.64076	4.84533	5.60776	4.18957	5.24852	5.58159	4.5864	4.16337	2.69666	4.70464	S	3	360	___1	1	3.26e-225	229.02	181.79	76.728	-0.58268	378390000	438	76.7283	sp|O94804|STK10_HUMAN	438	sp|O94804|STK10_HUMAN	sp|O94804|STK10_HUMAN	QVAQEKQVAEQGGDLSPAANRSQKASQSRPN	QVAEQGGDLS(1)PAANR	852	Serine/threonine-protein kinase 10	STK10	UID517	1	5	4	5
5.53158	7.02055	6.00651	-8.30888	-2.74905	5.96986	5.05562	NaN	NaN	NaN	S	3	2341	___1	0.853508	2.65e-22	130.64	90.91	47.688	0.13345	378340000	10	10.6911	sp|Q9H3Z4-2|DNJC5_HUMAN;sp|Q9H3Z4|DNJC5_HUMAN	10;10	sp|Q9H3Z4-2|DNJC5_HUMAN	sp|Q9H3Z4-2|DNJC5_HUMAN	______MADQRQRSLSTSGESLYHVLGLDKN	S(0.073)LS(0.854)T(0.056)S(0.014)GES(0.003)LY(0.001)HVLGLDK	6143	Isoform 2 of DnaJ homolog subfamily C member 5	DNAJC5	UID4239	1	5	4	2
3.83366	4.84894	3.24483	4.5671	4.12455	4.53911	4.99058	5.22113	4.70433	3.82266	S	2	2697	___1	0.999894	3.31e-16	120.77	68.281	120.77	0.020135	376410000	682	41.569	sp|Q9Y2W1|TR150_HUMAN;tr|A0A3B3ITZ9|A0A3B3ITZ9_HUMAN	682;682	sp|Q9Y2W1|TR150_HUMAN	sp|Q9Y2W1|TR150_HUMAN	AKNKKSPEIHRRIDISPSTFRKHGLAHDEMK	IDIS(1)PSTFR	7212	Thyroid hormone receptor-associated protein 3	THRAP3	UID1647	1	5	4	5
NaN	NaN	NaN	0.290462	NaN	-2.32863	NaN	-0.649717	-0.264181	NaN	S	3	1428	___1	1	2.19e-08	95.444	70.824	93.649	-0.16398	374910000	596	93.6491	sp|Q3YEC7|RABL6_HUMAN;tr|H0Y4Z8|H0Y4Z8_HUMAN;sp|Q3YEC7-2|RABL6_HUMAN	596;597;597	sp|Q3YEC7|RABL6_HUMAN	sp|Q3YEC7|RABL6_HUMAN	DTQRRADDFPVRDDPSDVTDEDEGPAEPPPP	RADDFPVRDDPS(1)DVT(1)DEDEGPAEPPPPPK	3388	Rab-like protein 6	RABL6	UID271	1;2	1	1	3
0.810875	2.52843	1.99049	0.681612	1.18338	2.41204	3.39453	3.04508	1.03462	2.52896	S	3	1428	___2	1	2.19e-08	95.444	70.824	93.649	-0.16398	374910000	596	93.6491	sp|Q3YEC7|RABL6_HUMAN;tr|H0Y4Z8|H0Y4Z8_HUMAN;sp|Q3YEC7-2|RABL6_HUMAN	596;597;597	sp|Q3YEC7|RABL6_HUMAN	sp|Q3YEC7|RABL6_HUMAN	DTQRRADDFPVRDDPSDVTDEDEGPAEPPPP	RADDFPVRDDPS(1)DVT(1)DEDEGPAEPPPPPK	3388	Rab-like protein 6	RABL6	UID5757	1;2	5	4	5
3.12397	3.45429	6.48565	4.1837	NaN	4.6641	5.78013	5.56537	6.497	NaN	T	3	780	___3	0.857262	0.000514659	72.564	50.107	54.141	-0.14511	373770000	184	11.0424	sp|P33241|LSP1_HUMAN;sp|P33241-2|LSP1_HUMAN;sp|P33241-3|LSP1_HUMAN;tr|E9PBD8|E9PBD8_HUMAN;tr|E7EMG9|E7EMG9_HUMAN	184;122;312;122;175	sp|P33241|LSP1_HUMAN	sp|P33241|LSP1_HUMAN	KCQQPRTPSPLVLEGTIEQSSPPLSPTTKLI	CQQPRT(0.155)PS(0.151)PLVLEGT(0.857)IEQS(0.916)S(0.916)PPLS(0.003)PT(0.001)T(0.001)K	7978	Lymphocyte-specific protein 1	LSP1	UID15155	3;4	4	3	4
0.810875	2.52843	1.99049	0.681612	1.18338	2.41204	3.39453	3.04508	1.03462	2.52896	T	3	1428	___2	1	2.19e-08	95.444	70.824	93.649	-0.16398	373770000	599	93.6491	sp|Q3YEC7|RABL6_HUMAN;tr|H0Y4Z8|H0Y4Z8_HUMAN;sp|Q3YEC7-2|RABL6_HUMAN	599;600;600	sp|Q3YEC7|RABL6_HUMAN	sp|Q3YEC7|RABL6_HUMAN	RRADDFPVRDDPSDVTDEDEGPAEPPPPPKL	RADDFPVRDDPS(1)DVT(1)DEDEGPAEPPPPPK	8325	Rab-like protein 6	RABL6	UID5758	1;2	5	4	5
2.9804	2.05102	3.01141	2.79192	2.30233	3.20897	1.92846	2.04278	2.5033	2.24279	S	2	768	___1	0.999988	7.17e-65	161.2	105.16	161.2	0.24467	369580000	27	50.0963	tr|E5RGH4|E5RGH4_HUMAN;tr|D6RBM0|D6RBM0_HUMAN;sp|P31943|HNRH1_HUMAN;sp|P55795|HNRH2_HUMAN;tr|E9PCY7|E9PCY7_HUMAN;tr|D6RIU0|D6RIU0_HUMAN;tr|E5RGV0|E5RGV0_HUMAN;tr|G8JLB6|G8JLB6_HUMAN;tr|D6RFM3|D6RFM3_HUMAN;tr|D6RIT2|D6RIT2_HUMAN;tr|E7EQJ0|E7EQJ0_HUMAN;tr|D6RDU3|D6RDU3_HUMAN;tr|D6RJ04|D6RJ04_HUMAN;tr|D6RIH9|D6RIH9_HUMAN;tr|D6R9T0|D6R9T0_HUMAN;tr|H0YAQ2|H0YAQ2_HUMAN;tr|D6RAM1|D6RAM1_HUMAN	27;104;104;104;104;104;52;104;104;104;104;104;104;104;104;51;104	tr|E5RGH4|E5RGH4_HUMAN	tr|E5RGH4|E5RGH4_HUMAN	NNVEMDWVLKHTGPNSPDTANDGFVRLRGLP	HTGPNS(1)PDTANDGFVR	1691	Heterogeneous nuclear ribonucleoprotein H (Fragment)	HNRNPH1	UID1299	1	5	4	5
3.25948	1.4874	2.70018	0.814964	1.52284	2.16749	1.91809	1.03718	0.936445	2.2793	S	2	286	___1	1	5.82e-230	227.57	186.88	217.73	-0.073594	368960000	214	121.172	tr|A0A087WUT6|A0A087WUT6_HUMAN;sp|O60841|IF2P_HUMAN	214;214	tr|A0A087WUT6|A0A087WUT6_HUMAN	tr|A0A087WUT6|A0A087WUT6_HUMAN	GQKKNQKNKPGPNIESGNEDDDASFKIKTVA	NKPGPNIES(1)GNEDDDASFK	642	Eukaryotic translation initiation factor 5B	EIF5B	UID99	1	5	4	5
2.25645	2.33536	3.65536	3.21101	1.48217	2.05484	2.37104	0.54092	0.858635	0.0137691	S	2	1561	___1	1	8.18e-15	121.51	86.412	111.62	1.254	368220000	298	111.621	sp|Q6JBY9|CPZIP_HUMAN;tr|B7ZKW8|B7ZKW8_HUMAN	298;268	sp|Q6JBY9|CPZIP_HUMAN	sp|Q6JBY9|CPZIP_HUMAN	ESPQTSGPEAENRCGSPREEKPAGEEAEMEK	CGS(1)PREEKPAGEEAEMEK	3864	CapZ-interacting protein	RCSD1	UID146	1	5	4	5
0.212156	0.43593	0.831875	2.18587	0.770905	1.23191	-2.14987	-0.760912	0.16473	0.562262	S	2	310	___1	1	7.27e-84	162.44	116.56	162.44	1.2674	366310000	102	94.0311	tr|K7EKZ3|K7EKZ3_HUMAN;sp|O75351|VPS4B_HUMAN	102;102	tr|K7EKZ3|K7EKZ3_HUMAN	tr|K7EKZ3|K7EKZ3_HUMAN	VKEGQPSPADEKGNDSDGEGESDDPEKKKLQ	EGQPSPADEKGNDS(1)DGEGESDDPEKK	715	Vacuolar protein sorting-associated protein 4B	VPS4B	UID266	1	5	4	5
3.6075	2.44631	1.87498	0.00663757	3.89732	1.85556	2.15119	2.65013	4.36501	2.6011	S	4	2009	___1	1	0.000200888	71.097	44.541	49.888	-1.8441	365400000	364	49.8878	sp|Q92769-3|HDAC2_HUMAN;sp|Q92769|HDAC2_HUMAN	364;394	sp|Q92769-3|HDAC2_HUMAN	sp|Q92769-3|HDAC2_HUMAN	GVQMQAIPEDAVHEDSGDEDGEDPDKRISIR	MLPHAPGVQMQAIPEDAVHEDS(1)GDEDGEDPDKR	5206	Isoform 2 of Histone deacetylase 2	HDAC2	UID1308	1	5	4	5
4.17416	4.57013	5.02499	4.48357	3.71309	4.59814	4.10566	3.71915	4.16604	3.79632	S	2	1779	___2	1	0.000941106	86.756	68.488	78.615	0.20599	364730000	389	78.6147	sp|Q8IYB3|SRRM1_HUMAN;tr|A9Z1X7|A9Z1X7_HUMAN;sp|Q8IYB3-2|SRRM1_HUMAN;tr|E9PCT1|E9PCT1_HUMAN;tr|M0R088|M0R088_HUMAN	389;384;388;388;350	sp|Q8IYB3|SRRM1_HUMAN	sp|Q8IYB3|SRRM1_HUMAN	PPKRTSSPPRKTRRLSPSASPPRRRHRPSPP	RLS(1)PS(1)AS(1)PPR	4557	Serine/arginine repetitive matrix protein 1	SRRM1	UID5957	2;3	5	4	5
3.98634	3.06101	4.39861	3.06075	4.1842	4.96487	3.74997	3.79096	4.11339	4.46398	S	2	1779	___3	1	0.000941106	86.756	68.488	78.615	0.20599	364730000	389	78.6147	sp|Q8IYB3|SRRM1_HUMAN;tr|A9Z1X7|A9Z1X7_HUMAN;sp|Q8IYB3-2|SRRM1_HUMAN;tr|E9PCT1|E9PCT1_HUMAN;tr|M0R088|M0R088_HUMAN	389;384;388;388;350	sp|Q8IYB3|SRRM1_HUMAN	sp|Q8IYB3|SRRM1_HUMAN	PPKRTSSPPRKTRRLSPSASPPRRRHRPSPP	RLS(1)PS(1)AS(1)PPR	4557	Serine/arginine repetitive matrix protein 1	SRRM1	UID11443	2;3	5	4	5
6.58252	NaN	7.53098	5.91857	NaN	NaN	NaN	NaN	5.54609	NaN	T	2	1088	___1	0.874255	1.76e-201	214.24	157.72	214.24	-0.11094	362640000	307	9.46017	sp|Q01518|CAP1_HUMAN;sp|Q01518-2|CAP1_HUMAN	307;306	sp|Q01518|CAP1_HUMAN	sp|Q01518|CAP1_HUMAN	PVRSGPKPFSAPKPQTSPSPKRATKKEPAVL	SGPKPFSAPKPQT(0.874)S(0.099)PS(0.027)PK	8139	Adenylyl cyclase-associated protein 1	CAP1	UID4451	1;2	3	2	1
NaN	2.313	3.00599	1.32467	2.35794	2.48614	2.68048	2.44879	0.637478	3.31313	T	2	1088	___2	0.874255	1.76e-201	214.24	157.72	214.24	-0.11094	362640000	307	9.46017	sp|Q01518|CAP1_HUMAN;sp|Q01518-2|CAP1_HUMAN	307;306	sp|Q01518|CAP1_HUMAN	sp|Q01518|CAP1_HUMAN	PVRSGPKPFSAPKPQTSPSPKRATKKEPAVL	SGPKPFSAPKPQT(0.874)S(0.099)PS(0.027)PK	8139	Adenylyl cyclase-associated protein 1	CAP1	UID9937	1;2	4	4	5
-0.051815	2.14382	-0.931297	1.25365	-5.83995	-0.681608	1.1694	1.17096	1.29099	0.66618	S	4	495	___2	1	4.47e-07	87.372	67.133	52.956	-0.26201	362310000	161	52.9564	tr|G3V2D6|G3V2D6_HUMAN;sp|P07910-4|HNRPC_HUMAN;tr|G3V4C1|G3V4C1_HUMAN;sp|P07910-2|HNRPC_HUMAN;sp|P07910-3|HNRPC_HUMAN;tr|B2R5W2|B2R5W2_HUMAN;tr|G3V2Q1|G3V2Q1_HUMAN;sp|P07910|HNRPC_HUMAN;tr|G3V5V7|G3V5V7_HUMAN	161;197;239;240;173;240;252;253;137	tr|G3V2D6|G3V2D6_HUMAN	tr|G3V2D6|G3V2D6_HUMAN	SSSSVKKDETNVKMESEGGADDSAEEGDLLD	MES(1)EGGADDS(1)AEEGDLLDDDDNEDRGDDQLELIKDDEK	1107	Heterogeneous nuclear ribonucleoproteins C1/C2 (Fragment)	HNRNPC	UID6685	1;2	5	4	5
6.23012	5.05675	5.83013	5.70634	5.34695	6.26772	3.32261	NaN	NaN	NaN	S	2	526;527	___1	0.982146	1.09e-08	113.54	74.927	113.54	-0.040143	359740000	4	17.4044	sp|P09651|ROA1_HUMAN;sp|P09651-3|ROA1_HUMAN;tr|F8W6I7|F8W6I7_HUMAN;tr|F8VTQ5|F8VTQ5_HUMAN;tr|F8W646|F8W646_HUMAN;sp|P09651-2|ROA1_HUMAN	4;4;4;4;4;4	sp|P09651|ROA1_HUMAN;sp|P09651-2|ROA1_HUMAN	sp|P09651-2|ROA1_HUMAN	____________MSKSESPKEPEQLRKLFIG	S(0.018)KS(0.982)ES(1)PKEPEQLR	1167	Heterogeneous nuclear ribonucleoprotein A1	HNRNPA1	UID3313	1;2	5	4	2
2.53066	NaN	2.4945	1.83567	NaN	2.74527	NaN	NaN	0.820734	2.7507	S	2	526;527	___2	0.982146	1.09e-08	113.54	74.927	113.54	-0.040143	359740000	4	17.4044	sp|P09651|ROA1_HUMAN;sp|P09651-3|ROA1_HUMAN;tr|F8W6I7|F8W6I7_HUMAN;tr|F8VTQ5|F8VTQ5_HUMAN;tr|F8W646|F8W646_HUMAN;sp|P09651-2|ROA1_HUMAN	4;4;4;4;4;4	sp|P09651|ROA1_HUMAN;sp|P09651-2|ROA1_HUMAN	sp|P09651-2|ROA1_HUMAN	____________MSKSESPKEPEQLRKLFIG	S(0.018)KS(0.982)ES(1)PKEPEQLR	1167	Heterogeneous nuclear ribonucleoprotein A1	HNRNPA1	UID8799	1;2	3	2	3
7.86355	4.73669	5.09488	5.03866	4.06883	5.14903	2.98429	3.14755	2.53444	3.60745	S	2	752	___1	0.999932	3.83e-14	123.63	79.433	75.911	-0.59455	359420000	109	41.8102	tr|E9PL71|E9PL71_HUMAN;sp|P29692-3|EF1D_HUMAN;tr|E9PQ49|E9PQ49_HUMAN;tr|E9PI39|E9PI39_HUMAN;tr|E9PQZ1|E9PQZ1_HUMAN;tr|E9PK01|E9PK01_HUMAN;sp|P29692-4|EF1D_HUMAN;sp|P29692|EF1D_HUMAN;tr|A0A087X1X7|A0A087X1X7_HUMAN;sp|P29692-2|EF1D_HUMAN;tr|E9PRY8|E9PRY8_HUMAN;tr|E9PK06|E9PK06_HUMAN;tr|E9PPR1|E9PPR1_HUMAN;tr|E9PL12|E9PL12_HUMAN	109;109;133;133;90;133;114;133;499;499;549;114;133;133	tr|E9PL71|E9PL71_HUMAN	tr|E9PL71|E9PL71_HUMAN	SSPGHRATAPQTQHVSPMRQVEPPAKKPATP	ATAPQTQHVS(1)PMR	1647	Elongation factor 1-delta (Fragment)	EEF1D	UID1642	1	5	4	5
4.14003	3.89607	5.35151	4.10812	4.60888	3.94904	3.92703	3.10261	2.56323	4.05087	S	2	223	___1	0.999983	2.94e-16	126.71	55.484	126.71	0.37695	354500000	166	50.3796	sp|O43399|TPD54_HUMAN;sp|O43399-5|TPD54_HUMAN;sp|O43399-7|TPD54_HUMAN;sp|O43399-2|TPD54_HUMAN;sp|O43399-4|TPD54_HUMAN;sp|O43399-3|TPD54_HUMAN;tr|A0A087WZ51|A0A087WZ51_HUMAN;sp|O43399-6|TPD54_HUMAN	166;180;189;146;160;169;112;123	sp|O43399|TPD54_HUMAN	sp|O43399|TPD54_HUMAN	ISRKLGDMRNSATFKSFEDRVGTIKSKVVGD	NSATFKS(1)FEDR	475	Tumor protein D54	TPD52L2	UID1287	1	5	4	5
-2.62256	-1.79179	-0.111589	-2.54892	-1.19333	-1.02843	-1.13097	-2.14972	-2.33779	-1.84093	S	2	1225	___1	1	0	289.5	243.34	289.5	-0.33591	353200000	63	150.494	sp|Q13442|HAP28_HUMAN	63	sp|Q13442|HAP28_HUMAN	sp|Q13442|HAP28_HUMAN	AGDPKKEKKSLDSDESEDEEDDYQQKRKGVE	S(0.014)LDS(0.986)DES(1)EDEEDDYQQK	2808	28 kDa heat- and acid-stable phosphoprotein	PDAP1	UID32	1;2	5	4	5
1.15725	0.460377	1.84821	0.641758	0.585067	1.51173	0.729267	-0.0259495	-0.632118	0.967709	S	2	1225	___2	1	0	289.5	243.34	289.5	-0.33591	353200000	63	150.494	sp|Q13442|HAP28_HUMAN	63	sp|Q13442|HAP28_HUMAN	sp|Q13442|HAP28_HUMAN	AGDPKKEKKSLDSDESEDEEDDYQQKRKGVE	S(0.014)LDS(0.986)DES(1)EDEEDDYQQK	2808	28 kDa heat- and acid-stable phosphoprotein	PDAP1	UID5518	1;2	5	4	5
NaN	NaN	-2.95374	-2.06625	-1.30867	-1.88845	NaN	-2.23151	-3.05351	-0.158482	S	3	290	___2	1	5.76e-97	175.59	127.06	97.823	0.65825	351630000	503	78.1592	tr|A0A0G2JLT7|A0A0G2JLT7_HUMAN;sp|O75022|LIRB3_HUMAN;tr|A0A0G2JQ25|A0A0G2JQ25_HUMAN;tr|A0A0G2JPW1|A0A0G2JPW1_HUMAN;tr|A0A0G2JNB3|A0A0G2JNB3_HUMAN;tr|A0A0G2JM46|A0A0G2JM46_HUMAN;sp|O75022-3|LIRB3_HUMAN;tr|F8W6G6|F8W6G6_HUMAN;tr|A0A0G2JPR9|A0A0G2JPR9_HUMAN;tr|A0A0G2JN67|A0A0G2JN67_HUMAN;tr|A0A0G2JMM1|A0A0G2JMM1_HUMAN;sp|O75022-2|LIRB3_HUMAN;tr|A0A0G2JMZ3|A0A0G2JMZ3_HUMAN	503;503;503;503;503;503;503;515;520;520;520;520;520	tr|A0A0G2JLT7|A0A0G2JLT7_HUMAN	tr|A0A0G2JLT7|A0A0G2JLT7_HUMAN	AAETEPKDRGLLRRSSPAADVQEENLYAAVK	RS(1)S(1)PAADVQEENLYAAVK	657	Leukocyte immunoglobulin-like receptor subfamily B member 3	LILRB3	UID5972	1;2	3	3	4
-0.813559	-1.99514	-2.27972	0.999689	-1.8557	0.42564	0.876879	1.47207	-1.06907	0.671928	S	3	290	___1	1	5.76e-97	175.59	127.06	97.823	0.65825	351630000	503	78.1592	tr|A0A0G2JLT7|A0A0G2JLT7_HUMAN;sp|O75022|LIRB3_HUMAN;tr|A0A0G2JQ25|A0A0G2JQ25_HUMAN;tr|A0A0G2JPW1|A0A0G2JPW1_HUMAN;tr|A0A0G2JNB3|A0A0G2JNB3_HUMAN;tr|A0A0G2JM46|A0A0G2JM46_HUMAN;sp|O75022-3|LIRB3_HUMAN;tr|F8W6G6|F8W6G6_HUMAN;tr|A0A0G2JPR9|A0A0G2JPR9_HUMAN;tr|A0A0G2JN67|A0A0G2JN67_HUMAN;tr|A0A0G2JMM1|A0A0G2JMM1_HUMAN;sp|O75022-2|LIRB3_HUMAN;tr|A0A0G2JMZ3|A0A0G2JMZ3_HUMAN	503;503;503;503;503;503;503;515;520;520;520;520;520	tr|A0A0G2JLT7|A0A0G2JLT7_HUMAN	tr|A0A0G2JLT7|A0A0G2JLT7_HUMAN	AAETEPKDRGLLRRSSPAADVQEENLYAAVK	RS(1)S(1)PAADVQEENLYAAVK	657	Leukocyte immunoglobulin-like receptor subfamily B member 3	LILRB3	UID486	1;2	5	4	5
-2.37426	-0.0543404	0.158834	0.0311852	0.732844	-0.336462	-0.0755844	-0.963779	NaN	-1.17203	S	2	2731	___2	1	3.43e-109	185.66	125.31	185.66	-0.011934	351590000	37	113.05	tr|F5GX51|F5GX51_HUMAN;tr|A0A2R8YEE0|A0A2R8YEE0_HUMAN;sp|Q9Y4F9|RIPR2_HUMAN;sp|Q9Y4F9-2|RIPR2_HUMAN;tr|F5H029|F5H029_HUMAN;tr|A0A2R8Y7B3|A0A2R8Y7B3_HUMAN;tr|B7Z6U4|B7Z6U4_HUMAN;tr|A0A2R8YF77|A0A2R8YF77_HUMAN;tr|A0A2R8Y4B9|A0A2R8Y4B9_HUMAN	37;66;37;37;37;66;71;37;37	tr|F5GX51|F5GX51_HUMAN	tr|F5GX51|F5GX51_HUMAN	FAGFSGLQERRSRCNSFIENSSALKKPQAKL	CNS(1)FIENSSALK	7310	Rho family-interacting cell polarization regulator 2	RIPOR2	UID5626	1;2	5	4	4
3.93859	4.94961	5.01164	5.15756	5.34717	4.70936	4.94985	5.48286	5.77825	4.19373	S	2	2731	___1	1	3.43e-109	185.66	125.31	185.66	-0.011934	351590000	37	113.05	tr|F5GX51|F5GX51_HUMAN;tr|A0A2R8YEE0|A0A2R8YEE0_HUMAN;sp|Q9Y4F9|RIPR2_HUMAN;sp|Q9Y4F9-2|RIPR2_HUMAN;tr|F5H029|F5H029_HUMAN;tr|A0A2R8Y7B3|A0A2R8Y7B3_HUMAN;tr|B7Z6U4|B7Z6U4_HUMAN;tr|A0A2R8YF77|A0A2R8YF77_HUMAN;tr|A0A2R8Y4B9|A0A2R8Y4B9_HUMAN	37;66;37;37;37;66;71;37;37	tr|F5GX51|F5GX51_HUMAN	tr|F5GX51|F5GX51_HUMAN	FAGFSGLQERRSRCNSFIENSSALKKPQAKL	CNS(1)FIENSSALK	7310	Rho family-interacting cell polarization regulator 2	RIPOR2	UID140	1;2	5	4	5
0.945871	2.0917	2.68553	2.42647	2.25531	0.661591	1.87836	1.70111	0.900297	0.570852	T	3	167;2826	___1	0.991243	2.95e-112	188.92	153.08	157.35	-0.23639	351480000	609	22.2117	sp|O14974-5|MYPT1_HUMAN;sp|O14974-4|MYPT1_HUMAN;sp|O14974-3|MYPT1_HUMAN;sp|O14974-2|MYPT1_HUMAN;sp|O14974|MYPT1_HUMAN;tr|F8VZN8|F8VZN8_HUMAN;tr|H0YIS4|H0YIS4_HUMAN;tr|A0A3B3ISH4|A0A3B3ISH4_HUMAN;tr|H0YHI8|H0YHI8_HUMAN	609;637;640;696;696;637;276;364;288	sp|O14974-5|MYPT1_HUMAN;tr|H0YHI8|H0YHI8_HUMAN	sp|O14974-5|MYPT1_HUMAN	QRKARSRQARQSRRSTQGVTLTDLQEAEKTI	RS(0.003)T(0.991)QGVT(0.006)LTDLQEAEK	7663	Isoform 5 of Protein phosphatase 1 regulatory subunit 12A	PPP1R12A	UID2801	1	5	4	5
-1.3641	-1.00141	0.671061	-0.204678	2.6678	-0.175549	0.841236	-0.634212	-0.512363	-0.186323	S	2	2557	___2	0.988801	3.1e-30	138.97	99.389	107.02	0.065079	346290000	645	19.4623	sp|Q9UEY8-2|ADDG_HUMAN;sp|Q9UEY8|ADDG_HUMAN	645;677	sp|Q9UEY8-2|ADDG_HUMAN	sp|Q9UEY8-2|ADDG_HUMAN	IKSPEKIEEVLSPEGSPSKSPSKKKKKFRTP	IEEVLS(1)PEGS(0.989)PS(0.016)KS(0.989)PS(0.007)K	6709	Isoform 1 of Gamma-adducin	ADD3	UID8559	1;2;3	5	4	5
-0.269539	2.31918	2.33148	1.61176	2.56747	2.29635	3.20193	2.67058	0.8978	3.05756	S	2	2557	___3	0.988801	3.1e-30	138.97	99.389	107.02	0.065079	346290000	645	19.4623	sp|Q9UEY8-2|ADDG_HUMAN;sp|Q9UEY8|ADDG_HUMAN	645;677	sp|Q9UEY8-2|ADDG_HUMAN	sp|Q9UEY8-2|ADDG_HUMAN	IKSPEKIEEVLSPEGSPSKSPSKKKKKFRTP	IEEVLS(1)PEGS(0.989)PS(0.016)KS(0.989)PS(0.007)K	6709	Isoform 1 of Gamma-adducin	ADD3	UID14045	1;2;3	5	4	5
1.15725	0.460377	1.84821	0.641758	0.585067	1.51173	0.729267	-0.0259495	-0.632118	0.967709	S	2	1225	___2	0.999945	0	289.5	243.34	172.81	0.40052	344200000	60	42.6183	sp|Q13442|HAP28_HUMAN	60	sp|Q13442|HAP28_HUMAN	sp|Q13442|HAP28_HUMAN	DGAAGDPKKEKKSLDSDESEDEEDDYQQKRK	KSLDS(1)DES(1)EDEEDDYQQK	2807	28 kDa heat- and acid-stable phosphoprotein	PDAP1	UID7089	1;2	5	4	5
0.381241	2.81244	1.21698	2.52145	2.2349	1.27641	2.02797	3.26842	2.09892	1.96103	S	2	261	___1	1	8.18e-110	186.94	155.59	176.94	-0.50707	343520000	25	134.697	tr|F8W095|F8W095_HUMAN;tr|F8W1K6|F8W1K6_HUMAN;tr|B4DHQ7|B4DHQ7_HUMAN;sp|O60486|PLXC1_HUMAN	25;19;25;978	tr|F8W095|F8W095_HUMAN	tr|F8W095|F8W095_HUMAN	VGVTRHKSKELSRKQSQQLELLESELRKEIR	KQS(1)QQLELLESELR	602	Plexin-C1 (Fragment)	PLXNC1	UID68	1	5	4	5
-1.90447	-0.317799	-0.475111	-0.366892	NaN	-0.830437	-0.392323	-4.2674	-0.102304	NaN	S	3	1434	___1	1	1.16e-114	183.71	130.54	112.14	-0.086351	340480000	661	77.301	sp|Q4KMP7|TB10B_HUMAN;sp|Q4KMP7-2|TB10B_HUMAN	661;86	sp|Q4KMP7|TB10B_HUMAN	sp|Q4KMP7|TB10B_HUMAN	RRRQQPPLGPSSSLLSLPGLKSRGSRAAGGA	QQPPLGPS(0.001)S(0.433)S(0.566)LLS(1)LPGLK	3412	TBC1 domain family member 10B	TBC1D10B	UID504	1;2	4	3	4
6.12219	5.07882	3.05041	2.29963	4.46218	4.13497	4.65451	3.69048	3.09502	3.45133	S	3	1434	___2	1	1.16e-114	183.71	130.54	112.14	-0.086351	340480000	661	77.301	sp|Q4KMP7|TB10B_HUMAN;sp|Q4KMP7-2|TB10B_HUMAN	661;86	sp|Q4KMP7|TB10B_HUMAN	sp|Q4KMP7|TB10B_HUMAN	RRRQQPPLGPSSSLLSLPGLKSRGSRAAGGA	QQPPLGPS(0.001)S(0.433)S(0.566)LLS(1)LPGLK	3412	TBC1 domain family member 10B	TBC1D10B	UID5990	1;2	5	4	5
-2.14066	-0.914227	-0.0826569	-1.16792	-0.16459	-0.273867	-1.32725	-1.55043	-1.82751	0.165541	S	2	2557;797	___1	0.999974	9.48e-07	104.01	7.98	104.01	-0.11817	340120000	726	45.7837	sp|P35611|ADDA_HUMAN;sp|P35611-3|ADDA_HUMAN;sp|P35612|ADDB_HUMAN;sp|Q9UEY8-2|ADDG_HUMAN;sp|Q9UEY8|ADDG_HUMAN	726;757;713;661;693	sp|P35611|ADDA_HUMAN;sp|Q9UEY8-2|ADDG_HUMAN	sp|P35611|ADDA_HUMAN	PGKSPSKKKKKFRTPSFLKKSKKKSDS____;PSKSPSKKKKKFRTPSFLKKNKKKEKVEA__	TPS(1)FLKK	1756	Alpha-adducin	ADD1	UID1474	1	5	4	5
-4.7915	NaN	-0.0364933	0.49498	NaN	-1.89877	-0.213284	0.114374	0.320997	-1.08107	S	2	2557	___1	0.999916	2.84e-50	153	85.667	111.82	0.65732	338630000	641	40.6815	sp|Q9UEY8-2|ADDG_HUMAN;sp|Q9UEY8|ADDG_HUMAN	641;673	sp|Q9UEY8-2|ADDG_HUMAN	sp|Q9UEY8-2|ADDG_HUMAN	IEITIKSPEKIEEVLSPEGSPSKSPSKKKKK	IEEVLS(1)PEGS(0.986)PS(0.023)KS(0.971)PS(0.02)K	6708	Isoform 1 of Gamma-adducin	ADD3	UID1693	1;2;3	3	2	5
-2.03017	0.364622	0.186131	-0.0495243	1.0334	0.414112	1.1058	NaN	-0.51572	1.26563	S	2	2557	___3	0.999916	2.84e-50	153	85.667	111.82	0.65732	338630000	641	40.6815	sp|Q9UEY8-2|ADDG_HUMAN;sp|Q9UEY8|ADDG_HUMAN	641;673	sp|Q9UEY8-2|ADDG_HUMAN	sp|Q9UEY8-2|ADDG_HUMAN	IEITIKSPEKIEEVLSPEGSPSKSPSKKKKK	IEEVLS(1)PEGS(0.986)PS(0.023)KS(0.971)PS(0.02)K	6708	Isoform 1 of Gamma-adducin	ADD3	UID12665	1;2;3	5	4	4
-2.96785	0.803368	0.776484	-1.6206	0.8744	0.312809	1.92603	1.31126	-0.388943	1.00776	S	2	2557	___2	0.999916	2.84e-50	153	85.667	111.82	0.65732	338630000	641	40.6815	sp|Q9UEY8-2|ADDG_HUMAN;sp|Q9UEY8|ADDG_HUMAN	641;673	sp|Q9UEY8-2|ADDG_HUMAN	sp|Q9UEY8-2|ADDG_HUMAN	IEITIKSPEKIEEVLSPEGSPSKSPSKKKKK	IEEVLS(1)PEGS(0.986)PS(0.023)KS(0.971)PS(0.02)K	6708	Isoform 1 of Gamma-adducin	ADD3	UID7179	1;2;3	5	4	5
3.56141	3.93589	6.42713	NaN	5.1365	NaN	4.78525	5.46738	4.13209	4.91277	S	2	2585	___1	0.992551	5.96e-51	156.2	94.665	110.55	-0.039998	338090000	245	21.8417	tr|B4DDD6|B4DDD6_HUMAN;sp|Q9UJU6|DBNL_HUMAN;sp|Q9UJU6-2|DBNL_HUMAN;sp|Q9UJU6-3|DBNL_HUMAN;sp|Q9UJU6-5|DBNL_HUMAN;sp|Q9UJU6-4|DBNL_HUMAN;tr|H0Y5J4|H0Y5J4_HUMAN;sp|Q9UJU6-6|DBNL_HUMAN	245;269;270;278;166;175;198;221	tr|B4DDD6|B4DDD6_HUMAN	tr|B4DDD6|B4DDD6_HUMAN	AVHPREIFKQKERAMSTTSISSPQPGKLRSP	AMS(0.993)T(0.006)T(0.001)SISSPQPGK	6799	Drebrin-like protein	DBNL	UID2849	1;2	4	3	4
-1.08738	0.252029	1.11233	1.68691	NaN	0.404087	0.587093	1.03478	NaN	NaN	S	2	2585	___2	0.992551	5.96e-51	156.2	94.665	110.55	-0.039998	338090000	245	21.8417	tr|B4DDD6|B4DDD6_HUMAN;sp|Q9UJU6|DBNL_HUMAN;sp|Q9UJU6-2|DBNL_HUMAN;sp|Q9UJU6-3|DBNL_HUMAN;sp|Q9UJU6-5|DBNL_HUMAN;sp|Q9UJU6-4|DBNL_HUMAN;tr|H0Y5J4|H0Y5J4_HUMAN;sp|Q9UJU6-6|DBNL_HUMAN	245;269;270;278;166;175;198;221	tr|B4DDD6|B4DDD6_HUMAN	tr|B4DDD6|B4DDD6_HUMAN	AVHPREIFKQKERAMSTTSISSPQPGKLRSP	AMS(0.993)T(0.006)T(0.001)SISSPQPGK	6799	Drebrin-like protein	DBNL	UID8335	1;2	4	3	3
-2.11788	0.0623684	1.29009	1.23617	-0.612176	1.05694	0.257374	-1.03998	-0.0715866	1.38768	S	2	710	___1	0.999983	1.23e-28	141.37	102.59	141.37	-0.1483	337900000	670	47.6047	sp|P25098|ARBK1_HUMAN	670	sp|P25098|ARBK1_HUMAN	sp|P25098|ARBK1_HUMAN	QQLVQRVPKMKNKPRSPVVELSKVPLVQRGS	NKPRS(1)PVVELSK	1555	Beta-adrenergic receptor kinase 1	GRK2	UID1393	1	5	4	5
-1.3635	1.9423	2.05366	2.81277	4.56494	2.04539	2.10165	2.64024	3.25489	3.85649	S	2	583	___1	1	1.3e-22	129.16	70.786	81.017	-0.19648	331370000	257	81.0165	sp|P13796|PLSL_HUMAN	257	sp|P13796|PLSL_HUMAN	sp|P13796|PLSL_HUMAN	LSRNEALIALLREGESLEDLMKLSPEELLLR	EGES(1)LEDLMK	1259	Plastin-2	LCP1	UID427	1	5	4	5
-4.0666	-2.07017	-1.6087	-2.90313	-2.14383	-2.27477	-1.42514	-0.566696	-2.391	-2.12577	S	2	517	___2	0.999959	7.67e-17	125.74	63.272	90.149	-0.24984	330770000	39	45.7238	sp|P08670|VIME_HUMAN;tr|B0YJC4|B0YJC4_HUMAN;tr|A0A1B0GTT5|A0A1B0GTT5_HUMAN;tr|A0A1B0GVG8|A0A1B0GVG8_HUMAN	39;39;39;39	sp|P08670|VIME_HUMAN	sp|P08670|VIME_HUMAN	PSSSRSYVTTSTRTYSLGSALRPSTSRSLYA	TYS(1)LGSALR	1163	Vimentin	VIM	UID6961	1;2	5	4	5
-1.65169	0.518934	0.796076	-1.22645	1.14445	0.841492	1.33118	2.13138	-0.805305	0.974451	S	2	517	___1	0.999959	7.67e-17	125.74	63.272	90.149	-0.24984	330770000	39	45.7238	sp|P08670|VIME_HUMAN;tr|B0YJC4|B0YJC4_HUMAN;tr|A0A1B0GTT5|A0A1B0GTT5_HUMAN;tr|A0A1B0GVG8|A0A1B0GVG8_HUMAN	39;39;39;39	sp|P08670|VIME_HUMAN	sp|P08670|VIME_HUMAN	PSSSRSYVTTSTRTYSLGSALRPSTSRSLYA	TYS(1)LGSALR	1163	Vimentin	VIM	UID1475	1;2	5	4	5
-1.38942	0.308863	0.76473	0.384245	1.00111	0.215502	0.459568	0.283592	-0.339302	-0.321095	S	2	1626	___2	0.999999	5.79e-178	207.81	150.11	113.26	-0.40911	329620000	2705	60.3947	tr|A0A494C1V1|A0A494C1V1_HUMAN;sp|Q6ZNJ1-3|NBEL2_HUMAN;sp|Q6ZNJ1|NBEL2_HUMAN;tr|H0Y764|H0Y764_HUMAN;sp|Q6ZNJ1-2|NBEL2_HUMAN;tr|H7C3Y7|H7C3Y7_HUMAN	2705;2709;2739;2027;2555;1078	tr|A0A494C1V1|A0A494C1V1_HUMAN	tr|A0A494C1V1|A0A494C1V1_HUMAN	SSQFARKLWRSSRRISQVSSGETEYNPTEAR	RIS(1)QVS(0.842)S(0.135)GET(0.022)EYNPTEAR	4058	Neurobeachin-like protein 2	NBEAL2	UID6413	1;2	5	4	5
1.35585	2.16065	3.81382	3.09233	4.37508	3.03453	3.19196	3.15738	1.87488	3.52433	S	2	1626	___1	0.999999	5.79e-178	207.81	150.11	113.26	-0.40911	329620000	2705	60.3947	tr|A0A494C1V1|A0A494C1V1_HUMAN;sp|Q6ZNJ1-3|NBEL2_HUMAN;sp|Q6ZNJ1|NBEL2_HUMAN;tr|H0Y764|H0Y764_HUMAN;sp|Q6ZNJ1-2|NBEL2_HUMAN;tr|H7C3Y7|H7C3Y7_HUMAN	2705;2709;2739;2027;2555;1078	tr|A0A494C1V1|A0A494C1V1_HUMAN	tr|A0A494C1V1|A0A494C1V1_HUMAN	SSQFARKLWRSSRRISQVSSGETEYNPTEAR	RIS(1)QVS(0.842)S(0.135)GET(0.022)EYNPTEAR	4058	Neurobeachin-like protein 2	NBEAL2	UID927	1;2	5	4	5
1.12056	4.73243	4.23679	4.43806	4.79814	4.65021	4.87176	4.60304	4.20374	3.7891	S	2	785	___1	0.999372	6.67e-199	220.97	178.42	213.71	0.068167	329580000	294	32.0199	sp|P34910|EVI2B_HUMAN;sp|P34910-2|EVI2B_HUMAN	294;309	sp|P34910|EVI2B_HUMAN	sp|P34910|EVI2B_HUMAN	KSTLLADDLEIKLFESSENIEDSNNPKTEKI	LFES(0.999)S(0.001)ENIEDSNNPK	1722	Protein EVI2B	EVI2B	UID2134	1	5	4	5
0.510309	3.87457	3.91636	3.29678	4.83059	3.62871	4.54245	4.56875	0.382402	4.59473	S	3	976	___1	0.99948	2.16e-40	147.58	105.92	88.021	0.41126	329580000	39	35.4447	sp|P55008|AIF1_HUMAN;tr|Q5STX8|Q5STX8_HUMAN	39;53	sp|P55008|AIF1_HUMAN	sp|P55008|AIF1_HUMAN	LDEINKQFLDDPKYSSDEDLPSKLEGFKEKY	YSS(0.999)DEDLPSKLEGFK	2219	Allograft inflammatory factor 1	AIF1	UID1952	1	5	4	5
4.17416	NaN	5.02499	4.48357	3.71309	4.59814	4.10566	3.71915	4.16604	3.79632	S	2	1779	___2	1	0.000941106	86.756	68.488	78.615	0.20599	327840000	391	78.6147	sp|Q8IYB3|SRRM1_HUMAN;tr|A9Z1X7|A9Z1X7_HUMAN;sp|Q8IYB3-2|SRRM1_HUMAN;tr|E9PCT1|E9PCT1_HUMAN;tr|M0R088|M0R088_HUMAN	391;386;390;390;352	sp|Q8IYB3|SRRM1_HUMAN	sp|Q8IYB3|SRRM1_HUMAN	KRTSSPPRKTRRLSPSASPPRRRHRPSPPAT	RLS(1)PS(1)AS(1)PPR	4558	Serine/arginine repetitive matrix protein 1	SRRM1	UID5958	2;3	4	3	5
3.98634	3.06101	4.39861	3.06075	4.1842	4.96487	3.74997	3.79096	4.11339	4.46398	S	2	1779	___3	1	0.000941106	86.756	68.488	78.615	0.20599	327840000	391	78.6147	sp|Q8IYB3|SRRM1_HUMAN;tr|A9Z1X7|A9Z1X7_HUMAN;sp|Q8IYB3-2|SRRM1_HUMAN;tr|E9PCT1|E9PCT1_HUMAN;tr|M0R088|M0R088_HUMAN	391;386;390;390;352	sp|Q8IYB3|SRRM1_HUMAN	sp|Q8IYB3|SRRM1_HUMAN	KRTSSPPRKTRRLSPSASPPRRRHRPSPPAT	RLS(1)PS(1)AS(1)PPR	4558	Serine/arginine repetitive matrix protein 1	SRRM1	UID11444	2;3	5	4	5
4.65113	5.11482	5.57616	5.01938	4.58401	5.62976	4.91251	3.38018	3.67895	4.72496	S	2	1870	___1	0.9993	1.46e-202	214.5	149.12	194.05	1.0492	324700000	990	31.7913	sp|Q8NDX1-2|PSD4_HUMAN;sp|Q8NDX1|PSD4_HUMAN	990;1019	sp|Q8NDX1-2|PSD4_HUMAN	sp|Q8NDX1-2|PSD4_HUMAN	AGGTREPKLSLKKSHSSPSLHQDEAPTTAKV	S(0.001)HS(0.999)SPSLHQDEAPTTAK	4796	Isoform 2 of PH and SEC7 domain-containing protein 4	PSD4	UID2143	1	5	4	5
3.18197	2.70012	3.53044	3.42272	3.51736	3.62372	1.81795	1.58454	2.23726	3.35418	S	2	658	___1	1	0.0102736	77.644	18.277	66.004	0.77691	323220000	251	66.0043	sp|P19878-2|NCF2_HUMAN;sp|P19878-4|NCF2_HUMAN;sp|P19878-3|NCF2_HUMAN;sp|P19878|NCF2_HUMAN;tr|B1ALB7|B1ALB7_HUMAN	251;251;287;332;71	sp|P19878-2|NCF2_HUMAN	sp|P19878-2|NCF2_HUMAN	IPAPPSSKAPGRPQLSPGQKQKEEPKEVKLS	APGRPQLS(1)PGQK	1442	Isoform 2 of Neutrophil cytosol factor 2	NCF2	UID763	1	5	4	5
3.42894	5.29117	4.83023	4.55223	5.91382	3.75816	4.7	4.74919	4.24552	4.74565	S	2	682	___1	1	4.88e-78	168.76	77.846	143.55	0.14914	322940000	327	67.7593	sp|P21730|C5AR1_HUMAN	327	sp|P21730|C5AR1_HUMAN	sp|P21730|C5AR1_HUMAN	RKSLPSLLRNVLTEESVVRESKSFTRSTVDT	NVLTEES(1)VVR	1485	C5a anaphylatoxin chemotactic receptor 1	C5AR1	UID721	1	5	4	5
NaN	0.501451	-0.258133	-0.581409	0.702996	-1.01695	0.918665	0.409653	-2.08363	-0.574385	S	2	684	___1	1	1.52e-179	212.47	141.67	191.61	0.2381	321950000	193	72.116	sp|P22059|OSBP1_HUMAN	193	sp|P22059|OSBP1_HUMAN	sp|P22059|OSBP1_HUMAN	LAKAKAVKMLAESDESGDEESVSQTDKTELQ	MLAES(1)DES(1)GDEESVSQTDK	1491	Oxysterol-binding protein 1	OSBP	UID624	1;2	4	4	5
1.60071	0.532486	1.15722	1.48297	1.85974	1.86633	1.11243	1.62187	1.28899	1.05472	S	2	684	___2	1	1.52e-179	212.47	141.67	191.61	0.2381	321950000	193	72.116	sp|P22059|OSBP1_HUMAN	193	sp|P22059|OSBP1_HUMAN	sp|P22059|OSBP1_HUMAN	LAKAKAVKMLAESDESGDEESVSQTDKTELQ	MLAES(1)DES(1)GDEESVSQTDK	1491	Oxysterol-binding protein 1	OSBP	UID6110	1;2	5	4	5
2.98642	4.75283	5.39716	4.7282	5.63077	NaN	5.00591	5.10923	NaN	4.51685	S	2	1013	___1	1	3.89e-14	122.46	77.865	82.709	-0.063845	321580000	2	82.7086	tr|A0A494C130|A0A494C130_HUMAN;tr|Q6V3B1|Q6V3B1_HUMAN;tr|G3V563|G3V563_HUMAN;tr|G3V2R5|G3V2R5_HUMAN;sp|P61244-2|MAX_HUMAN	2;2;2;2;2	tr|A0A494C130|A0A494C130_HUMAN	tr|A0A494C130|A0A494C130_HUMAN	______________MSDNDDIEVESDADKRA	S(1)DNDDIEVES(1)DADKR	2285	Protein max	MAX	UID397	1;2	5	4	3
-0.00379944	1.76011	1.73648	1.96952	2.13127	1.44902	1.9003	1.5775	2.93823	1.16052	S	2	1013	___2	1	3.89e-14	122.46	77.865	82.709	-0.063845	321580000	2	82.7086	tr|A0A494C130|A0A494C130_HUMAN;tr|Q6V3B1|Q6V3B1_HUMAN;tr|G3V563|G3V563_HUMAN;tr|G3V2R5|G3V2R5_HUMAN;sp|P61244-2|MAX_HUMAN	2;2;2;2;2	tr|A0A494C130|A0A494C130_HUMAN	tr|A0A494C130|A0A494C130_HUMAN	______________MSDNDDIEVESDADKRA	S(1)DNDDIEVES(1)DADKR	2285	Protein max	MAX	UID5883	1;2	5	4	5
0.280291	-0.150991	0.68787	0.000310898	1.95388	1.36233	0.339058	NaN	-0.279913	1.0399	S	2	122	___1	0.99995	4.23e-71	164.01	123.28	164.01	0.16375	320440000	129	43.1109	sp|O00264-2|PGRC1_HUMAN;sp|O00264|PGRC1_HUMAN	129;181	sp|O00264-2|PGRC1_HUMAN	sp|O00264-2|PGRC1_HUMAN	HVGKLLKEGEEPTVYSDEEEPKDESARKND_	EGEEPTVYS(1)DEEEPKDESAR	214	Isoform 2 of Membrane-associated progesterone receptor component 1	PGRMC1	UID1582	1	5	4	4
NaN	NaN	-0.0976963	0.172169	-0.141364	-0.322104	-0.791241	0.137938	-1.11883	-0.677277	S	3	508	___2	0.999972	2.69e-09	118.05	86.657	71.202	-0.80409	319980000	4	45.6934	tr|A0A087WWM7|A0A087WWM7_HUMAN;tr|Q3KQS6|Q3KQS6_HUMAN;tr|C9JDZ3|C9JDZ3_HUMAN;tr|C9IYX7|C9IYX7_HUMAN;tr|C9J9X7|C9J9X7_HUMAN;tr|C9JR96|C9JR96_HUMAN;sp|P08473|NEP_HUMAN	4;4;4;4;4;4;4	tr|A0A087WWM7|A0A087WWM7_HUMAN	tr|A0A087WWM7|A0A087WWM7_HUMAN	____________MGKSESQMDITDINTPKPK	GKS(1)ES(1)QMDITDINTPKPK	1128	Neprilysin	MME	UID6962	1;2	3	3	5
3.53486	4.26542	5.10813	2.83248	4.55309	4.07391	4.23504	3.9179	1.7494	5.03724	S	3	508	___1	0.999972	2.69e-09	118.05	86.657	71.202	-0.80409	319980000	4	45.6934	tr|A0A087WWM7|A0A087WWM7_HUMAN;tr|Q3KQS6|Q3KQS6_HUMAN;tr|C9JDZ3|C9JDZ3_HUMAN;tr|C9IYX7|C9IYX7_HUMAN;tr|C9J9X7|C9J9X7_HUMAN;tr|C9JR96|C9JR96_HUMAN;sp|P08473|NEP_HUMAN	4;4;4;4;4;4;4	tr|A0A087WWM7|A0A087WWM7_HUMAN	tr|A0A087WWM7|A0A087WWM7_HUMAN	____________MGKSESQMDITDINTPKPK	GKS(1)ES(1)QMDITDINTPKPK	1128	Neprilysin	MME	UID1476	1;2	5	4	5
1.45485	0.109634	0.618097	1.37022	-0.166892	0.597698	-1.34405	-0.592932	-0.270193	-0.566607	S	3	2321	___2	1	2.83e-287	242.94	161.23	91.317	-0.18012	316980000	214	91.3172	sp|Q9H1E3|NUCKS_HUMAN;sp|Q9H1E3-2|NUCKS_HUMAN	214;174	sp|Q9H1E3|NUCKS_HUMAN	sp|Q9H1E3|NUCKS_HUMAN	KEKTPSPKEEDEEPESPPEKKTSTSPPPEKS	EKT(1)PS(1)PKEEDEEPES(1)PPEK	6079	Nuclear ubiquitous casein and cyclin-dependent kinase substrate 1	NUCKS1	UID5778	1;2;3	5	4	5
2.0819	1.34028	2.71784	2.05667	0.682284	1.85052	0.795542	-0.201368	0.663113	1.1974	S	3	2321	___3	1	2.83e-287	242.94	161.23	91.317	-0.18012	316980000	214	91.3172	sp|Q9H1E3|NUCKS_HUMAN;sp|Q9H1E3-2|NUCKS_HUMAN	214;174	sp|Q9H1E3|NUCKS_HUMAN	sp|Q9H1E3|NUCKS_HUMAN	KEKTPSPKEEDEEPESPPEKKTSTSPPPEKS	EKT(1)PS(1)PKEEDEEPES(1)PPEK	6079	Nuclear ubiquitous casein and cyclin-dependent kinase substrate 1	NUCKS1	UID11264	1;2;3	5	4	5
2.6186	0.332443	0.830936	1.48097	-0.533708	1.38793	-0.612251	0.343853	0.30891	0.0143814	S	3	2321	___1	1	2.83e-287	242.94	161.23	91.317	-0.18012	316980000	214	91.3172	sp|Q9H1E3|NUCKS_HUMAN;sp|Q9H1E3-2|NUCKS_HUMAN	214;174	sp|Q9H1E3|NUCKS_HUMAN	sp|Q9H1E3|NUCKS_HUMAN	KEKTPSPKEEDEEPESPPEKKTSTSPPPEKS	EKT(1)PS(1)PKEEDEEPES(1)PPEK	6079	Nuclear ubiquitous casein and cyclin-dependent kinase substrate 1	NUCKS1	UID292	1;2;3	5	4	5
6.97375	5.55608	4.53891	2.2674	1.9364	4.38176	4.01267	4.64127	6.26441	3.6597	S	3	1209	___1	0.999999	1.76e-28	125.35	100.2	113.93	-0.31475	314510000	149	60.9587	sp|Q13283|G3BP1_HUMAN	149	sp|Q13283|G3BP1_HUMAN	sp|Q13283|G3BP1_HUMAN	QDEVFGGFVTEPQEESEEEVEEPEERQQTPE	YQDEVFGGFVTEPQEES(1)EEEVEEPEER	2756	Ras GTPase-activating protein-binding protein 1	G3BP1	UID911	1	5	4	5
3.74262	4.12875	4.62645	NaN	2.42286	3.4249	3.18953	NaN	2.76234	2.74273	S	2	1138	___1	0.999044	0.000509321	94.639	59.819	71.513	0.35649	313890000	94	29.8696	tr|J3KSR8|J3KSR8_HUMAN;sp|Q07955|SRSF1_HUMAN;tr|J3KTL2|J3KTL2_HUMAN	94;199;199	tr|J3KSR8|J3KSR8_HUMAN	tr|J3KSR8|J3KSR8_HUMAN	EGETAYIRVKVDGPRSPSYGRSRSRSRSRSR	VKVDGPRS(0.999)PS(0.929)Y(0.072)GR	2540	Serine/arginine-rich-splicing factor 1 (Fragment)	SRSF1	UID2247	1;2;3	4	3	4
1.6693	1.41022	1.63965	2.22598	0.732308	1.70809	0.29225	0.714018	0.950325	1.08648	S	2	1138	___2	0.999044	0.000509321	94.639	59.819	71.513	0.35649	313890000	94	29.8696	tr|J3KSR8|J3KSR8_HUMAN;sp|Q07955|SRSF1_HUMAN;tr|J3KTL2|J3KTL2_HUMAN	94;199;199	tr|J3KSR8|J3KSR8_HUMAN	tr|J3KSR8|J3KSR8_HUMAN	EGETAYIRVKVDGPRSPSYGRSRSRSRSRSR	VKVDGPRS(0.999)PS(0.929)Y(0.072)GR	2540	Serine/arginine-rich-splicing factor 1 (Fragment)	SRSF1	UID7733	1;2;3	5	4	5
3.73919	2.71534	3.90847	4.41289	3.61392	4.42131	1.9271	3.23056	3.60112	3.74463	S	2	1138	___3	0.999044	0.000509321	94.639	59.819	71.513	0.35649	313890000	94	29.8696	tr|J3KSR8|J3KSR8_HUMAN;sp|Q07955|SRSF1_HUMAN;tr|J3KTL2|J3KTL2_HUMAN	94;199;199	tr|J3KSR8|J3KSR8_HUMAN	tr|J3KSR8|J3KSR8_HUMAN	EGETAYIRVKVDGPRSPSYGRSRSRSRSRSR	VKVDGPRS(0.999)PS(0.929)Y(0.072)GR	2540	Serine/arginine-rich-splicing factor 1 (Fragment)	SRSF1	UID13219	1;2;3	5	4	5
2.5504	3.15193	3.41032	3.32547	3.30111	2.44327	2.8593	2.68004	3.03603	1.91732	S	3	1469;2839	___2	0.999104	7.02e-108	177.02	136.05	60.86	0.44833	312690000	156	35.8763	tr|A0A0A0MSK5|A0A0A0MSK5_HUMAN;sp|Q5JTV8|TOIP1_HUMAN;sp|Q5JTV8-3|TOIP1_HUMAN;sp|Q5JTV8-2|TOIP1_HUMAN;tr|H0YDU3|H0YDU3_HUMAN;tr|J3KN66|J3KN66_HUMAN	35;156;156;156;59;156	tr|A0A0A0MSK5|A0A0A0MSK5_HUMAN;tr|J3KN66|J3KN66_HUMAN	tr|J3KN66|J3KN66_HUMAN	QPSPVMTRRGLRDSHSSEEDEASSQTDLSQT	GLRDS(0.999)HS(0.999)S(0.999)EEDEAS(0.001)S(0.001)QTDLSQTISK	3514	Torsin-1A-interacting protein 1	TOR1AIP1	UID7415	1;2;3	5	4	5
-0.0444489	0.80374	2.49947	1.77889	2.13029	3.03372	2.37671	1.97948	2.69663	1.60102	S	3	1469;2839	___3	0.999104	7.02e-108	177.02	136.05	60.86	0.44833	312690000	156	35.8763	tr|A0A0A0MSK5|A0A0A0MSK5_HUMAN;sp|Q5JTV8|TOIP1_HUMAN;sp|Q5JTV8-3|TOIP1_HUMAN;sp|Q5JTV8-2|TOIP1_HUMAN;tr|H0YDU3|H0YDU3_HUMAN;tr|J3KN66|J3KN66_HUMAN	35;156;156;156;59;156	tr|A0A0A0MSK5|A0A0A0MSK5_HUMAN;tr|J3KN66|J3KN66_HUMAN	tr|J3KN66|J3KN66_HUMAN	QPSPVMTRRGLRDSHSSEEDEASSQTDLSQT	GLRDS(0.999)HS(0.999)S(0.999)EEDEAS(0.001)S(0.001)QTDLSQTISK	3514	Torsin-1A-interacting protein 1	TOR1AIP1	UID12901	1;2;3	5	4	5
1.60071	0.532486	1.15722	1.48297	1.85974	1.86633	1.11243	1.62187	1.28899	1.05472	S	2	684	___2	1	1.52e-179	212.47	141.67	201.48	-0.078926	310970000	190	109.932	sp|P22059|OSBP1_HUMAN	190	sp|P22059|OSBP1_HUMAN	sp|P22059|OSBP1_HUMAN	ALELAKAKAVKMLAESDESGDEESVSQTDKT	MLAES(1)DES(1)GDEESVSQTDK	1490	Oxysterol-binding protein 1	OSBP	UID5641	2	5	4	5
3.1841	5.11241	4.02584	4.85152	0.830499	4.97265	5.03414	5.79441	4.75382	5.14499	S	2	2581	___1	0.999998	3.46e-52	157.47	120.89	86.772	-0.30964	310960000	25	57.083	tr|H0YE82|H0YE82_HUMAN;tr|H7C1L7|H7C1L7_HUMAN;tr|H0YEB7|H0YEB7_HUMAN;tr|C9JEV6|C9JEV6_HUMAN;tr|H7C3G9|H7C3G9_HUMAN;sp|Q9UJ70|NAGK_HUMAN;sp|Q9UJ70-2|NAGK_HUMAN	25;76;63;25;76;76;122	tr|H0YE82|H0YE82_HUMAN	tr|H0YE82|H0YE82_HUMAN	GVDPLVPLRSLGLSLSGGDQEDAGRILIEEL	S(0.006)LGLS(0.994)LS(1)GGDQEDAGR	6795	N-acetyl-D-glucosamine kinase (Fragment)	NAGK	UID1047	1;2	5	4	5
0.523338	0.892448	-2.39022	0.0647449	-1.11182	0.0755196	-0.314224	1.69596	2.0673	0.73266	S	2	2581	___2	0.999998	3.46e-52	157.47	120.89	86.772	-0.30964	310960000	25	57.083	tr|H0YE82|H0YE82_HUMAN;tr|H7C1L7|H7C1L7_HUMAN;tr|H0YEB7|H0YEB7_HUMAN;tr|C9JEV6|C9JEV6_HUMAN;tr|H7C3G9|H7C3G9_HUMAN;sp|Q9UJ70|NAGK_HUMAN;sp|Q9UJ70-2|NAGK_HUMAN	25;76;63;25;76;76;122	tr|H0YE82|H0YE82_HUMAN	tr|H0YE82|H0YE82_HUMAN	GVDPLVPLRSLGLSLSGGDQEDAGRILIEEL	S(0.006)LGLS(0.994)LS(1)GGDQEDAGR	6795	N-acetyl-D-glucosamine kinase (Fragment)	NAGK	UID6533	1;2	5	4	5
3.01161	NaN	2.31116	4.0365	4.43532	2.55599	3.80291	4.09536	3.56991	4.04332	S	2	2696	___3	0.999499	0.00122517	83.204	49.941	83.204	0.034921	310390000	41	32.9961	sp|Q9Y2V2|CHSP1_HUMAN;tr|H3BTK3|H3BTK3_HUMAN;tr|I3L3X8|I3L3X8_HUMAN;tr|H3BSW7|H3BSW7_HUMAN;tr|H3BUY4|H3BUY4_HUMAN;tr|H3BPY5|H3BPY5_HUMAN;tr|H3BNU9|H3BNU9_HUMAN	41;41;41;41;41;41;41	sp|Q9Y2V2|CHSP1_HUMAN	sp|Q9Y2V2|CHSP1_HUMAN	SRERSPSPLRGNVVPSPLPTRRTRTFSATVR	GNVVPS(0.999)PLPT(0.001)R	7200	Calcium-regulated heat-stable protein 1	CARHSP1	UID13058	1;3	4	3	5
4.59494	3.95974	3.90687	NaN	5.23021	NaN	3.1915	4.39442	5.35983	4.28654	S	2	2696	___1	0.999499	0.00122517	83.204	49.941	83.204	0.034921	310390000	41	32.9961	sp|Q9Y2V2|CHSP1_HUMAN;tr|H3BTK3|H3BTK3_HUMAN;tr|I3L3X8|I3L3X8_HUMAN;tr|H3BSW7|H3BSW7_HUMAN;tr|H3BUY4|H3BUY4_HUMAN;tr|H3BPY5|H3BPY5_HUMAN;tr|H3BNU9|H3BNU9_HUMAN	41;41;41;41;41;41;41	sp|Q9Y2V2|CHSP1_HUMAN	sp|Q9Y2V2|CHSP1_HUMAN	SRERSPSPLRGNVVPSPLPTRRTRTFSATVR	GNVVPS(0.999)PLPT(0.001)R	7200	Calcium-regulated heat-stable protein 1	CARHSP1	UID2086	1;3	4	3	4
1.31214	-0.735788	-1.20797	-0.464785	-2.04422	-0.379084	-2.56961	NaN	-2.56954	-2.3119	S	2	509	___1	0.998603	1.68e-77	170.35	148.15	134.88	-0.28605	303570000	262	28.3576	sp|P08559-3|ODPA_HUMAN;sp|P08559|ODPA_HUMAN;sp|P08559-2|ODPA_HUMAN;sp|P08559-4|ODPA_HUMAN;tr|Q5JPU3|Q5JPU3_HUMAN;sp|P29803|ODPAT_HUMAN	262;293;300;331;12;291	sp|P08559-3|ODPA_HUMAN	sp|P08559-3|ODPA_HUMAN	GPILMELQTYRYHGHSMSDPGVSYRTREEIQ	YHGHS(0.999)MS(0.001)DPGVS(0.943)Y(0.057)R	1131	Isoform 3 of Pyruvate dehydrogenase E1 component subunit alpha, somatic form, mitochondrial	PDHA1	UID2339	1;2	5	4	4
1.92481	1.36177	1.96993	1.84781	1.83871	2.26244	0.893681	0.853001	0.776529	1.0112	S	2	509	___2	0.998603	1.68e-77	170.35	148.15	134.88	-0.28605	303570000	262	28.3576	sp|P08559-3|ODPA_HUMAN;sp|P08559|ODPA_HUMAN;sp|P08559-2|ODPA_HUMAN;sp|P08559-4|ODPA_HUMAN;tr|Q5JPU3|Q5JPU3_HUMAN;sp|P29803|ODPAT_HUMAN	262;293;300;331;12;291	sp|P08559-3|ODPA_HUMAN	sp|P08559-3|ODPA_HUMAN	GPILMELQTYRYHGHSMSDPGVSYRTREEIQ	YHGHS(0.999)MS(0.001)DPGVS(0.943)Y(0.057)R	1131	Isoform 3 of Pyruvate dehydrogenase E1 component subunit alpha, somatic form, mitochondrial	PDHA1	UID7825	1;2	5	4	5
3.12397	3.45429	6.48565	4.1837	NaN	4.6641	5.78013	5.56537	6.497	NaN	T	3	780	___3	0.783777	7.53e-06	90.765	71.516	74.505	-0.60189	298930000	196	7.10869	sp|P33241|LSP1_HUMAN;sp|P33241-2|LSP1_HUMAN;sp|P33241-3|LSP1_HUMAN;tr|E9PBD8|E9PBD8_HUMAN;tr|E7EMG9|E7EMG9_HUMAN	196;134;324;134;187	sp|P33241|LSP1_HUMAN	sp|P33241|LSP1_HUMAN	LEGTIEQSSPPLSPTTKLIDRTESLNRSIEK	T(0.99)PS(0.99)PLVLEGT(0.019)IEQS(0.561)S(0.427)PPLS(0.069)PT(0.159)T(0.784)K	7980	Lymphocyte-specific protein 1	LSP1	UID15943	3;4	4	3	4
4.03977	5.05205	4.65377	4.35238	5.44705	5.17488	4.11118	4.03088	3.13975	5.39676	S	2	1381	___1	0.990636	0	250.05	165.49	185.2	0.29609	297590000	314	20.2847	sp|Q15722|LT4R1_HUMAN;tr|G3V4Q5|G3V4Q5_HUMAN	314;214	sp|Q15722|LT4R1_HUMAN	sp|Q15722|LT4R1_HUMAN	GFVAKLLEGTGSEASSTRRGGSLGQTARSGP	LLEGTGSEASS(0.991)T(0.009)R	3245	Leukotriene B4 receptor 1	LTB4R	UID3002	1;2	5	4	5
3.13481	4.58057	4.87742	4.71235	5.60753	4.62983	4.78698	4.07866	3.4447	5.10578	S	2	397	___1	0.999892	1.22e-21	134.56	83.496	113.95	0.67509	295500000	48	42.678	sp|O95544|NADK_HUMAN;sp|O95544-2|NADK_HUMAN	48;48	sp|O95544|NADK_HUMAN	sp|O95544|NADK_HUMAN	SYNHPIRGRAKSRSLSASPALGSTKEFRRTR	SLS(1)ASPALGSTK	948	NAD kinase	NADK	UID1602	1;2	5	4	5
-2.328	-0.520506	-0.832708	-1.09056	0.661496	-0.684059	0	-0.661205	-1.11262	NaN	S	2	397	___2	0.999892	1.22e-21	134.56	83.496	113.95	0.67509	295500000	48	42.678	sp|O95544|NADK_HUMAN;sp|O95544-2|NADK_HUMAN	48;48	sp|O95544|NADK_HUMAN	sp|O95544|NADK_HUMAN	SYNHPIRGRAKSRSLSASPALGSTKEFRRTR	SLS(1)ASPALGSTK	948	NAD kinase	NADK	UID7088	1;2	5	4	4
1.18096	2.79769	5.79515	5.17931	4.16039	3.79395	4.15539	3.38126	NaN	NaN	T	3	354	___2	0.955213	2.28e-28	116.57	87.414	116.57	0.64577	289940000	318	13.2275	sp|O75995|SASH3_HUMAN	318	sp|O75995|SASH3_HUMAN	sp|O75995|SASH3_HUMAN	RAKLLTAAELLLDYDTGSEEAEEGAESSQEP	LLTAAELLLDY(0.058)DT(0.955)GS(0.986)EEAEEGAESSQEPVAHTVSEPK	7771	SAM and SH3 domain-containing protein 3	SASH3	UID9333	1;2	5	4	3
-0.974888	1.27958	2.45607	0.906771	NaN	1.7866	2.51912	0.771706	1.49979	0.469225	S	3	1469;2839	___2	0.999104	7.02e-108	177.02	136.05	60.86	0.44833	287680000	157	35.8763	tr|A0A0A0MSK5|A0A0A0MSK5_HUMAN;sp|Q5JTV8|TOIP1_HUMAN;sp|Q5JTV8-3|TOIP1_HUMAN;sp|Q5JTV8-2|TOIP1_HUMAN;tr|H0YDU3|H0YDU3_HUMAN;tr|J3KN66|J3KN66_HUMAN	36;157;157;157;60;157	tr|A0A0A0MSK5|A0A0A0MSK5_HUMAN;tr|J3KN66|J3KN66_HUMAN	tr|J3KN66|J3KN66_HUMAN	PSPVMTRRGLRDSHSSEEDEASSQTDLSQTI	GLRDS(0.999)HS(0.999)S(0.999)EEDEAS(0.001)S(0.001)QTDLSQTISK	3515	Torsin-1A-interacting protein 1	TOR1AIP1	UID7416	2;3	4	3	5
-0.0444489	0.80374	2.49947	1.77889	2.13029	3.03372	2.37671	1.97948	2.69663	1.60102	S	3	1469;2839	___3	0.999104	7.02e-108	177.02	136.05	60.86	0.44833	287680000	157	35.8763	tr|A0A0A0MSK5|A0A0A0MSK5_HUMAN;sp|Q5JTV8|TOIP1_HUMAN;sp|Q5JTV8-3|TOIP1_HUMAN;sp|Q5JTV8-2|TOIP1_HUMAN;tr|H0YDU3|H0YDU3_HUMAN;tr|J3KN66|J3KN66_HUMAN	36;157;157;157;60;157	tr|A0A0A0MSK5|A0A0A0MSK5_HUMAN;tr|J3KN66|J3KN66_HUMAN	tr|J3KN66|J3KN66_HUMAN	PSPVMTRRGLRDSHSSEEDEASSQTDLSQTI	GLRDS(0.999)HS(0.999)S(0.999)EEDEAS(0.001)S(0.001)QTDLSQTISK	3515	Torsin-1A-interacting protein 1	TOR1AIP1	UID12902	2;3	5	4	5
-2.0318	-1.84721	-1.4046	-0.0143089	-1.80232	-0.458364	-3.20046	-3.49726	-0.570234	-1.39253	S	2	797	___2	1	3.48e-130	191.01	154.69	191.01	0.21314	287340000	358	64.45	sp|P35611|ADDA_HUMAN;sp|P35611-3|ADDA_HUMAN;sp|P35611-2|ADDA_HUMAN;tr|E7EV99|E7EV99_HUMAN;sp|P35611-6|ADDA_HUMAN;sp|P35611-4|ADDA_HUMAN;tr|E7ENY0|E7ENY0_HUMAN;tr|H0Y9H2|H0Y9H2_HUMAN;sp|P35611-5|ADDA_HUMAN;tr|A0A0A0MSR2|A0A0A0MSR2_HUMAN	358;358;358;358;358;358;358;64;358;358	sp|P35611|ADDA_HUMAN	sp|P35611|ADDA_HUMAN	LLNPEKYKAKSRSPGSPVGEGTGSPPKWQIG	SPGS(1)PVGEGTGSPPK	1754	Alpha-adducin	ADD1	UID6297	1;2	5	4	5
NaN	NaN	5.66428	5.77855	4.45857	5.82297	4.49845	NaN	5.4647	5.24512	S	2	797	___1	1	3.48e-130	191.01	154.69	191.01	0.21314	287340000	358	64.45	sp|P35611|ADDA_HUMAN;sp|P35611-3|ADDA_HUMAN;sp|P35611-2|ADDA_HUMAN;tr|E7EV99|E7EV99_HUMAN;sp|P35611-6|ADDA_HUMAN;sp|P35611-4|ADDA_HUMAN;tr|E7ENY0|E7ENY0_HUMAN;tr|H0Y9H2|H0Y9H2_HUMAN;sp|P35611-5|ADDA_HUMAN;tr|A0A0A0MSR2|A0A0A0MSR2_HUMAN	358;358;358;358;358;358;358;64;358;358	sp|P35611|ADDA_HUMAN	sp|P35611|ADDA_HUMAN	LLNPEKYKAKSRSPGSPVGEGTGSPPKWQIG	SPGS(1)PVGEGTGSPPK	1754	Alpha-adducin	ADD1	UID811	1;2	3	3	4
2.28651	0.516533	1.91146	0.783524	2.57255	1.75636	0.830559	1.72022	1.01355	1.38437	S	3	1295	___1	1	5.15e-31	139.2	108.22	139.2	-0.21647	285680000	136	110.099	tr|Q5QP22|Q5QP22_HUMAN;tr|Q5QP23|Q5QP23_HUMAN;tr|G3XAC6|G3XAC6_HUMAN;sp|Q14498-2|RBM39_HUMAN;sp|Q14498|RBM39_HUMAN;tr|H0Y4X3|H0Y4X3_HUMAN;sp|Q14498-3|RBM39_HUMAN	136;135;136;136;136;9;114	tr|Q5QP22|Q5QP22_HUMAN	tr|Q5QP22|Q5QP22_HUMAN	SRRRSRSKSPFRKDKSPVREPIDNLTPEERD	DKS(1)PVREPIDNLTPEER	3023	RNA-binding protein 39 (Fragment)	RBM39	UID152	1	5	4	5
-0.865862	4.85422	3.09605	4.03293	-0.616138	-0.98065	0.962912	4.57371	4.34672	3.52293	S	4	1103	___1	0.999993	1.74e-19	104.03	70.486	61.144	-0.15681	283400000	1395	57.6269	sp|Q02880-2|TOP2B_HUMAN;sp|Q02880|TOP2B_HUMAN	1395;1400	sp|Q02880-2|TOP2B_HUMAN	sp|Q02880-2|TOP2B_HUMAN	DDDDNNDLEELKVKASPITNDGEDEFVPSDG	VKAS(1)PIT(1)NDGEDEFVPS(0.038)DGLDKDEY(0.583)T(0.073)FS(0.307)PGK	2428	Isoform Beta-1 of DNA topoisomerase 2-beta	TOP2B	UID1027	1;2;3	5	4	5
0.853519	1.62443	-0.0324802	1.81906	0.454812	0.562296	0.541435	1.10258	2.20103	0.364313	S	4	1103	___3	0.999993	1.74e-19	104.03	70.486	61.144	-0.15681	283400000	1395	57.6269	sp|Q02880-2|TOP2B_HUMAN;sp|Q02880|TOP2B_HUMAN	1395;1400	sp|Q02880-2|TOP2B_HUMAN	sp|Q02880-2|TOP2B_HUMAN	DDDDNNDLEELKVKASPITNDGEDEFVPSDG	VKAS(1)PIT(1)NDGEDEFVPS(0.038)DGLDKDEY(0.583)T(0.073)FS(0.307)PGK	2428	Isoform Beta-1 of DNA topoisomerase 2-beta	TOP2B	UID11999	1;2;3	5	4	5
0.20859	1.87531	0.149626	0.827984	-2.38027	0.402491	1.12153	-0.108688	2.677	0.136168	S	4	1103	___2	0.999993	1.74e-19	104.03	70.486	61.144	-0.15681	283400000	1395	57.6269	sp|Q02880-2|TOP2B_HUMAN;sp|Q02880|TOP2B_HUMAN	1395;1400	sp|Q02880-2|TOP2B_HUMAN	sp|Q02880-2|TOP2B_HUMAN	DDDDNNDLEELKVKASPITNDGEDEFVPSDG	VKAS(1)PIT(1)NDGEDEFVPS(0.038)DGLDKDEY(0.583)T(0.073)FS(0.307)PGK	2428	Isoform Beta-1 of DNA topoisomerase 2-beta	TOP2B	UID6513	1;2;3	5	4	5
NaN	NaN	-0.0976963	0.172169	-0.141364	-0.322104	-0.791241	0.137938	-1.11883	-0.677277	S	3	508	___2	0.999972	2.24e-67	165.66	131.57	71.202	-0.80409	283220000	6	45.6934	tr|A0A087WWM7|A0A087WWM7_HUMAN;tr|Q3KQS6|Q3KQS6_HUMAN;tr|C9JDZ3|C9JDZ3_HUMAN;tr|C9IYX7|C9IYX7_HUMAN;tr|C9J9X7|C9J9X7_HUMAN;tr|C9JR96|C9JR96_HUMAN;sp|P08473|NEP_HUMAN	6;6;6;6;6;6;6	tr|A0A087WWM7|A0A087WWM7_HUMAN	tr|A0A087WWM7|A0A087WWM7_HUMAN	__________MGKSESQMDITDINTPKPKKK	GKS(1)ES(1)QMDITDINTPKPK	1129	Neprilysin	MME	UID6963	1;2	3	3	5
-2.88858	0.351212	0.650036	-0.862141	0.47775	1.25024	0.392401	0.677843	-0.520596	0.440292	S	3	508	___1	0.999972	2.24e-67	165.66	131.57	71.202	-0.80409	283220000	6	45.6934	tr|A0A087WWM7|A0A087WWM7_HUMAN;tr|Q3KQS6|Q3KQS6_HUMAN;tr|C9JDZ3|C9JDZ3_HUMAN;tr|C9IYX7|C9IYX7_HUMAN;tr|C9J9X7|C9J9X7_HUMAN;tr|C9JR96|C9JR96_HUMAN;sp|P08473|NEP_HUMAN	6;6;6;6;6;6;6	tr|A0A087WWM7|A0A087WWM7_HUMAN	tr|A0A087WWM7|A0A087WWM7_HUMAN	__________MGKSESQMDITDINTPKPKKK	GKS(1)ES(1)QMDITDINTPKPK	1129	Neprilysin	MME	UID1477	1;2	5	4	5
-1.62383	-1.1327	-2.13676	NaN	NaN	-2.57129	-1.68838	NaN	NaN	NaN	S	3	119	___2	0.870333	0	251.56	208.58	59.372	0.16295	281050000	17	8.05114	sp|O00193|SMAP_HUMAN;tr|E9PQA1|E9PQA1_HUMAN;tr|E9PM92|E9PM92_HUMAN	17;17;17	sp|O00193|SMAP_HUMAN	sp|O00193|SMAP_HUMAN	SAARESHPHGVKRSASPDDDLGSSNWEAADL	S(0.843)AS(0.87)PDDDLGS(0.268)S(0.019)NWEAADLGNEER	210	Small acidic protein	SMAP	UID10245	1;2	3	2	2
3.34907	3.28666	2.39921	2.44625	1.00455	2.03995	3.31196	3.86362	3.7957	2.42768	S	3	119	___1	0.870333	0	251.56	208.58	59.372	0.16295	281050000	17	8.05114	sp|O00193|SMAP_HUMAN;tr|E9PQA1|E9PQA1_HUMAN;tr|E9PM92|E9PM92_HUMAN	17;17;17	sp|O00193|SMAP_HUMAN	sp|O00193|SMAP_HUMAN	SAARESHPHGVKRSASPDDDLGSSNWEAADL	S(0.843)AS(0.87)PDDDLGS(0.268)S(0.019)NWEAADLGNEER	210	Small acidic protein	SMAP	UID4759	1;2	5	4	5
5.37034	3.37618	4.76003	4.82259	3.94754	4.93319	3.86682	3.42496	3.69576	3.72281	S	3	2309	___2	1	1.25e-201	216.31	144.67	49.66	0.39866	279580000	423	49.6596	sp|Q9H0D6-2|XRN2_HUMAN;sp|Q9H0D6|XRN2_HUMAN	423;499	sp|Q9H0D6-2|XRN2_HUMAN	sp|Q9H0D6-2|XRN2_HUMAN	GSPSPLGGIKRKAEDSDSEPEPEDNVRLWEA	RKAEDS(1)DS(1)EPEPEDNVR	6042	Isoform 2 of 5'-3' exoribonuclease 2	XRN2	UID6805	1;2	5	4	5
5.37034	3.37618	4.76003	4.82259	3.94754	4.93319	3.86682	3.42496	3.69576	3.72281	S	3	2309	___2	1	1.25e-201	216.31	144.67	49.66	0.39866	279050000	425	49.6596	sp|Q9H0D6-2|XRN2_HUMAN;sp|Q9H0D6|XRN2_HUMAN	425;501	sp|Q9H0D6-2|XRN2_HUMAN	sp|Q9H0D6-2|XRN2_HUMAN	PSPLGGIKRKAEDSDSEPEPEDNVRLWEAGW	RKAEDS(1)DS(1)EPEPEDNVR	6043	Isoform 2 of 5'-3' exoribonuclease 2	XRN2	UID6806	2	5	4	5
3.23477	5.5194	4.15776	4.57849	3.91713	3.75396	5.21839	5.53144	4.23346	4.31692	S	3	597	___1	0.83688	1.04e-16	122.44	82.261	64.275	0.18055	278950000	128	7.10172	tr|A0A2R8Y679|A0A2R8Y679_HUMAN;tr|A0A2R8Y492|A0A2R8Y492_HUMAN;tr|A0A2R8YDP5|A0A2R8YDP5_HUMAN;sp|P15056|BRAF_HUMAN;tr|H7C560|H7C560_HUMAN;tr|A0A2U3TZI2|A0A2U3TZI2_HUMAN;tr|A0A2R8Y8E0|A0A2R8Y8E0_HUMAN	128;146;447;447;447;487;487	tr|A0A2R8Y679|A0A2R8Y679_HUMAN	tr|A0A2R8Y679|A0A2R8Y679_HUMAN	SEDRNRMKTLGRRDSSDDWEIPDGQITVGQR	RDS(0.163)S(0.837)DDWEIPDGQITVGQR	1295	Serine/threonine-protein kinase B-raf (Fragment)	BRAF	UID4974	1	5	4	5
2.5504	NaN	3.41032	3.32547	NaN	2.44327	2.8593	2.68004	3.03603	1.91732	S	3	1469;2839	___2	0.999205	3.31e-30	129.38	75.103	60.95	0.13872	276050000	154	40.2325	tr|A0A0A0MSK5|A0A0A0MSK5_HUMAN;sp|Q5JTV8|TOIP1_HUMAN;sp|Q5JTV8-3|TOIP1_HUMAN;sp|Q5JTV8-2|TOIP1_HUMAN;tr|H0YDU3|H0YDU3_HUMAN;tr|J3KN66|J3KN66_HUMAN	33;154;154;154;57;154	tr|A0A0A0MSK5|A0A0A0MSK5_HUMAN;tr|J3KN66|J3KN66_HUMAN	tr|J3KN66|J3KN66_HUMAN	PLQPSPVMTRRGLRDSHSSEEDEASSQTDLS	RGLRDS(0.999)HS(0.999)S(0.999)EEDEAS(0.001)S(0.001)QT(0.001)DLSQTISK	3513	Torsin-1A-interacting protein 1	TOR1AIP1	UID7196	1;2;3	3	2	5
-0.0444489	0.80374	2.49947	1.77889	2.13029	3.03372	2.37671	1.97948	2.69663	1.60102	S	3	1469;2839	___3	0.999205	3.31e-30	129.38	75.103	60.95	0.13872	276050000	154	40.2325	tr|A0A0A0MSK5|A0A0A0MSK5_HUMAN;sp|Q5JTV8|TOIP1_HUMAN;sp|Q5JTV8-3|TOIP1_HUMAN;sp|Q5JTV8-2|TOIP1_HUMAN;tr|H0YDU3|H0YDU3_HUMAN;tr|J3KN66|J3KN66_HUMAN	33;154;154;154;57;154	tr|A0A0A0MSK5|A0A0A0MSK5_HUMAN;tr|J3KN66|J3KN66_HUMAN	tr|J3KN66|J3KN66_HUMAN	PLQPSPVMTRRGLRDSHSSEEDEASSQTDLS	RGLRDS(0.999)HS(0.999)S(0.999)EEDEAS(0.001)S(0.001)QT(0.001)DLSQTISK	3513	Torsin-1A-interacting protein 1	TOR1AIP1	UID12682	1;2;3	5	4	5
1.5758	NaN	-1.26845	NaN	2.15902	0.569426	0.577547	NaN	NaN	NaN	S	2	2145	___2	0.941795	6.48e-07	107.39	75.723	101.39	-0.019814	275210000	334	15.1002	sp|Q96QH2|PRAM_HUMAN	334	sp|Q96QH2|PRAM_HUMAN	sp|Q96QH2|PRAM_HUMAN	KKPPQPELGGLPRTSSEPEFNSLPRKLLQPE	T(0.029)S(0.029)S(0.942)EPEFNSLPR	5572	PML-RARA-regulated adapter molecule 1	PRAM1	UID9075	1;2	3	2	2
-3.04743	0.68648	0.988762	-0.458055	0.847417	0.0450974	0.822115	0.919298	NaN	-0.00879669	S	2	2145	___1	0.941795	6.48e-07	107.39	75.723	101.39	-0.019814	275210000	334	15.1002	sp|Q96QH2|PRAM_HUMAN	334	sp|Q96QH2|PRAM_HUMAN	sp|Q96QH2|PRAM_HUMAN	KKPPQPELGGLPRTSSEPEFNSLPRKLLQPE	T(0.029)S(0.029)S(0.942)EPEFNSLPR	5572	PML-RARA-regulated adapter molecule 1	PRAM1	UID3589	1;2	5	4	4
-1.2247	0.833971	0.0380554	-0.450237	NaN	-0.812078	-0.197855	NaN	0.0991898	-3.4535	S	3	1434	___1	0.963777	1.16e-114	183.71	130.54	87.429	-0.26948	273790000	658	14.9959	sp|Q4KMP7|TB10B_HUMAN;sp|Q4KMP7-2|TB10B_HUMAN	658;83	sp|Q4KMP7|TB10B_HUMAN	sp|Q4KMP7|TB10B_HUMAN	HEERRRQQPPLGPSSSLLSLPGLKSRGSRAA	RQQPPLGPS(0.007)S(0.038)S(0.964)LLS(0.991)LPGLK	3411	TBC1 domain family member 10B	TBC1D10B	UID3603	1;2	4	3	4
6.12219	5.07882	3.05041	2.29963	4.46218	NaN	4.65451	NaN	3.09502	3.45133	S	3	1434	___2	0.963777	1.16e-114	183.71	130.54	87.429	-0.26948	273790000	658	14.9959	sp|Q4KMP7|TB10B_HUMAN;sp|Q4KMP7-2|TB10B_HUMAN	658;83	sp|Q4KMP7|TB10B_HUMAN	sp|Q4KMP7|TB10B_HUMAN	HEERRRQQPPLGPSSSLLSLPGLKSRGSRAA	RQQPPLGPS(0.007)S(0.038)S(0.964)LLS(0.991)LPGLK	3411	TBC1 domain family member 10B	TBC1D10B	UID9089	1;2	5	4	3
2.20807	2.46926	2.23433	3.17222	2.92638	1.52572	2.63854	2.60115	2.0007	2.50156	S	3	924	___2	1	4.43e-51	148.89	116.11	51.684	-0.57217	272770000	39	51.6838	tr|F6VDH7|F6VDH7_HUMAN;tr|Q3KNR6|Q3KNR6_HUMAN;sp|P50502|F10A1_HUMAN;sp|Q8IZP2|ST134_HUMAN	39;76;76;72	tr|F6VDH7|F6VDH7_HUMAN	tr|F6VDH7|F6VDH7_HUMAN	DSKKVEEDLKADEPSSEESDLEIDKEGVIEP	VEEDLKADEPS(1)S(1)EES(1)DLEIDK	2088	Hsc70-interacting protein (Fragment)	ST13	UID6727	2;3	5	4	5
NaN	3.2416	3.05879	2.76942	5.44205	3.09515	3.65915	5.05948	5.25003	4.22696	S	3	924	___3	1	4.43e-51	148.89	116.11	51.684	-0.57217	272770000	39	51.6838	tr|F6VDH7|F6VDH7_HUMAN;tr|Q3KNR6|Q3KNR6_HUMAN;sp|P50502|F10A1_HUMAN;sp|Q8IZP2|ST134_HUMAN	39;76;76;72	tr|F6VDH7|F6VDH7_HUMAN	tr|F6VDH7|F6VDH7_HUMAN	DSKKVEEDLKADEPSSEESDLEIDKEGVIEP	VEEDLKADEPS(1)S(1)EES(1)DLEIDK	2088	Hsc70-interacting protein (Fragment)	ST13	UID12213	2;3	4	4	5
1.18096	NaN	5.79515	5.17931	4.16039	3.79395	4.15539	3.38126	NaN	NaN	S	3	354	___2	0.993943	2.28e-28	116.57	87.414	101.22	0.17408	268570000	320	21.9176	sp|O75995|SASH3_HUMAN	320	sp|O75995|SASH3_HUMAN	sp|O75995|SASH3_HUMAN	KLLTAAELLLDYDTGSEEAEEGAESSQEPVA	LLTAAELLLDY(0.065)DT(0.941)GS(0.994)EEAEEGAESSQEPVAHTVSEPK	826	SAM and SH3 domain-containing protein 3	SASH3	UID8326	2	4	3	3
-3.15819	0.235079	0.429438	0.702013	1.75009	-0.435133	0.718472	0.85898	-0.930771	0.554964	S	3	1195	___1	0.999912	5.05e-09	94.016	80.17	94.016	-0.20232	266910000	65	43.9446	tr|H0YCM0|H0YCM0_HUMAN;tr|E9PM17|E9PM17_HUMAN;tr|B3KNX7|B3KNX7_HUMAN;sp|Q13153|PAK1_HUMAN;sp|Q13153-2|PAK1_HUMAN	65;76;174;174;174	tr|H0YCM0|H0YCM0_HUMAN	tr|H0YCM0|H0YCM0_HUMAN	LNVKAVSETPAVPPVSEDEDDDDDDATPPPV	AVSETPAVPPVS(1)EDEDDDDDDATPPPVIAPRPEHTK	2717	Serine/threonine-protein kinase PAK 1 (Fragment)	PAK1	UID1553	1	5	4	5
2.20807	2.46926	2.23433	3.17222	2.92638	NaN	2.63854	2.60115	2.0007	2.50156	S	3	924	___2	1	4.43e-51	148.89	116.11	51.684	-0.57217	264040000	38	51.6838	tr|F6VDH7|F6VDH7_HUMAN;tr|Q3KNR6|Q3KNR6_HUMAN;sp|P50502|F10A1_HUMAN;sp|Q8IZP2|ST134_HUMAN	38;75;75;71	tr|F6VDH7|F6VDH7_HUMAN	tr|F6VDH7|F6VDH7_HUMAN	PDSKKVEEDLKADEPSSEESDLEIDKEGVIE	VEEDLKADEPS(1)S(1)EES(1)DLEIDK	2087	Hsc70-interacting protein (Fragment)	ST13	UID6726	2;3	5	4	4
NaN	3.2416	3.05879	2.76942	5.44205	3.09515	3.65915	5.05948	5.25003	4.22696	S	3	924	___3	1	4.43e-51	148.89	116.11	51.684	-0.57217	264040000	38	51.6838	tr|F6VDH7|F6VDH7_HUMAN;tr|Q3KNR6|Q3KNR6_HUMAN;sp|P50502|F10A1_HUMAN;sp|Q8IZP2|ST134_HUMAN	38;75;75;71	tr|F6VDH7|F6VDH7_HUMAN	tr|F6VDH7|F6VDH7_HUMAN	PDSKKVEEDLKADEPSSEESDLEIDKEGVIE	VEEDLKADEPS(1)S(1)EES(1)DLEIDK	2087	Hsc70-interacting protein (Fragment)	ST13	UID12212	2;3	4	4	5
NaN	4.37214	4.37438	1.55012	5.52174	3.7358	5.24992	2.31415	1.29887	6.06782	S	2	230	___1	1	1.02e-07	109.72	47.088	109.72	0.2326	262990000	234	73.0504	sp|O43516-2|WIPF1_HUMAN;sp|O43516|WIPF1_HUMAN;sp|O43516-3|WIPF1_HUMAN;tr|E9PB87|E9PB87_HUMAN	234;234;234;234	sp|O43516-2|WIPF1_HUMAN	sp|O43516-2|WIPF1_HUMAN	PPPFPGNRGTALGGGSIRQSPLSSSSPFSNR	GTALGGGS(1)IR	489	Isoform 2 of WAS/WASL-interacting protein family member 1	WIPF1	UID603	1	4	4	5
3.23477	5.5194	4.15776	NaN	3.91713	3.75396	5.21839	5.53144	4.23346	4.31692	S	2	597	___1	0.991907	8.26e-230	222.88	158.61	172.26	0.31164	262730000	127	20.8839	tr|A0A2R8Y679|A0A2R8Y679_HUMAN;tr|A0A2R8Y492|A0A2R8Y492_HUMAN;tr|A0A2R8YDP5|A0A2R8YDP5_HUMAN;sp|P15056|BRAF_HUMAN;tr|H7C560|H7C560_HUMAN;tr|A0A2U3TZI2|A0A2U3TZI2_HUMAN;tr|A0A2R8Y8E0|A0A2R8Y8E0_HUMAN	127;145;446;446;446;486;486	tr|A0A2R8Y679|A0A2R8Y679_HUMAN	tr|A0A2R8Y679|A0A2R8Y679_HUMAN	SSEDRNRMKTLGRRDSSDDWEIPDGQITVGQ	RDS(0.992)S(0.008)DDWEIPDGQITVGQR	1294	Serine/threonine-protein kinase B-raf (Fragment)	BRAF	UID2933	1	4	3	5
-0.735556	NaN	-1.23219	3.22025	4.25567	2.05616	2.85317	3.1086	2.8706	2.94368	S	4	182	___1	0.967779	0.000112142	67.871	67.871	63.44	0.064455	262470000	457	15.0351	sp|O15117|FYB1_HUMAN;sp|O15117-2|FYB1_HUMAN;sp|O15117-3|FYB1_HUMAN	457;457;467	sp|O15117|FYB1_HUMAN	sp|O15117|FYB1_HUMAN	VTHSDGAGNLDEEQDSEGETYEDIEASKERE	SPVNEDNQDGVTHSDGAGNLDEEQDS(0.968)EGET(0.03)Y(0.001)EDIEASK	380	FYN-binding protein 1	FYB1	UID3599	1;2	4	3	5
-2.87736	0.201698	0.494797	0.293102	1.04595	-0.783045	0.860254	0.628792	-2.37681	0.309647	S	4	182	___2	0.967779	0.000112142	67.871	67.871	63.44	0.064455	262470000	457	15.0351	sp|O15117|FYB1_HUMAN;sp|O15117-2|FYB1_HUMAN;sp|O15117-3|FYB1_HUMAN	457;457;467	sp|O15117|FYB1_HUMAN	sp|O15117|FYB1_HUMAN	VTHSDGAGNLDEEQDSEGETYEDIEASKERE	SPVNEDNQDGVTHSDGAGNLDEEQDS(0.968)EGET(0.03)Y(0.001)EDIEASK	380	FYN-binding protein 1	FYB1	UID9085	1;2	5	4	5
NaN	0.0833035	0.505037	-0.167891	0.798215	-0.735321	0.698481	0.705425	-2.26159	-0.61231	S	2	1484	___1	0.999995	4.6e-06	109.72	76.859	92.151	-0.080925	261480000	261	53.1916	tr|H0Y2V6|H0Y2V6_HUMAN;sp|Q5SW79|CE170_HUMAN;sp|Q5SW79-3|CE170_HUMAN;sp|Q5SW79-2|CE170_HUMAN	261;359;359;359	tr|H0Y2V6|H0Y2V6_HUMAN	tr|H0Y2V6|H0Y2V6_HUMAN	QMLWERTEEDSKSIKSDVPVYLKRLKGNKHD	S(1)IKS(1)DVPVYLK	3577	Centrosomal protein of 170 kDa (Fragment)	CEP170	UID1189	1;2	4	4	5
2.32887	4.62459	4.10576	4.09988	5.31752	3.78137	4.63306	4.22794	4.33086	4.42857	S	2	1484	___2	0.999995	4.6e-06	109.72	76.859	92.151	-0.080925	261480000	261	53.1916	tr|H0Y2V6|H0Y2V6_HUMAN;sp|Q5SW79|CE170_HUMAN;sp|Q5SW79-3|CE170_HUMAN;sp|Q5SW79-2|CE170_HUMAN	261;359;359;359	tr|H0Y2V6|H0Y2V6_HUMAN	tr|H0Y2V6|H0Y2V6_HUMAN	QMLWERTEEDSKSIKSDVPVYLKRLKGNKHD	S(1)IKS(1)DVPVYLK	3577	Centrosomal protein of 170 kDa (Fragment)	CEP170	UID6675	1;2	5	4	5
NaN	2.37288	2.98958	NaN	3.98743	3.4209	2.32236	2.87196	1.77295	3.04323	S	2	1261	___1	1	4.8e-24	132.14	49.062	102.52	-0.13482	260640000	1197	102.52	sp|Q13813-3|SPTN1_HUMAN;tr|A0A0D9SF54|A0A0D9SF54_HUMAN;sp|Q13813|SPTN1_HUMAN;sp|Q13813-2|SPTN1_HUMAN;tr|A0A0D9SGF6|A0A0D9SGF6_HUMAN	1197;1197;1217;1217;1217	sp|Q13813-3|SPTN1_HUMAN	sp|Q13813-3|SPTN1_HUMAN	VATFNSIKELNERWRSLQQLAEERSQLLGSA	WRS(1)LQQLAEER	2916	Isoform 3 of Spectrin alpha chain, non-erythrocytic 1	SPTAN1	UID198	1	3	3	5
4.62708	5.07392	0.364731	4.63854	3.63362	3.80653	3.79283	4.24923	5.19735	4.52041	S	2	205	___1	1	1.91e-135	195.55	154.67	186.74	0.079733	260280000	214	66.6361	sp|Q6A1A2|PDPK2_HUMAN;sp|O15530-4|PDPK1_HUMAN;sp|O15530-5|PDPK1_HUMAN;sp|O15530-2|PDPK1_HUMAN;tr|E9PER6|E9PER6_HUMAN;sp|O15530|PDPK1_HUMAN	214;114;241;191;214;241	sp|Q6A1A2|PDPK2_HUMAN	sp|Q6A1A2|PDPK2_HUMAN	TAKVLSPESKQARANSFVGTAQYVSPELLTE	ANS(1)FVGTAQYVSPELLTEK	423	Putative 3-phosphoinositide-dependent protein kinase 2	PDPK2P	UID747	1	5	4	5
2.24576	1.31612	1.97744	2.66657	2.48012	-0.171978	1.70284	1.58262	1.46854	1.98163	S	3	1146	___1	0.998214	3.51e-12	107.07	85.172	74.703	-0.53753	259420000	40	28.1347	tr|A0A0U1RRK2|A0A0U1RRK2_HUMAN;sp|Q08945|SSRP1_HUMAN	40;444	tr|A0A0U1RRK2|A0A0U1RRK2_HUMAN	tr|A0A0U1RRK2|A0A0U1RRK2_HUMAN	EKKEGMNPSYDEYADSDEDQHDAYLERMKEE	EGMNPSYDEYADS(0.998)DEDQHDAY(0.002)LER	2554	FACT complex subunit SSRP1 (Fragment)	SSRP1	UID2354	1;2	5	4	5
NaN	NaN	NaN	3.36933	6.4191	3.95261	5.29642	4.83136	1.55017	4.26979	S	2	2145	___1	0.988412	1.45e-51	158.34	84.437	155.88	0.20047	259180000	298	20.7859	sp|Q96QH2|PRAM_HUMAN	298	sp|Q96QH2|PRAM_HUMAN	sp|Q96QH2|PRAM_HUMAN	KKPPQPELGDLTRTSSEPEVSVLPKRPRPAE	T(0.003)S(0.008)S(0.988)EPEVSVLPK	5574	PML-RARA-regulated adapter molecule 1	PRAM1	UID2946	1	2	2	5
2.40984	4.34497	4.12462	4.50235	4.75651	3.65214	3.98998	4.99176	5.00149	3.99579	T	2	465	___1	1	8.82e-14	124.81	91.754	73.386	0.059878	256820000	641	73.3864	sp|P05771-2|KPCB_HUMAN	641	sp|P05771-2|KPCB_HUMAN	sp|P05771-2|KPCB_HUMAN	AENFDRFFTRHPPVLTPPDQEVIRNIDQSEF	HPPVLT(1)PPDQEVIR	7829	Isoform Beta-II of Protein kinase C beta type	PRKCB	UID598	1	5	4	5
3.57614	4.10346	5.35123	2.48936	4.56464	4.7211	4.61273	3.9373	3.64874	5.14475	S	2	1779	___1	1	2.71e-05	102.38	72.76	61.495	-1.316	256810000	260	61.4954	sp|Q8IYB3|SRRM1_HUMAN;tr|A9Z1X7|A9Z1X7_HUMAN;sp|Q8IYB3-2|SRRM1_HUMAN;tr|E9PCT1|E9PCT1_HUMAN;tr|M0R088|M0R088_HUMAN	260;260;260;260;221	sp|Q8IYB3|SRRM1_HUMAN	sp|Q8IYB3|SRRM1_HUMAN	LKVPKPEPIPEPKEPSPEKNSKKEKEKEKTR	VPKPEPIPEPKEPS(1)PEK	4568	Serine/arginine repetitive matrix protein 1	SRRM1	UID889	1	5	4	5
3.68317	4.7043	5.09467	4.14148	5.10266	4.85983	4.68632	3.91735	4.01155	4.60299	T	2	1240;1241	___1	1	5.48e-06	103.88	56.173	89.679	-0.31749	255100000	287	89.6786	tr|Q8WU40|Q8WU40_HUMAN;sp|Q13555-10|KCC2G_HUMAN;tr|Q5SWX3|Q5SWX3_HUMAN;sp|Q13555-5|KCC2G_HUMAN;sp|Q13555-4|KCC2G_HUMAN;sp|Q13555-11|KCC2G_HUMAN;sp|Q13555-9|KCC2G_HUMAN;tr|H0Y6G2|H0Y6G2_HUMAN;sp|Q13555-3|KCC2G_HUMAN;sp|Q13555-7|KCC2G_HUMAN;sp|Q13555-2|KCC2G_HUMAN;tr|A0A2Q3DQE3|A0A2Q3DQE3_HUMAN;sp|Q13555-8|KCC2G_HUMAN;sp|Q13555|KCC2G_HUMAN;sp|Q13555-6|KCC2G_HUMAN	222;287;287;287;287;287;287;66;287;287;287;287;287;287;287	tr|Q8WU40|Q8WU40_HUMAN;sp|Q13555-9|KCC2G_HUMAN	sp|Q13555-9|KCC2G_HUMAN	VCQRSTVASMMHRQETVECLRKFNARRKLKG	QET(1)VECLR	8230	CAMK2G protein (Fragment)	CAMK2G	UID311	1	5	4	5
-2.02745	0.238075	0.348375	1.90392	NaN	1.41983	1.73656	4.26868	2.92511	2.45657	S	3	1561	___3	0.979971	7.34e-08	107.07	78.118	98.002	-0.43139	252320000	123	17.1583	sp|Q6JBY9|CPZIP_HUMAN;tr|B7ZKW8|B7ZKW8_HUMAN;tr|F6T4W9|F6T4W9_HUMAN	123;93;99	sp|Q6JBY9|CPZIP_HUMAN	sp|Q6JBY9|CPZIP_HUMAN	SPGLKAMVSPFHSPPSTPSSPGVRSRPSEAE	AMVS(1)PFHS(1)PPS(0.98)T(0.021)PS(0.859)S(0.14)PGVR	3855	CapZ-interacting protein	RCSD1	UID14313	2;3;4	4	3	5
2.74642	3.98137	5.42127	4.44681	3.92132	4.49609	4.81084	3.42431	4.13933	4.48537	S	2	1340	___1	0.999999	5.33e-08	110.98	88.648	110.98	0.3161	249680000	640	62.8862	sp|Q15052|ARHG6_HUMAN;sp|Q15052-2|ARHG6_HUMAN	640;486	sp|Q15052|ARHG6_HUMAN	sp|Q15052|ARHG6_HUMAN	TMKKFLHKRKTERKPSEEEYVIRKSTAALEE	KPS(1)EEEYVIR	3126	Rho guanine nucleotide exchange factor 6	ARHGEF6	UID848	1	5	4	5
1.17982	NaN	3.32427	1.24491	NaN	1.96301	NaN	NaN	-0.122715	1.72804	S	2	2552	___1	0.980302	1.03e-167	200.33	200.33	97.049	-1.3881	249670000	412	18.8433	sp|Q9UBW5-2|BIN2_HUMAN;sp|Q9UBW5-3|BIN2_HUMAN;tr|A0A0A0MT10|A0A0A0MT10_HUMAN;sp|Q9UBW5|BIN2_HUMAN;tr|A0A087X188|A0A087X188_HUMAN;tr|S4R418|S4R418_HUMAN	412;418;430;444;476;417	sp|Q9UBW5-2|BIN2_HUMAN	sp|Q9UBW5-2|BIN2_HUMAN	SSGNIPSSPTASGGGSPTSPRASLGTGTASP	PSSGNIPSSPT(0.005)AS(0.012)GGGS(0.98)PT(0.214)S(0.788)PR	6683	Isoform 2 of Bridging integrator 2	BIN2	UID3132	1;2;3	3	2	3
-0.366112	1.007	1.37744	3.15432	2.0778	3.38568	1.88073	3.46675	2.27408	1.96008	S	2	2552	___2	0.980302	1.03e-167	200.33	200.33	97.049	-1.3881	249670000	412	18.8433	sp|Q9UBW5-2|BIN2_HUMAN;sp|Q9UBW5-3|BIN2_HUMAN;tr|A0A0A0MT10|A0A0A0MT10_HUMAN;sp|Q9UBW5|BIN2_HUMAN;tr|A0A087X188|A0A087X188_HUMAN;tr|S4R418|S4R418_HUMAN	412;418;430;444;476;417	sp|Q9UBW5-2|BIN2_HUMAN	sp|Q9UBW5-2|BIN2_HUMAN	SSGNIPSSPTASGGGSPTSPRASLGTGTASP	PSSGNIPSSPT(0.005)AS(0.012)GGGS(0.98)PT(0.214)S(0.788)PR	6683	Isoform 2 of Bridging integrator 2	BIN2	UID8618	1;2;3	5	4	5
-4.09402	-1.3667	-2.00223	-6.86217	NaN	-3.02753	NaN	-3.08778	NaN	NaN	S	3	780	___3	0.925589	1.38e-76	160.98	160.98	51.544	1.0059	248900000	188	12.9215	sp|P33241|LSP1_HUMAN;sp|P33241-2|LSP1_HUMAN;sp|P33241-3|LSP1_HUMAN;tr|E9PBD8|E9PBD8_HUMAN;tr|E7EMG9|E7EMG9_HUMAN	188;126;316;126;179	sp|P33241|LSP1_HUMAN	sp|P33241|LSP1_HUMAN	PRTPSPLVLEGTIEQSSPPLSPTTKLIDRTE	CQQPRT(0.924)PS(0.099)PLVLEGT(0.119)IEQS(0.926)S(0.925)PPLS(0.695)PT(0.161)T(0.152)K	1708	Lymphocyte-specific protein 1	LSP1	UID14856	1;2;3;4	4	3	2
2.71569	4.29084	3.43266	3.98355	3.62922	3.43089	4.06354	3.74443	3.46671	2.38269	S	3	1368	___1	1	1.85e-16	115.26	88.482	115.26	0.14942	248000000	329	79.6199	sp|Q15459|SF3A1_HUMAN;sp|Q15459-2|SF3A1_HUMAN;tr|H7C1L2|H7C1L2_HUMAN	329;264;25	sp|Q15459|SF3A1_HUMAN	sp|Q15459|SF3A1_HUMAN	YEKFGESEEVEMEVESDEEDDKQEKAEEPPS	FGESEEVEMEVES(1)DEEDDKQEK	3215	Splicing factor 3A subunit 1	SF3A1	UID449	1	5	4	5
-3.1698	-1.25774	-1.59523	-0.52067	-2.37813	-2.46127	-2.1964	NaN	-0.58287	NaN	S	3	2591	___2	0.859537	3.59e-64	164.41	104.11	66.215	0.24339	247690000	42	7.89484	tr|J3KSH8|J3KSH8_HUMAN;tr|J3KT51|J3KT51_HUMAN;sp|Q9UK76-3|JUPI1_HUMAN;sp|Q9UK76|JUPI1_HUMAN;sp|Q9UK76-2|JUPI1_HUMAN	42;88;42;88;88	tr|J3KSH8|J3KSH8_HUMAN	tr|J3KSH8|J3KSH8_HUMAN	GREDLESSGLQRRNSSEASSGDFLDLKGEGD	RNS(0.14)S(0.86)EAS(0.5)S(0.5)GDFLDLK	6820	Jupiter microtubule-associated homolog 1 (Fragment)	JPT1	UID10282	1;2	5	4	3
-0.572681	NaN	-1.19652	-0.361305	-2.29745	NaN	0.0973644	0.260315	NaN	NaN	S	3	2591	___1	0.859537	3.59e-64	164.41	104.11	66.215	0.24339	247690000	42	7.89484	tr|J3KSH8|J3KSH8_HUMAN;tr|J3KT51|J3KT51_HUMAN;sp|Q9UK76-3|JUPI1_HUMAN;sp|Q9UK76|JUPI1_HUMAN;sp|Q9UK76-2|JUPI1_HUMAN	42;88;42;88;88	tr|J3KSH8|J3KSH8_HUMAN	tr|J3KSH8|J3KSH8_HUMAN	GREDLESSGLQRRNSSEASSGDFLDLKGEGD	RNS(0.14)S(0.86)EAS(0.5)S(0.5)GDFLDLK	6820	Jupiter microtubule-associated homolog 1 (Fragment)	JPT1	UID4796	1;2	4	3	2
5.21447	4.65655	4.8807	5.27063	3.63383	4.93965	3.26628	3.05559	5.09029	4.18581	S	2	2172	___2	1	1.17e-50	152.32	122.9	152.32	-0.4112	246440000	626	85.3406	sp|Q96T37-4|RBM15_HUMAN;tr|A0A499FJY3|A0A499FJY3_HUMAN;tr|A0A087WWP4|A0A087WWP4_HUMAN;tr|A0A494C001|A0A494C001_HUMAN;sp|Q96T37-2|RBM15_HUMAN;sp|Q96T37-3|RBM15_HUMAN;sp|Q96T37|RBM15_HUMAN	626;626;626;665;670;670;670	sp|Q96T37-4|RBM15_HUMAN	sp|Q96T37-4|RBM15_HUMAN	RSPESDRPRKRHCAPSPDRSPELSSSRDRYN	HCAPS(1)PDRS(1)PELSSSR	5667	Isoform 4 of RNA-binding protein 15	RBM15	UID5841	1;2	5	4	5
2.7785	2.96789	4.00818	3.13222	3.94719	4.07179	3.33642	2.29128	3.18234	4.33704	S	2	241	___1	0.998891	2.28e-63	158.91	96.613	101.53	-0.16614	245110000	94	29.5477	tr|F5H7V1|F5H7V1_HUMAN;sp|O43847|NRDC_HUMAN;tr|B1AKJ5|B1AKJ5_HUMAN;sp|O43847-2|NRDC_HUMAN	94;94;94;94	tr|F5H7V1|F5H7V1_HUMAN	tr|F5H7V1|F5H7V1_HUMAN	ARLGADESEEEGRRGSLSNAGDPEIVKSPSD	RGS(0.999)LS(0.001)NAGDPEIVK	531	Nardilysin	NRDC	UID2267	1	5	4	5
2.0819	1.34028	2.71784	2.05667	0.682284	1.85052	0.795542	-0.201368	0.663113	1.1974	S	3	2321	___3	1	2.02e-202	218.36	146.82	91.317	-0.18012	244230000	204	91.3172	sp|Q9H1E3|NUCKS_HUMAN;sp|Q9H1E3-2|NUCKS_HUMAN	204;164	sp|Q9H1E3|NUCKS_HUMAN	sp|Q9H1E3|NUCKS_HUMAN	VGRPTASKASKEKTPSPKEEDEEPESPPEKK	EKT(1)PS(1)PKEEDEEPES(1)PPEK	6080	Nuclear ubiquitous casein and cyclin-dependent kinase substrate 1	NUCKS1	UID11265	1;2;3	5	4	5
-0.286654	-0.587893	0.386198	-0.18829	-0.511777	-0.258135	-0.522902	-1.98902	-0.975285	NaN	S	3	2321	___1	1	2.02e-202	218.36	146.82	91.317	-0.18012	244230000	204	91.3172	sp|Q9H1E3|NUCKS_HUMAN;sp|Q9H1E3-2|NUCKS_HUMAN	204;164	sp|Q9H1E3|NUCKS_HUMAN	sp|Q9H1E3|NUCKS_HUMAN	VGRPTASKASKEKTPSPKEEDEEPESPPEKK	EKT(1)PS(1)PKEEDEEPES(1)PPEK	6080	Nuclear ubiquitous casein and cyclin-dependent kinase substrate 1	NUCKS1	UID293	1;2;3	5	4	4
0.557938	-0.683359	0.717415	0.275129	-0.655108	0.093462	-1.64274	-0.733387	-0.382128	-0.286737	S	3	2321	___2	1	2.02e-202	218.36	146.82	91.317	-0.18012	244230000	204	91.3172	sp|Q9H1E3|NUCKS_HUMAN;sp|Q9H1E3-2|NUCKS_HUMAN	204;164	sp|Q9H1E3|NUCKS_HUMAN	sp|Q9H1E3|NUCKS_HUMAN	VGRPTASKASKEKTPSPKEEDEEPESPPEKK	EKT(1)PS(1)PKEEDEEPES(1)PPEK	6080	Nuclear ubiquitous casein and cyclin-dependent kinase substrate 1	NUCKS1	UID5779	1;2;3	5	4	5
1.76945	2.21647	0.446432	1.33821	-2.80753	1.40022	NaN	0.37377	-0.334724	0.376925	S	3	981	___1	1	7.81e-58	151.58	123.62	103.73	-0.90858	242470000	116	103.734	sp|P55081|MFAP1_HUMAN	116	sp|P55081|MFAP1_HUMAN	sp|P55081|MFAP1_HUMAN	LARHRKIVEPEVVGESDSEVEGDAWRMERED	KIVEPEVVGES(1)DS(1)EVEGDAWR	2225	Microfibrillar-associated protein 1	MFAP1	UID188	1;2	5	4	4
4.01335	3.3369	4.85892	5.23141	1.49194	1.97537	2.37148	4.61007	5.6751	2.59051	S	3	981	___2	1	7.81e-58	151.58	123.62	103.73	-0.90858	242470000	116	103.734	sp|P55081|MFAP1_HUMAN	116	sp|P55081|MFAP1_HUMAN	sp|P55081|MFAP1_HUMAN	LARHRKIVEPEVVGESDSEVEGDAWRMERED	KIVEPEVVGES(1)DS(1)EVEGDAWR	2225	Microfibrillar-associated protein 1	MFAP1	UID5674	1;2	5	4	5
NaN	4.66624	5.9047	5.78065	NaN	5.02992	4.35483	3.44006	3.98802	4.14994	S	3	1482	___2	0.991047	0.0133141	49.141	15.165	49.141	0.50444	241700000	10	20.5736	sp|Q5SRR4-3|LY65C_HUMAN	10	sp|Q5SRR4-3|LY65C_HUMAN	sp|Q5SRR4-3|LY65C_HUMAN	______MISRDADLPSCWGAGPCYTGHKVGA	IS(1)RDADLPS(0.991)CWGAGPCYT(0.009)GHK	3557	Isoform 3 of Lymphocyte antigen 6 complex locus protein G5c	LY6G5C	UID8464	2	3	3	5
NaN	4.66624	5.9047	5.78065	NaN	5.02992	4.35483	3.44006	3.98802	4.14994	S	3	1482	___2	0.999714	0.0133141	49.141	15.165	49.141	0.50444	241700000	3	39.141	sp|Q5SRR4-3|LY65C_HUMAN	3	sp|Q5SRR4-3|LY65C_HUMAN	sp|Q5SRR4-3|LY65C_HUMAN	_____________MISRDADLPSCWGAGPCY	IS(1)RDADLPS(0.991)CWGAGPCYT(0.009)GHK	3556	Isoform 3 of Lymphocyte antigen 6 complex locus protein G5c	LY6G5C	UID7254	2	3	3	5
6.77927	4.64423	NaN	-0.000808716	5.62359	4.8433	3.4725	0.768904	5.61001	NaN	S	3	1642	___1	0.829185	1.42e-36	128.07	84.17	91.603	-0.26071	239100000	150	6.86126	tr|K7EIH3|K7EIH3_HUMAN;tr|K7EQ37|K7EQ37_HUMAN;tr|K7EN81|K7EN81_HUMAN;sp|Q70J99-2|UN13D_HUMAN;sp|Q70J99|UN13D_HUMAN;sp|Q70J99-3|UN13D_HUMAN	150;131;143;150;150;150	tr|K7EIH3|K7EIH3_HUMAN	tr|K7EIH3|K7EIH3_HUMAN	YCLLGIEQGVGVPGGSPGSRHRQKAVVRHTI	DVSGFSDPYCLLGIEQGVGVPGGS(0.829)PGS(0.171)R	4108	Protein unc-13 homolog D (Fragment)	UNC13D	UID5035	1	4	3	4
NaN	-0.353678	0.502287	2.54055	2.15714	0.766275	-0.694407	1.8642	1.20459	0.615398	S	2	496	___2	1	6.76e-29	142.32	86.424	117.18	0.087128	239000000	13	117.176	sp|P07948|LYN_HUMAN;sp|P07948-2|LYN_HUMAN;tr|E5RJ37|E5RJ37_HUMAN	13;13;13	sp|P07948|LYN_HUMAN	sp|P07948|LYN_HUMAN	___MGCIKSKGKDSLSDDGVDLKTQPVRNTE	GKDS(1)LS(1)DDGVDLK	1112	Tyrosine-protein kinase Lyn	LYN	UID5606	1;2	4	4	5
1.49709	1.99283	3.77597	3.81779	2.87133	2.37744	2.52505	3.32936	2.27741	2.40105	S	2	496	___1	1	6.76e-29	142.32	86.424	117.18	0.087128	239000000	13	117.176	sp|P07948|LYN_HUMAN;sp|P07948-2|LYN_HUMAN;tr|E5RJ37|E5RJ37_HUMAN	13;13;13	sp|P07948|LYN_HUMAN	sp|P07948|LYN_HUMAN	___MGCIKSKGKDSLSDDGVDLKTQPVRNTE	GKDS(1)LS(1)DDGVDLK	1112	Tyrosine-protein kinase Lyn	LYN	UID120	1;2	5	4	5
3.30411	2.447	0.56575	0.881546	0.849103	-0.173643	1.53186	2.6469	2.17875	1.95324	T	3	752	___2	1	2.79e-06	88.481	51.714	73.13	-0.44447	237360000	123	73.1301	tr|E9PL71|E9PL71_HUMAN;sp|P29692-3|EF1D_HUMAN;tr|E9PQ49|E9PQ49_HUMAN;tr|E9PI39|E9PI39_HUMAN;tr|E9PQZ1|E9PQZ1_HUMAN;tr|E9PK01|E9PK01_HUMAN;sp|P29692-4|EF1D_HUMAN;sp|P29692|EF1D_HUMAN;tr|A0A087X1X7|A0A087X1X7_HUMAN;sp|P29692-2|EF1D_HUMAN;tr|E9PRY8|E9PRY8_HUMAN;tr|H0YE72|H0YE72_HUMAN	123;123;147;147;104;147;128;147;513;513;563;22	tr|E9PL71|E9PL71_HUMAN	tr|E9PL71|E9PL71_HUMAN	VSPMRQVEPPAKKPATPAEDDEDDDIDLFGS	KPAT(1)PAEDDEDDDIDLFGS(1)DNEEEDKEAAQLR	7962	Elongation factor 1-delta (Fragment)	EEF1D	UID6088	2	5	4	5
2.16121	3.12279	3.80309	2.85522	3.6568	2.99623	3.40946	3.34521	2.69421	2.51468	S	3	2452	___1	1	9.31e-178	211.67	183.12	63.827	0.37741	237340000	1283	63.8269	sp|Q9NTI5|PDS5B_HUMAN;sp|Q9NTI5-2|PDS5B_HUMAN;tr|A9IYQ1|A9IYQ1_HUMAN;sp|Q9NTI5-5|PDS5B_HUMAN	1283;1283;235;53	sp|Q9NTI5|PDS5B_HUMAN	sp|Q9NTI5|PDS5B_HUMAN	KRLKEDILENEDEQNSPPKKGKRGRPPKPLG	RLKEDILENEDEQNS(1)PPK	6423	Sister chromatid cohesion protein PDS5 homolog B	PDS5B	UID823	1	5	4	5
1.03626	0.540045	0.624012	1.28675	-0.321504	0.634659	-0.630743	-0.983456	1.01525	0.446289	S	2	2172	___2	0.999995	1.17e-50	152.32	122.9	152.32	-0.4112	235620000	630	52.9048	sp|Q96T37-4|RBM15_HUMAN;tr|A0A499FJY3|A0A499FJY3_HUMAN;tr|A0A087WWP4|A0A087WWP4_HUMAN;tr|A0A494C001|A0A494C001_HUMAN;sp|Q96T37-2|RBM15_HUMAN;sp|Q96T37-3|RBM15_HUMAN;sp|Q96T37|RBM15_HUMAN	630;630;630;669;674;674;674	sp|Q96T37-4|RBM15_HUMAN	sp|Q96T37-4|RBM15_HUMAN	SDRPRKRHCAPSPDRSPELSSSRDRYNSDND	HCAPS(1)PDRS(1)PELSSSR	5668	Isoform 4 of RNA-binding protein 15	RBM15	UID6691	2	5	4	5
1.46815	4.91594	2.23073	4.41732	4.11948	2.98972	4.90571	4.94977	3.88428	4.79587	S	2	1881	___1	1	1.14e-92	174.59	122.24	165.24	0.51765	233400000	383	137.307	sp|Q8NF50-4|DOCK8_HUMAN;sp|Q8NF50-3|DOCK8_HUMAN;sp|Q8NF50-2|DOCK8_HUMAN;sp|Q8NF50|DOCK8_HUMAN;tr|E9PDJ4|E9PDJ4_HUMAN	383;383;451;451;383	sp|Q8NF50-4|DOCK8_HUMAN	sp|Q8NF50-4|DOCK8_HUMAN	RRTLAQSRRLSERALSLEENGVGSNFKTSTL	ALS(1)LEENGVGSNFK	4823	Isoform 4 of Dedicator of cytokinesis protein 8	DOCK8	UID56	1	5	4	5
NaN	NaN	2.88406	3.22278	1.21698	NaN	3.20834	0.00728989	4.32293	2.9648	S	2	2663	___1	1	7.38e-179	210.98	175.89	183.06	-0.065104	232190000	2	100.791	sp|Q9UQ80|PA2G4_HUMAN;tr|F8VR77|F8VR77_HUMAN	2;2	sp|Q9UQ80|PA2G4_HUMAN	sp|Q9UQ80|PA2G4_HUMAN	______________MSGEDEQQEQTIAEDLV	S(1)GEDEQQEQTIAEDLVVTK	7113	Proliferation-associated protein 2G4	PA2G4	UID209	1	3	3	4
1.23801	2.37029	3.61912	4.11395	3.28087	1.20046	2.57527	3.89975	1.84942	2.50544	S	3	2696	___2	0.999966	0.00267072	72.302	47.905	72.302	0.082275	231890000	32	44.5495	sp|Q9Y2V2|CHSP1_HUMAN;tr|H3BTK3|H3BTK3_HUMAN;tr|I3L3X8|I3L3X8_HUMAN;tr|H3BSW7|H3BSW7_HUMAN;tr|H3BUY4|H3BUY4_HUMAN;tr|H3BPY5|H3BPY5_HUMAN;tr|H3BNU9|H3BNU9_HUMAN	32;32;32;32;32;32;32	sp|Q9Y2V2|CHSP1_HUMAN	sp|Q9Y2V2|CHSP1_HUMAN	SVGLLDTPRSRERSPSPLRGNVVPSPLPTRR	ERS(1)PS(1)PLRGNVVPS(0.973)PLPT(0.027)R	7199	Calcium-regulated heat-stable protein 1	CARHSP1	UID7023	2;3	5	4	5
1.23801	2.37029	3.61912	4.11395	3.28087	1.20046	2.57527	3.89975	1.84942	2.50544	S	3	2696	___2	0.999961	0.00267072	72.302	47.905	68.676	0.25555	231890000	30	44.265	sp|Q9Y2V2|CHSP1_HUMAN;tr|H3BTK3|H3BTK3_HUMAN;tr|I3L3X8|I3L3X8_HUMAN;tr|H3BSW7|H3BSW7_HUMAN;tr|H3BUY4|H3BUY4_HUMAN;tr|H3BPY5|H3BPY5_HUMAN;tr|H3BNU9|H3BNU9_HUMAN	30;30;30;30;30;30;30	sp|Q9Y2V2|CHSP1_HUMAN	sp|Q9Y2V2|CHSP1_HUMAN	QASVGLLDTPRSRERSPSPLRGNVVPSPLPT	ERS(1)PS(1)PLRGNVVPSPLPTR	7198	Calcium-regulated heat-stable protein 1	CARHSP1	UID7030	2;3	5	4	5
3.01161	3.66854	2.31116	4.0365	4.43532	2.55599	3.80291	4.09536	3.56991	4.04332	S	3	2696	___3	0.999966	0.00267072	72.302	47.905	72.302	0.082275	231890000	32	44.5495	sp|Q9Y2V2|CHSP1_HUMAN;tr|H3BTK3|H3BTK3_HUMAN;tr|I3L3X8|I3L3X8_HUMAN;tr|H3BSW7|H3BSW7_HUMAN;tr|H3BUY4|H3BUY4_HUMAN;tr|H3BPY5|H3BPY5_HUMAN;tr|H3BNU9|H3BNU9_HUMAN	32;32;32;32;32;32;32	sp|Q9Y2V2|CHSP1_HUMAN	sp|Q9Y2V2|CHSP1_HUMAN	SVGLLDTPRSRERSPSPLRGNVVPSPLPTRR	ERS(1)PS(1)PLRGNVVPS(0.973)PLPT(0.027)R	7199	Calcium-regulated heat-stable protein 1	CARHSP1	UID12509	2;3	5	4	5
3.01161	3.66854	2.31116	4.0365	4.43532	2.55599	3.80291	4.09536	3.56991	4.04332	S	3	2696	___3	0.999961	0.00267072	72.302	47.905	68.676	0.25555	231890000	30	44.265	sp|Q9Y2V2|CHSP1_HUMAN;tr|H3BTK3|H3BTK3_HUMAN;tr|I3L3X8|I3L3X8_HUMAN;tr|H3BSW7|H3BSW7_HUMAN;tr|H3BUY4|H3BUY4_HUMAN;tr|H3BPY5|H3BPY5_HUMAN;tr|H3BNU9|H3BNU9_HUMAN	30;30;30;30;30;30;30	sp|Q9Y2V2|CHSP1_HUMAN	sp|Q9Y2V2|CHSP1_HUMAN	QASVGLLDTPRSRERSPSPLRGNVVPSPLPT	ERS(1)PS(1)PLRGNVVPSPLPTR	7198	Calcium-regulated heat-stable protein 1	CARHSP1	UID12516	2;3	5	4	5
NaN	3.2416	3.05879	2.76942	5.44205	3.09515	3.65915	5.05948	5.25003	4.22696	S	3	924	___3	1	6.16e-31	134.62	76.817	51.684	-0.57217	230800000	42	51.6838	tr|F6VDH7|F6VDH7_HUMAN;tr|Q3KNR6|Q3KNR6_HUMAN;sp|P50502|F10A1_HUMAN;sp|Q8IZP2|ST134_HUMAN	42;79;79;75	tr|F6VDH7|F6VDH7_HUMAN	tr|F6VDH7|F6VDH7_HUMAN	KVEEDLKADEPSSEESDLEIDKEGVIEPDTD	VEEDLKADEPS(1)S(1)EES(1)DLEIDK	2089	Hsc70-interacting protein (Fragment)	ST13	UID12214	2;3	4	4	5
2.20807	2.46926	-0.885511	0.519478	NaN	1.52572	-0.193785	2.60115	1.72272	NaN	S	3	924	___2	1	6.16e-31	134.62	76.817	51.684	-0.57217	230800000	42	51.6838	tr|F6VDH7|F6VDH7_HUMAN;tr|Q3KNR6|Q3KNR6_HUMAN;sp|P50502|F10A1_HUMAN;sp|Q8IZP2|ST134_HUMAN	42;79;79;75	tr|F6VDH7|F6VDH7_HUMAN	tr|F6VDH7|F6VDH7_HUMAN	KVEEDLKADEPSSEESDLEIDKEGVIEPDTD	VEEDLKADEPS(1)S(1)EES(1)DLEIDK	2089	Hsc70-interacting protein (Fragment)	ST13	UID6728	2;3	4	3	4
3.45513	3.88994	5.21241	4.81236	4.85254	3.99954	4.68346	4.09725	4.56747	4.23019	T	3	111	___3	0.869977	0.00853503	51.166	23.841	42.275	-0.72324	230780000	212	12.6003	sp|B7ZC32|KIF28_HUMAN	212	sp|B7ZC32|KIF28_HUMAN	sp|B7ZC32|KIF28_HUMAN	PCENYAQIERLMEQGTKIRTTASTNMNASSS	LMEQGT(0.87)KIRT(0.961)T(0.798)AS(0.184)T(0.182)NMNAS(0.368)S(0.334)S(0.304)R	7630	Kinesin-like protein KIF28P	KIF28P	UID14889	4	5	4	5
4.98104	4.34871	4.24651	2.98895	4.48767	6.17677	3.42754	2.30764	2.36121	5.12134	S	2	1955	___2	0.999865	0.026646	55.414	15.834	55.414	0.49329	230000000	63	36.592	sp|Q8WVV9-3|HNRLL_HUMAN;sp|Q8WVV9-2|HNRLL_HUMAN;tr|B7WPG3|B7WPG3_HUMAN;sp|Q8WVV9-5|HNRLL_HUMAN;tr|C9IYN3|C9IYN3_HUMAN;sp|Q8WVV9-4|HNRLL_HUMAN;tr|D6W592|D6W592_HUMAN;sp|Q8WVV9|HNRLL_HUMAN	63;68;68;68;63;63;68;68	sp|Q8WVV9-3|HNRLL_HUMAN	sp|Q8WVV9-3|HNRLL_HUMAN	GGGGGRSFSQPEAGGSHHKVSVSPVVHVRGL	S(0.386)FS(0.614)QPEAGGS(1)HHK	5029	Isoform 3 of Heterogeneous nuclear ribonucleoprotein L-like	HNRNPLL	UID7386	2	5	4	5
NaN	1.55704	2.98375	1.04968	1.86774	0.590492	NaN	2.25999	3.60503	1.3873	S	4	1353	___2	1	5.67e-09	92.865	67.795	92.865	-0.85446	228610000	112	78.6409	tr|B4DDC6|B4DDC6_HUMAN;sp|Q15185-2|TEBP_HUMAN;sp|Q15185|TEBP_HUMAN;tr|A0A087WYT3|A0A087WYT3_HUMAN	112;115;148;152	tr|B4DDC6|B4DDC6_HUMAN	tr|B4DDC6|B4DDC6_HUMAN	DEDVDLPEVDGADDDSQDSDDEKMPDLE___	FSEMMNNMGGDEDVDLPEVDGADDDS(1)QDS(1)DDEKMPDLE	3177	Prostaglandin E synthase 3	PTGES3	UID5956	1;2	4	4	4
0.601566	-1.5531	-1.45507	0.00552368	-1.61688	NaN	-1.87374	NaN	1.11087	-1.9491	S	4	1353	___1	1	5.67e-09	92.865	67.795	92.865	-0.85446	228610000	112	78.6409	tr|B4DDC6|B4DDC6_HUMAN;sp|Q15185-2|TEBP_HUMAN;sp|Q15185|TEBP_HUMAN;tr|A0A087WYT3|A0A087WYT3_HUMAN	112;115;148;152	tr|B4DDC6|B4DDC6_HUMAN	tr|B4DDC6|B4DDC6_HUMAN	DEDVDLPEVDGADDDSQDSDDEKMPDLE___	FSEMMNNMGGDEDVDLPEVDGADDDS(1)QDS(1)DDEKMPDLE	3177	Prostaglandin E synthase 3	PTGES3	UID470	1;2	5	4	3
2.53956	4.46611	2.52123	4.6882	NaN	4.8357	5.04844	4.93711	2.13555	4.14415	S	3	2552	___1	0.996022	0.000261204	77.433	52.959	72.37	-0.016411	227610000	325	30.1293	sp|Q9UBW5-2|BIN2_HUMAN;sp|Q9UBW5-3|BIN2_HUMAN;tr|A0A0A0MT10|A0A0A0MT10_HUMAN;sp|Q9UBW5|BIN2_HUMAN;tr|A0A087X188|A0A087X188_HUMAN;tr|S4R418|S4R418_HUMAN	325;331;343;357;389;330	sp|Q9UBW5-2|BIN2_HUMAN	sp|Q9UBW5-2|BIN2_HUMAN	GPAQAQPSPTTERAKSQEEVLPSSTTPSPGG	AKS(0.996)QEEVLPS(0.001)S(0.001)T(0.001)T(0.001)PSPGGALSPSGQPSSSATEVVLR	6670	Isoform 2 of Bridging integrator 2	BIN2	UID2235	1;2	4	3	5
NaN	NaN	NaN	NaN	NaN	NaN	NaN	-3.28461	-0.704695	-2.58533	S	3	2552	___2	0.996022	0.000261204	77.433	52.959	72.37	-0.016411	227610000	325	30.1293	sp|Q9UBW5-2|BIN2_HUMAN;sp|Q9UBW5-3|BIN2_HUMAN;tr|A0A0A0MT10|A0A0A0MT10_HUMAN;sp|Q9UBW5|BIN2_HUMAN;tr|A0A087X188|A0A087X188_HUMAN;tr|S4R418|S4R418_HUMAN	325;331;343;357;389;330	sp|Q9UBW5-2|BIN2_HUMAN	sp|Q9UBW5-2|BIN2_HUMAN	GPAQAQPSPTTERAKSQEEVLPSSTTPSPGG	AKS(0.996)QEEVLPS(0.001)S(0.001)T(0.001)T(0.001)PSPGGALSPSGQPSSSATEVVLR	6670	Isoform 2 of Bridging integrator 2	BIN2	UID7721	1;2	0	0	3
NaN	2.53638	NaN	2.4121	1.70376	1.30153	1.76307	1.40276	2.5419	-0.205709	S	3	465	___2	0.995822	0.00509439	54.058	31.326	41.798	-1.3188	227000000	654	22.9174	sp|P05771-2|KPCB_HUMAN	654	sp|P05771-2|KPCB_HUMAN	sp|P05771-2|KPCB_HUMAN	VLTPPDQEVIRNIDQSEFEGFSFVNSEFLKP	NIDQS(0.996)EFEGFS(0.182)FVNS(0.822)EFLKPEVK	1064	Isoform Beta-II of Protein kinase C beta type	PRKCB	UID8234	1;2	3	3	5
NaN	NaN	4.78138	4.02386	5.23185	4.61996	4.56102	4.94717	2.50688	5.1335	S	2	302	___1	0.990471	1.94e-170	212.59	161.93	120.9	-0.024188	226470000	243	20.1681	sp|O75131|CPNE3_HUMAN;tr|H0YB26|H0YB26_HUMAN	243;132	sp|O75131|CPNE3_HUMAN	sp|O75131|CPNE3_HUMAN	TFQTTMTKLKEASRSSPVEFECINEKKRQKK	S(0.01)S(0.99)PVEFECINEK	685	Copine-3	CPNE3	UID3014	1	3	3	5
3.25698	5.17852	4.07723	4.20084	-1.23742	2.18994	NaN	1.95225	3.19839	3.79097	S	3	750;751	___3	1	0.00906912	58.98	38.395	42.789	-0.32519	225300000	527	42.7886	sp|P29590-5|PML_HUMAN;sp|P29590|PML_HUMAN;sp|P29590-2|PML_HUMAN;sp|P29590-9|PML_HUMAN;sp|P29590-3|PML_HUMAN;sp|P29590-8|PML_HUMAN;sp|P29590-4|PML_HUMAN;tr|H3BVD2|H3BVD2_HUMAN;tr|H3BRN3|H3BRN3_HUMAN;sp|P29590-12|PML_HUMAN;sp|P29590-11|PML_HUMAN;sp|P29590-13|PML_HUMAN;tr|H3BT57|H3BT57_HUMAN;tr|H3BUJ5|H3BUJ5_HUMAN	527;527;527;527;527;527;527;171;77;479;479;479;479;228	sp|P29590-5|PML_HUMAN;sp|P29590-12|PML_HUMAN	sp|P29590-5|PML_HUMAN	STSKAVSPPHLDGPPSPRSPVIGSEVFLPNS	AVS(1)PPHLDGPPS(1)PR	1632	Isoform PML-4 of Protein PML	PML	UID12570	2;3	5	4	4
3.25698	5.17852	4.07723	4.20084	-1.23742	2.18994	NaN	1.95225	3.19839	3.79097	S	3	750;751	___3	1	0.00906912	58.98	38.395	42.789	-0.32519	225300000	518	42.7886	sp|P29590-5|PML_HUMAN;sp|P29590|PML_HUMAN;sp|P29590-2|PML_HUMAN;sp|P29590-9|PML_HUMAN;sp|P29590-3|PML_HUMAN;sp|P29590-8|PML_HUMAN;sp|P29590-4|PML_HUMAN;tr|H3BVD2|H3BVD2_HUMAN;tr|H3BRN3|H3BRN3_HUMAN;sp|P29590-12|PML_HUMAN;sp|P29590-11|PML_HUMAN;sp|P29590-13|PML_HUMAN;tr|H3BT57|H3BT57_HUMAN;tr|H3BUJ5|H3BUJ5_HUMAN	518;518;518;518;518;518;518;162;68;470;470;470;470;219	sp|P29590-5|PML_HUMAN;sp|P29590-12|PML_HUMAN	sp|P29590-5|PML_HUMAN	RSSPEQPRPSTSKAVSPPHLDGPPSPRSPVI	AVS(1)PPHLDGPPS(1)PR	1631	Isoform PML-4 of Protein PML	PML	UID12569	2;3	5	4	4
-2.43311	1.42625	0.510912	1.26466	2.27586	0.38146	0.559189	0.597092	1.73211	NaN	S	3	750;751	___2	1	0.00906912	58.98	38.395	42.789	-0.32519	225300000	518	42.7886	sp|P29590-5|PML_HUMAN;sp|P29590|PML_HUMAN;sp|P29590-2|PML_HUMAN;sp|P29590-9|PML_HUMAN;sp|P29590-3|PML_HUMAN;sp|P29590-8|PML_HUMAN;sp|P29590-4|PML_HUMAN;tr|H3BVD2|H3BVD2_HUMAN;tr|H3BRN3|H3BRN3_HUMAN;sp|P29590-12|PML_HUMAN;sp|P29590-11|PML_HUMAN;sp|P29590-13|PML_HUMAN;tr|H3BT57|H3BT57_HUMAN;tr|H3BUJ5|H3BUJ5_HUMAN	518;518;518;518;518;518;518;162;68;470;470;470;470;219	sp|P29590-5|PML_HUMAN;sp|P29590-12|PML_HUMAN	sp|P29590-5|PML_HUMAN	RSSPEQPRPSTSKAVSPPHLDGPPSPRSPVI	AVS(1)PPHLDGPPS(1)PR	1631	Isoform PML-4 of Protein PML	PML	UID7083	2;3	5	4	4
-2.43311	1.42625	0.510912	1.26466	2.27586	0.38146	0.559189	0.597092	1.73211	NaN	S	3	750;751	___2	1	0.00906912	58.98	38.395	42.789	-0.32519	225300000	527	42.7886	sp|P29590-5|PML_HUMAN;sp|P29590|PML_HUMAN;sp|P29590-2|PML_HUMAN;sp|P29590-9|PML_HUMAN;sp|P29590-3|PML_HUMAN;sp|P29590-8|PML_HUMAN;sp|P29590-4|PML_HUMAN;tr|H3BVD2|H3BVD2_HUMAN;tr|H3BRN3|H3BRN3_HUMAN;sp|P29590-12|PML_HUMAN;sp|P29590-11|PML_HUMAN;sp|P29590-13|PML_HUMAN;tr|H3BT57|H3BT57_HUMAN;tr|H3BUJ5|H3BUJ5_HUMAN	527;527;527;527;527;527;527;171;77;479;479;479;479;228	sp|P29590-5|PML_HUMAN;sp|P29590-12|PML_HUMAN	sp|P29590-5|PML_HUMAN	STSKAVSPPHLDGPPSPRSPVIGSEVFLPNS	AVS(1)PPHLDGPPS(1)PR	1632	Isoform PML-4 of Protein PML	PML	UID7084	2;3	5	4	4
3.35971	4.35667	4.18833	4.27658	5.21272	3.47983	4.22321	4.28146	5.15089	4.14262	S	2	1868	___1	0.984994	1.76e-39	145.29	77.363	97.073	0.31347	224970000	301	18.1716	sp|Q8ND76-2|CCNY_HUMAN;sp|Q8ND76|CCNY_HUMAN;sp|Q8ND76-3|CCNY_HUMAN	301;326;272	sp|Q8ND76-2|CCNY_HUMAN	sp|Q8ND76-2|CCNY_HUMAN	DKYKDLRRSARKRSASADNLTLPRWSPAIIS	S(0.015)AS(0.985)ADNLT(1)LPR	4786	Isoform 2 of Cyclin-Y	CCNY	UID3202	1;2	5	4	5
4.01335	3.3369	4.85892	5.23141	1.49194	1.97537	2.37148	4.61007	5.6751	2.59051	S	3	981	___2	1	8.64e-26	131.9	101.79	103.73	-0.90858	224650000	118	103.734	sp|P55081|MFAP1_HUMAN	118	sp|P55081|MFAP1_HUMAN	sp|P55081|MFAP1_HUMAN	RHRKIVEPEVVGESDSEVEGDAWRMEREDSS	KIVEPEVVGES(1)DS(1)EVEGDAWR	2226	Microfibrillar-associated protein 1	MFAP1	UID5675	1;2	5	4	5
NaN	NaN	-1.54843	NaN	0.0292063	-1.186	0	-0.140106	NaN	NaN	S	3	981	___1	1	8.64e-26	131.9	101.79	103.73	-0.90858	224650000	118	103.734	sp|P55081|MFAP1_HUMAN	118	sp|P55081|MFAP1_HUMAN	sp|P55081|MFAP1_HUMAN	RHRKIVEPEVVGESDSEVEGDAWRMEREDSS	KIVEPEVVGES(1)DS(1)EVEGDAWR	2226	Microfibrillar-associated protein 1	MFAP1	UID189	1;2	2	2	3
2.0819	1.34028	2.71784	2.05667	0.682284	1.85052	0.795542	-0.201368	0.663113	1.1974	T	3	2321	___3	1	2.02e-202	218.36	146.82	91.317	-0.18012	224470000	202	91.3172	sp|Q9H1E3|NUCKS_HUMAN;sp|Q9H1E3-2|NUCKS_HUMAN	202;162	sp|Q9H1E3|NUCKS_HUMAN	sp|Q9H1E3|NUCKS_HUMAN	GKVGRPTASKASKEKTPSPKEEDEEPESPPE	EKT(1)PS(1)PKEEDEEPES(1)PPEK	8793	Nuclear ubiquitous casein and cyclin-dependent kinase substrate 1	NUCKS1	UID11266	1;2;3	5	4	5
0.557938	-0.683359	0.717415	0.275129	-0.655108	0.093462	-1.64274	-0.733387	-0.382128	-0.286737	T	3	2321	___2	1	2.02e-202	218.36	146.82	91.317	-0.18012	224470000	202	91.3172	sp|Q9H1E3|NUCKS_HUMAN;sp|Q9H1E3-2|NUCKS_HUMAN	202;162	sp|Q9H1E3|NUCKS_HUMAN	sp|Q9H1E3|NUCKS_HUMAN	GKVGRPTASKASKEKTPSPKEEDEEPESPPE	EKT(1)PS(1)PKEEDEEPES(1)PPEK	8793	Nuclear ubiquitous casein and cyclin-dependent kinase substrate 1	NUCKS1	UID5780	1;2;3	5	4	5
NaN	4.97686	NaN	4.52672	4.33087	NaN	4.17233	NaN	3.55973	4.7722	S	2	1691	___1	1	1.5e-77	168.89	144.69	72.209	-0.58139	223770000	455	72.2094	tr|A0A0A0MRJ8|A0A0A0MRJ8_HUMAN;sp|Q7Z6I6-3|RHG30_HUMAN;sp|Q7Z6I6|RHG30_HUMAN;tr|A0A0A0MRJ9|A0A0A0MRJ9_HUMAN;sp|Q7Z6I6-2|RHG30_HUMAN	455;484;632;632;632	tr|A0A0A0MRJ8|A0A0A0MRJ8_HUMAN	tr|A0A0A0MRJ8|A0A0A0MRJ8_HUMAN	SPLLGPKPPIWKGSGSLEGEAAGCGRQALGQ	GS(1)GS(1)LEGEAAGCGR	4263	Rho GTPase-activating protein 30	ARHGAP30	UID621	1;2	3	3	3
0.687433	2.39159	3.04992	1.23881	2.96953	2.53785	3.09216	2.16558	0.619307	2.63371	S	2	1691	___2	1	1.5e-77	168.89	144.69	72.209	-0.58139	223770000	455	72.2094	tr|A0A0A0MRJ8|A0A0A0MRJ8_HUMAN;sp|Q7Z6I6-3|RHG30_HUMAN;sp|Q7Z6I6|RHG30_HUMAN;tr|A0A0A0MRJ9|A0A0A0MRJ9_HUMAN;sp|Q7Z6I6-2|RHG30_HUMAN	455;484;632;632;632	tr|A0A0A0MRJ8|A0A0A0MRJ8_HUMAN	tr|A0A0A0MRJ8|A0A0A0MRJ8_HUMAN	SPLLGPKPPIWKGSGSLEGEAAGCGRQALGQ	GS(1)GS(1)LEGEAAGCGR	4263	Rho GTPase-activating protein 30	ARHGAP30	UID6107	1;2	5	4	5
2.86109	5.12612	NaN	4.02386	5.23185	4.61996	4.56102	4.94717	2.50688	NaN	S	2	302	___1	0.845474	1.94e-170	212.59	161.93	106.32	-0.25912	223270000	242	7.38099	sp|O75131|CPNE3_HUMAN;tr|H0YB26|H0YB26_HUMAN	242;131	sp|O75131|CPNE3_HUMAN	sp|O75131|CPNE3_HUMAN	GTFQTTMTKLKEASRSSPVEFECINEKKRQK	S(0.845)S(0.155)PVEFECINEK	684	Copine-3	CPNE3	UID4915	1	4	3	4
-0.961538	-1.3931	-0.367723	0.793171	-1.63781	-0.591454	-2.24352	-1.0662	-0.110132	-0.472898	S	2	2510	___1	1	4.67e-13	118.46	87.697	118.46	0.24067	221670000	378	109.528	sp|Q9NZT2-2|OGFR_HUMAN;sp|Q9NZT2|OGFR_HUMAN;tr|A0A0A0MRN5|A0A0A0MRN5_HUMAN	378;378;326	sp|Q9NZT2-2|OGFR_HUMAN	sp|Q9NZT2-2|OGFR_HUMAN	GDEAGGHGEDRPEPLSPKESKKRKLELSRRE	SQGDEAGGHGEDRPEPLS(1)PK	6562	Isoform 2 of Opioid growth factor receptor	OGFR	UID158	1	5	4	5
5.80295	4.20554	4.66567	4.84067	3.80288	4.88993	2.60785	3.38758	3.26435	3.48923	S	2	906	___1	0.999999	4.27e-149	199.33	140.17	177.36	0.16752	221030000	677	60.0902	sp|P49756|RBM25_HUMAN	677	sp|P49756|RBM25_HUMAN	sp|P49756|RBM25_HUMAN	HRPKIGLSLKLGASNSPGQPNSVKRKKLPVD	LGASNS(1)PGQPNSVK	2031	RNA-binding protein 25	RBM25	UID939	1;2	5	4	5
-0.584612	0.50309	-0.123533	0.00762749	0.364924	0.304682	0.388767	-0.809959	-0.650835	0.690035	S	2	906	___2	0.999999	4.27e-149	199.33	140.17	177.36	0.16752	221030000	677	60.0902	sp|P49756|RBM25_HUMAN	677	sp|P49756|RBM25_HUMAN	sp|P49756|RBM25_HUMAN	HRPKIGLSLKLGASNSPGQPNSVKRKKLPVD	LGASNS(1)PGQPNSVK	2031	RNA-binding protein 25	RBM25	UID6425	1;2	5	4	5
2.70153	3.72261	3.9995	1.66696	2.72495	2.98788	3.3136	2.55177	2.71192	3.58034	S	2	1088	___2	0.999588	3.73e-114	184.21	144.46	78.191	0.22382	220970000	310	31.372	sp|Q01518|CAP1_HUMAN;sp|Q01518-2|CAP1_HUMAN	310;309	sp|Q01518|CAP1_HUMAN	sp|Q01518|CAP1_HUMAN	SGPKPFSAPKPQTSPSPKRATKKEPAVLELE	PFSAPKPQT(0.436)S(0.564)PS(1)PK	2410	Adenylyl cyclase-associated protein 1	CAP1	UID7651	1;2	5	4	5
2.32887	4.62459	4.10576	4.09988	5.31752	NaN	4.63306	4.22794	4.33086	4.42857	S	3	1484	___2	0.951326	0.00200763	78.508	60.45	60.631	0.11943	220750000	256	12.2393	tr|H0Y2V6|H0Y2V6_HUMAN;sp|Q5SW79|CE170_HUMAN;sp|Q5SW79-3|CE170_HUMAN;sp|Q5SW79-2|CE170_HUMAN	256;354;354;354	tr|H0Y2V6|H0Y2V6_HUMAN	tr|H0Y2V6|H0Y2V6_HUMAN	QNNPPQMLWERTEEDSKSIKSDVPVYLKRLK	T(0.002)EEDS(0.951)KS(0.214)IKS(0.824)DVPVY(0.009)LK	3582	Centrosomal protein of 170 kDa (Fragment)	CEP170	UID9470	2	5	4	4
1.6693	1.41022	1.63965	2.22598	0.732308	1.70809	0.29225	0.714018	0.950325	1.08648	S	2	1138	___2	0.991475	0.000509321	94.639	59.819	79.471	0.15205	220260000	96	20.6474	tr|J3KSR8|J3KSR8_HUMAN;sp|Q07955|SRSF1_HUMAN;tr|J3KTL2|J3KTL2_HUMAN	96;201;201	tr|J3KSR8|J3KSR8_HUMAN	tr|J3KSR8|J3KSR8_HUMAN	ETAYIRVKVDGPRSPSYGRSRSRSRSRSRSR	VKVDGPRS(0.998)PS(0.991)Y(0.01)GR	2541	Serine/arginine-rich-splicing factor 1 (Fragment)	SRSF1	UID8456	2;3	5	4	5
3.73919	2.71534	3.90847	4.41289	3.61392	4.42131	1.9271	3.23056	3.60112	3.74463	S	2	1138	___3	0.991475	0.000509321	94.639	59.819	79.471	0.15205	220260000	96	20.6474	tr|J3KSR8|J3KSR8_HUMAN;sp|Q07955|SRSF1_HUMAN;tr|J3KTL2|J3KTL2_HUMAN	96;201;201	tr|J3KSR8|J3KSR8_HUMAN	tr|J3KSR8|J3KSR8_HUMAN	ETAYIRVKVDGPRSPSYGRSRSRSRSRSRSR	VKVDGPRS(0.998)PS(0.991)Y(0.01)GR	2541	Serine/arginine-rich-splicing factor 1 (Fragment)	SRSF1	UID13942	2;3	5	4	5
-0.734837	0.151306	NaN	-1.58783	-2.82634	-2.64168	NaN	NaN	NaN	NaN	S	3	2165	___2	1	1.21e-49	127.42	112.13	127.42	0.053631	220220000	35	80.0342	sp|Q96SB4-4|SRPK1_HUMAN;sp|Q96SB4|SRPK1_HUMAN;tr|H3BLV9|H3BLV9_HUMAN;sp|Q96SB4-3|SRPK1_HUMAN;tr|D6RBM8|D6RBM8_HUMAN	35;51;67;222;67	sp|Q96SB4-4|SRPK1_HUMAN	sp|Q96SB4-4|SRPK1_HUMAN	HSESDLPEQEEEILGSDDDEQEDPNDYCKGG	GSAPHSESDLPEQEEEILGS(1)DDDEQEDPNDYCK	5631	Isoform 3 of SRSF protein kinase 1	SRPK1	UID5932	1;2	4	3	1
1.6123	3.58623	3.42151	3.61209	3.90616	2.91154	4.07489	3.794	4.15357	3.8872	S	3	2165	___1	1	1.21e-49	127.42	112.13	127.42	0.053631	220220000	35	80.0342	sp|Q96SB4-4|SRPK1_HUMAN;sp|Q96SB4|SRPK1_HUMAN;tr|H3BLV9|H3BLV9_HUMAN;sp|Q96SB4-3|SRPK1_HUMAN;tr|D6RBM8|D6RBM8_HUMAN	35;51;67;222;67	sp|Q96SB4-4|SRPK1_HUMAN	sp|Q96SB4-4|SRPK1_HUMAN	HSESDLPEQEEEILGSDDDEQEDPNDYCKGG	GSAPHSESDLPEQEEEILGS(1)DDDEQEDPNDYCK	5631	Isoform 3 of SRSF protein kinase 1	SRPK1	UID446	1;2	5	4	5
3.98634	3.06101	4.39861	3.06075	4.1842	4.96487	3.74997	3.79096	4.11339	4.46398	S	2	1779	___3	1	0.000941106	86.756	68.488	78.615	0.20599	217880000	393	78.6147	sp|Q8IYB3|SRRM1_HUMAN;tr|A9Z1X7|A9Z1X7_HUMAN;sp|Q8IYB3-2|SRRM1_HUMAN;tr|E9PCT1|E9PCT1_HUMAN;tr|M0R088|M0R088_HUMAN	393;388;392;392;354	sp|Q8IYB3|SRRM1_HUMAN	sp|Q8IYB3|SRRM1_HUMAN	TSSPPRKTRRLSPSASPPRRRHRPSPPATPP	RLS(1)PS(1)AS(1)PPR	4559	Serine/arginine repetitive matrix protein 1	SRRM1	UID11445	2;3	5	4	5
2.63948	4.72395	3.80442	NaN	3.47977	NaN	3.92264	4.94014	NaN	4.20744	S	2	167;2826	___1	0.97156	1.37e-28	135.18	92.609	104.09	0.31688	217260000	358	15.3844	sp|O14974-5|MYPT1_HUMAN;sp|O14974-4|MYPT1_HUMAN;sp|O14974-3|MYPT1_HUMAN;sp|O14974-2|MYPT1_HUMAN;sp|O14974|MYPT1_HUMAN;tr|F8VZN8|F8VZN8_HUMAN;tr|H0YIS4|H0YIS4_HUMAN;tr|A0A3B3ISH4|A0A3B3ISH4_HUMAN;tr|H0YHI8|H0YHI8_HUMAN	358;445;445;445;445;445;140;113;49	sp|O14974-5|MYPT1_HUMAN;tr|H0YHI8|H0YHI8_HUMAN	sp|O14974-5|MYPT1_HUMAN	DESPATWRLGLRKTGSYGALAEITASKEGQK	T(0.028)GS(0.972)YGALAEITASK	324	Isoform 5 of Protein phosphatase 1 regulatory subunit 12A	PPP1R12A	UID3551	1	4	3	3
NaN	NaN	NaN	NaN	NaN	6.82655	NaN	NaN	5.47844	6.26199	S	2	1692	___1	0.858124	9.88e-23	134.18	93.019	134.18	0.11567	216770000	112	9.14995	sp|Q7Z6P3|RAB44_HUMAN	112	sp|Q7Z6P3|RAB44_HUMAN	sp|Q7Z6P3|RAB44_HUMAN	LSLEEFSSGLKNIFGSSQSPHRLRRRKPLPS	NIFGS(0.858)S(0.038)QS(0.104)PHR	4273	Ras-related protein Rab-44	RAB44	UID4515	1	0	0	3
2.91535	4.38425	3.12298	4.28681	3.65942	4.41775	3.68627	5.75113	3.17097	4.97426	S	2	1004	___1	1	8.49e-50	152.11	107.9	120.92	0.63781	215480000	3	120.923	tr|F6RFD5|F6RFD5_HUMAN;sp|P60981|DEST_HUMAN	3;3	tr|F6RFD5|F6RFD5_HUMAN	tr|F6RFD5|F6RFD5_HUMAN	_____________MASGVQVADEVCRIFYDM	AS(1)GVQVADEVCR	2270	Destrin	DSTN	UID101	1	5	4	5
NaN	0.267859	0.607656	-0.139257	0.146512	NaN	0.0652008	-0.348736	0.0801582	0.121252	S	2	1779	___2	0.953244	7.7e-78	173.19	102.38	92.906	0.040998	215150000	696	13.1622	sp|Q8IYB3|SRRM1_HUMAN;tr|A9Z1X7|A9Z1X7_HUMAN;sp|Q8IYB3-2|SRRM1_HUMAN;tr|E9PCT1|E9PCT1_HUMAN;tr|M0R088|M0R088_HUMAN	696;705;694;695;669	sp|Q8IYB3|SRRM1_HUMAN	sp|Q8IYB3|SRRM1_HUMAN	RHSPSPRPRAPQTSSSPPPVRRGASSSPQRR	APQTS(0.001)S(0.046)S(0.953)PPPVR	4549	Serine/arginine repetitive matrix protein 1	SRRM1	UID9342	1;2	4	4	4
6.57946	4.15298	NaN	5.03111	4.00721	4.97255	NaN	4.04653	3.80128	4.05184	S	2	1779	___1	0.953244	7.7e-78	173.19	102.38	92.906	0.040998	215150000	696	13.1622	sp|Q8IYB3|SRRM1_HUMAN;tr|A9Z1X7|A9Z1X7_HUMAN;sp|Q8IYB3-2|SRRM1_HUMAN;tr|E9PCT1|E9PCT1_HUMAN;tr|M0R088|M0R088_HUMAN	696;705;694;695;669	sp|Q8IYB3|SRRM1_HUMAN	sp|Q8IYB3|SRRM1_HUMAN	RHSPSPRPRAPQTSSSPPPVRRGASSSPQRR	APQTS(0.001)S(0.046)S(0.953)PPPVR	4549	Serine/arginine repetitive matrix protein 1	SRRM1	UID3856	1;2	4	3	4
-1.70843	-2.03883	-3.09259	-1.71837	-6.89962	NaN	-2.2977	NaN	-2.24386	-3.0692	S	2	2420;2421	___1	0.998589	1.6e-16	114.53	71.41	90.017	-0.17968	214710000	15	33.2688	sp|Q9NQC3-5|RTN4_HUMAN;sp|Q9NQC3|RTN4_HUMAN;sp|Q9NQC3-4|RTN4_HUMAN;sp|Q9NQC3-2|RTN4_HUMAN	15;15;15;15	sp|Q9NQC3-5|RTN4_HUMAN;sp|Q9NQC3-2|RTN4_HUMAN	sp|Q9NQC3-5|RTN4_HUMAN	_MEDLDQSPLVSSSDSPPRPQPAFKYQFVRE	MEDLDQSPLVSSSDS(0.999)PPRPQPAFK	6337	Isoform B2 of Reticulon-4	RTN4	UID2066	1	5	4	3
2.03596	-0.130201	0.582088	2.77377	4.36645	3.56691	-0.780352	1.52015	3.07188	2.62009	S	2	1948	___1	0.999975	1.46e-203	220.36	166.25	198.88	-0.8017	213710000	101	46.0216	tr|A0A0C4DFM3|A0A0C4DFM3_HUMAN;tr|Q5JUB9|Q5JUB9_HUMAN;sp|Q8WUY3-5|PRUN2_HUMAN;tr|Q5JUB8|Q5JUB8_HUMAN;tr|H7BZH9|H7BZH9_HUMAN;tr|E9PDC2|E9PDC2_HUMAN;sp|Q8WUY3-4|PRUN2_HUMAN;tr|A0A088AWP5|A0A088AWP5_HUMAN;sp|Q8WUY3|PRUN2_HUMAN;sp|Q8WUY3-2|PRUN2_HUMAN;sp|Q8WUY3-3|PRUN2_HUMAN	101;36;130;131;2188;2508;2867;2866;2866;2867;2867	tr|A0A0C4DFM3|A0A0C4DFM3_HUMAN	tr|A0A0C4DFM3|A0A0C4DFM3_HUMAN	HEDPTANKDSGQESESIPEYTAEEEREDNRL	DSGQESES(1)IPEYTAEEER	5011	Protein prune homolog 2	PRUNE2	UID1462	1	5	4	5
6.6578	4.23791	5.43734	5.05049	3.76313	4.45249	3.78486	NaN	3.56282	NaN	S	2	1000	___1	0.999453	1.85e-42	149.24	113.89	149.24	0.42023	213440000	17	34.042	sp|P60468|SC61B_HUMAN	17	sp|P60468|SC61B_HUMAN	sp|P60468|SC61B_HUMAN	PGPTPSGTNVGSSGRSPSKAVAARAAGSTVR	PGPTPSGTNVGSSGRS(0.999)PSK	2264	Protein transport protein Sec61 subunit beta	SEC61B	UID2017	1	5	4	3
-0.246611	-0.487825	NaN	-1.69411	0.294032	0.872856	0.729267	-0.0685234	-0.880404	1.02346	S	3	1999	___1	0.999793	7.81e-09	103.67	70.408	84.573	0.50715	212710000	1547	36.8442	sp|Q92614-5|MY18A_HUMAN;sp|Q92614-2|MY18A_HUMAN;sp|Q92614-3|MY18A_HUMAN;tr|A0A0D9SFK2|A0A0D9SFK2_HUMAN;sp|Q92614-4|MY18A_HUMAN;sp|Q92614|MY18A_HUMAN	1547;1689;1968;2004;2005;2020	sp|Q92614-5|MY18A_HUMAN	sp|Q92614-5|MY18A_HUMAN	SSSPTSYWKSLAPDRSDDEHDPLDNTSRPRY	SLAPDRS(1)DDEHDPLDNTSR	5162	Isoform 5 of Unconventional myosin-XVIIIa	MYO18A	UID1890	1	4	3	5
6.0808	3.76935	3.60802	3.97013	NaN	4.58616	2.3007	NaN	2.51504	2.07893	S	3	509	___1	0.937427	1.47e-13	120.21	84.469	59.225	-0.17079	210900000	264	12.4281	sp|P08559-3|ODPA_HUMAN;sp|P08559|ODPA_HUMAN;sp|P08559-2|ODPA_HUMAN;sp|P08559-4|ODPA_HUMAN;tr|Q5JPU3|Q5JPU3_HUMAN;sp|P29803|ODPAT_HUMAN	264;295;302;333;14;293	sp|P08559-3|ODPA_HUMAN	sp|P08559-3|ODPA_HUMAN	ILMELQTYRYHGHSMSDPGVSYRTREEIQEV	Y(0.009)HGHS(0.054)MS(0.937)DPGVSYR	1132	Isoform 3 of Pyruvate dehydrogenase E1 component subunit alpha, somatic form, mitochondrial	PDHA1	UID3944	1;2	4	3	4
0.732346	1.88422	2.23295	0.367088	2.78938	2.20315	1.53853	2.20259	1.80694	2.6975	T	2	2653	___1	1	1.29e-272	235.92	189.56	235.92	-0.51264	210420000	202	121.155	tr|H7C276|H7C276_HUMAN;sp|Q9UPR0-2|PLCL2_HUMAN;sp|Q9UPR0-3|PLCL2_HUMAN;sp|Q9UPR0|PLCL2_HUMAN	202;458;458;584	tr|H7C276|H7C276_HUMAN	tr|H7C276|H7C276_HUMAN	AKKLSSNCSGVEGDVTDEDEGAEMSQRMGKE	LSSNCSGVEGDVT(1)DEDEGAEMSQR	8943	Phosphoinositide phospholipase C (Fragment)	PLCL2	UID100	1	5	4	5
-1.62383	-1.1327	-2.13676	NaN	NaN	-2.57129	-1.68838	NaN	NaN	NaN	S	3	119	___2	0.842809	0	251.56	208.58	59.372	0.16295	209580000	15	7.12336	sp|O00193|SMAP_HUMAN;tr|E9PQA1|E9PQA1_HUMAN;tr|E9PM92|E9PM92_HUMAN	15;15;15	sp|O00193|SMAP_HUMAN	sp|O00193|SMAP_HUMAN	_MSAARESHPHGVKRSASPDDDLGSSNWEAA	S(0.843)AS(0.87)PDDDLGS(0.268)S(0.019)NWEAADLGNEER	209	Small acidic protein	SMAP	UID10453	1;2	3	2	2
3.34907	3.28666	2.39921	2.44625	1.00455	2.03995	3.31196	3.86362	3.7957	2.42768	S	3	119	___1	0.842809	0	251.56	208.58	59.372	0.16295	209580000	15	7.12336	sp|O00193|SMAP_HUMAN;tr|E9PQA1|E9PQA1_HUMAN;tr|E9PM92|E9PM92_HUMAN	15;15;15	sp|O00193|SMAP_HUMAN	sp|O00193|SMAP_HUMAN	_MSAARESHPHGVKRSASPDDDLGSSNWEAA	S(0.843)AS(0.87)PDDDLGS(0.268)S(0.019)NWEAADLGNEER	209	Small acidic protein	SMAP	UID4967	1;2	5	4	5
2.86521	3.87064	NaN	4.23782	4.03841	4.51552	3.02784	3.48003	3.65773	3.87807	S	2	1495	___2	0.996784	1.32e-06	110.25	46.027	110.25	0.13857	209420000	749	24.9803	sp|Q5T5C0-2|STXB5_HUMAN;sp|Q5T5C0|STXB5_HUMAN;tr|H0Y332|H0Y332_HUMAN;sp|Q5T5C0-3|STXB5_HUMAN;tr|Q5JRH0|Q5JRH0_HUMAN	749;785;111;732;109	sp|Q5T5C0-2|STXB5_HUMAN	sp|Q5T5C0-2|STXB5_HUMAN	VKDNSFSRSRSSSVTSIDKESREAISALHFC	S(0.331)S(0.477)S(0.192)VT(0.003)S(0.997)IDKESR	3650	Isoform 2 of Syntaxin-binding protein 5	STXBP5	UID8088	2	4	3	5
-1.30755	-0.802412	0.232031	-0.738417	-0.116183	-0.0525341	-0.0200119	-0.812599	-1.80475	-0.211563	T	2	2662	___2	1	4.77e-06	107.65	76.572	107.65	0.51476	207920000	1003	71.3531	sp|Q9UQ35|SRRM2_HUMAN;sp|Q9UQ35-2|SRRM2_HUMAN;tr|I3L4D8|I3L4D8_HUMAN	1003;1003;1003	sp|Q9UQ35|SRRM2_HUMAN	sp|Q9UQ35|SRRM2_HUMAN	SHSGSISPYPKVKAQTPPGPSLSGSKSPCPQ	AQT(1)PPGPSLSGSK	8950	Serine/arginine repetitive matrix protein 2	SRRM2	UID6126	1;2	5	4	5
0.812391	0.659086	2.01063	0.487017	1.01474	1.44449	1.4089	-0.0786667	0.835903	1.17054	T	2	2662	___1	1	4.77e-06	107.65	76.572	107.65	0.51476	207920000	1003	71.3531	sp|Q9UQ35|SRRM2_HUMAN;sp|Q9UQ35-2|SRRM2_HUMAN;tr|I3L4D8|I3L4D8_HUMAN	1003;1003;1003	sp|Q9UQ35|SRRM2_HUMAN	sp|Q9UQ35|SRRM2_HUMAN	SHSGSISPYPKVKAQTPPGPSLSGSKSPCPQ	AQT(1)PPGPSLSGSK	8950	Serine/arginine repetitive matrix protein 2	SRRM2	UID640	1;2	5	4	5
-0.456127	0.709616	1.69138	1.04884	1.92375	1.09605	-0.188595	-0.319138	0.313213	1.82808	S	2	892	___1	0.954799	1.47e-138	190.37	152.25	190.37	-0.1102	207710000	301	13.2476	tr|F5GZ78|F5GZ78_HUMAN;sp|P49023|PAXI_HUMAN;tr|A0A1B0GTU4|A0A1B0GTU4_HUMAN;tr|A0A1B0GV30|A0A1B0GV30_HUMAN	301;303;793;188	tr|F5GZ78|F5GZ78_HUMAN	tr|F5GZ78|F5GZ78_HUMAN	ERCWAAGWPRDGGRSSPGGQDEGGFMAQGKT	DGGRS(0.045)S(0.955)PGGQDEGGFMAQGK	1988	Paxillin	PXN	UID3841	1	5	4	5
-1.57829	0.882252	-1.31388	0.408245	0.895188	-0.239597	-0.618216	2.02283	1.54161	0.927097	S	2	1617;1658	___1	0.99994	1.22e-63	163.34	120.63	149.6	0.028345	207170000	8	42.8476	sp|Q6WKZ4-2|RFIP1_HUMAN;tr|E7EX40|E7EX40_HUMAN;sp|Q6WKZ4-3|RFIP1_HUMAN;sp|Q6WKZ4|RFIP1_HUMAN;sp|Q7L804|RFIP2_HUMAN;sp|Q7L804-2|RFIP2_HUMAN	8;8;156;156;150;150	sp|Q6WKZ4-2|RFIP1_HUMAN;sp|Q7L804|RFIP2_HUMAN	sp|Q6WKZ4-2|RFIP1_HUMAN	________MRNNMTASMFDLSMKDKSRNPFG;EIKVNIQFMRNNMTASMFDLSMKDKTRSPFA	NNMTAS(1)MFDLSMK	4034	Isoform 4 of Rab11 family-interacting protein 1	RAB11FIP1	UID1595	1	5	4	5
2.70725	3.38909	5.09836	5.00602	4.42439	4.29237	4.12973	4.50933	3.74325	4.2271	S	3	2121	___3	1	0.0219619	47.752	28.203	47.752	0.19321	206810000	2	47.7518	sp|Q96M78|FEAS2_HUMAN	2	sp|Q96M78|FEAS2_HUMAN	sp|Q96M78|FEAS2_HUMAN	______________MSQVGRVRSSHHFESVC	S(1)QVGRVRS(1)S(1)HHFES(1)VCLDAEVR	5506	Putative uncharacterized protein encoded by FER1L6-AS2	FER1L6-AS2	UID12352	4	5	4	5
2.70725	3.38909	5.09836	5.00602	4.42439	4.29237	4.12973	4.50933	3.74325	4.2271	S	3	2121	___3	1	0.0219619	47.752	28.203	47.752	0.19321	206810000	9	47.7518	sp|Q96M78|FEAS2_HUMAN	9	sp|Q96M78|FEAS2_HUMAN	sp|Q96M78|FEAS2_HUMAN	_______MSQVGRVRSSHHFESVCLDAEVRV	S(1)QVGRVRS(1)S(1)HHFES(1)VCLDAEVR	5507	Putative uncharacterized protein encoded by FER1L6-AS2	FER1L6-AS2	UID12353	4	5	4	5
2.70725	3.38909	5.09836	5.00602	4.42439	4.29237	4.12973	4.50933	3.74325	4.2271	S	3	2121	___3	1	0.0219619	47.752	28.203	47.752	0.19321	206810000	10	47.7518	sp|Q96M78|FEAS2_HUMAN	10	sp|Q96M78|FEAS2_HUMAN	sp|Q96M78|FEAS2_HUMAN	______MSQVGRVRSSHHFESVCLDAEVRVV	S(1)QVGRVRS(1)S(1)HHFES(1)VCLDAEVR	5508	Putative uncharacterized protein encoded by FER1L6-AS2	FER1L6-AS2	UID12354	4	5	4	5
2.70725	3.38909	5.09836	5.00602	4.42439	4.29237	4.12973	4.50933	3.74325	4.2271	S	3	2121	___3	1	0.0219619	47.752	28.203	47.752	0.19321	206810000	15	47.7518	sp|Q96M78|FEAS2_HUMAN	15	sp|Q96M78|FEAS2_HUMAN	sp|Q96M78|FEAS2_HUMAN	_MSQVGRVRSSHHFESVCLDAEVRVVLVALD	S(1)QVGRVRS(1)S(1)HHFES(1)VCLDAEVR	5509	Putative uncharacterized protein encoded by FER1L6-AS2	FER1L6-AS2	UID12355	4	5	4	5
1.65942	3.22867	4.32011	2.72696	4.1475	3.46538	4.01612	4.1596	2.04801	3.40311	S	2	397	___1	0.999858	7.23e-195	216.77	177.38	216.77	-0.1065	204600000	46	40.3517	sp|O95544|NADK_HUMAN;sp|O95544-2|NADK_HUMAN	46;46	sp|O95544|NADK_HUMAN	sp|O95544|NADK_HUMAN	TWSYNHPIRGRAKSRSLSASPALGSTKEFRR	SRS(1)LSASPALGSTK	947	NAD kinase	NADK	UID1705	1	5	4	5
1.98078	2.43653	0.93219	2.76601	1.36267	1.53891	0.185104	0.461704	3.35559	1.49233	T	4	1103	___3	0.999993	0.000146589	77.984	49.568	61.144	-0.15681	202690000	1398	56.344	sp|Q02880-2|TOP2B_HUMAN;sp|Q02880|TOP2B_HUMAN	1398;1403	sp|Q02880-2|TOP2B_HUMAN	sp|Q02880-2|TOP2B_HUMAN	DNNDLEELKVKASPITNDGEDEFVPSDGLDK	VKAS(1)PIT(1)NDGEDEFVPS(0.038)DGLDKDEY(0.583)T(0.073)FS(0.307)PGK	8140	Isoform Beta-1 of DNA topoisomerase 2-beta	TOP2B	UID12041	1;2;3	5	4	5
1.85125	3.42854	NaN	1.79901	-2.69863	1.93182	1.71785	1.37702	3.60616	2.2002	T	4	1103	___2	0.999993	0.000146589	77.984	49.568	61.144	-0.15681	202690000	1398	56.344	sp|Q02880-2|TOP2B_HUMAN;sp|Q02880|TOP2B_HUMAN	1398;1403	sp|Q02880-2|TOP2B_HUMAN	sp|Q02880-2|TOP2B_HUMAN	DNNDLEELKVKASPITNDGEDEFVPSDGLDK	VKAS(1)PIT(1)NDGEDEFVPS(0.038)DGLDKDEY(0.583)T(0.073)FS(0.307)PGK	8140	Isoform Beta-1 of DNA topoisomerase 2-beta	TOP2B	UID6555	1;2;3	4	3	5
NaN	NaN	NaN	4.03293	2.70961	3.46946	4.91011	4.57371	NaN	NaN	T	4	1103	___1	0.999993	0.000146589	77.984	49.568	61.144	-0.15681	202690000	1398	56.344	sp|Q02880-2|TOP2B_HUMAN;sp|Q02880|TOP2B_HUMAN	1398;1403	sp|Q02880-2|TOP2B_HUMAN	sp|Q02880-2|TOP2B_HUMAN	DNNDLEELKVKASPITNDGEDEFVPSDGLDK	VKAS(1)PIT(1)NDGEDEFVPS(0.038)DGLDKDEY(0.583)T(0.073)FS(0.307)PGK	8140	Isoform Beta-1 of DNA topoisomerase 2-beta	TOP2B	UID1069	1;2;3	2	2	3
4.9613	2.97216	4.19148	2.91268	4.5508	4.98634	3.39401	3.00181	2.88794	5.73312	S	2	374	___1	0.999924	0.00399449	78.78	23.683	78.78	-1.206	202410000	799	41.1866	sp|O94979-3|SC31A_HUMAN;sp|O94979-9|SC31A_HUMAN;sp|O94979-2|SC31A_HUMAN;sp|O94979|SC31A_HUMAN;sp|O94979-8|SC31A_HUMAN;tr|D6REX3|D6REX3_HUMAN;tr|D6RHZ5|D6RHZ5_HUMAN;tr|H7BXG7|H7BXG7_HUMAN;sp|O94979-7|SC31A_HUMAN;sp|O94979-6|SC31A_HUMAN;sp|O94979-10|SC31A_HUMAN;sp|O94979-4|SC31A_HUMAN;tr|H0YAB3|H0YAB3_HUMAN	799;794;799;799;799;799;799;532;532;760;760;760;416	sp|O94979-3|SC31A_HUMAN	sp|O94979-3|SC31A_HUMAN	DRLCRAQGEPVAGHESPKIPYEKQQLPKGRP	AQGEPVAGHES(1)PKIPYEK	882	Isoform 3 of Protein transport protein Sec31A	SEC31A	UID1667	1	5	4	5
NaN	5.16564	2.38598	NaN	3.47375	3.884	3.75623	4.78776	4.80876	NaN	S	3	1691	___1	0.98976	1.52e-147	193.47	150.14	135.34	-0.19188	201460000	150	19.8891	tr|A0A0A0MRJ8|A0A0A0MRJ8_HUMAN;sp|Q7Z6I6-3|RHG30_HUMAN;sp|Q7Z6I6|RHG30_HUMAN;tr|A0A0A0MRJ9|A0A0A0MRJ9_HUMAN;sp|Q7Z6I6-2|RHG30_HUMAN	150;179;327;327;327	tr|A0A0A0MRJ8|A0A0A0MRJ8_HUMAN	tr|A0A0A0MRJ8|A0A0A0MRJ8_HUMAN	DREDKSNKGTLRPAKSMDSLSAAAGASDEPE	S(0.99)MDS(0.01)LSAAAGASDEPEGLVGPSSPR	4264	Rho GTPase-activating protein 30	ARHGAP30	UID3038	1;2	3	3	4
-0.0633507	4.26527	3.78205	NaN	4.91584	3.46279	4.64736	NaN	1.34751	3.47708	S	3	2204	___1	0.983348	1.57e-71	156.2	133.07	156.2	-0.031002	199780000	21	17.9578	tr|H0YJF7|H0YJF7_HUMAN;sp|Q99986|VRK1_HUMAN	21;376	tr|H0YJF7|H0YJF7_HUMAN	tr|H0YJF7|H0YJF7_HUMAN	EIEESKEPGVEDTEWSNTQTEEAIQTRSEES	EIEESKEPGVEDTEWS(0.983)NT(0.016)QT(0.001)EEAIQTR	5782	Serine/threonine-protein kinase VRK1 (Fragment)	VRK1	UID3238	1	4	3	4
3.52136	3.32666	3.80959	2.22281	4.52769	4.09838	3.55333	3.39655	2.30295	4.34095	S	2	2605	___1	1	0.00342309	93.011	51.611	74.46	-0.11653	198810000	119	74.4602	sp|Q9UKM9-2|RALY_HUMAN;sp|Q9UKM9|RALY_HUMAN;tr|Q5QPM0|Q5QPM0_HUMAN;tr|Q5QPM1|Q5QPM1_HUMAN;tr|Q5QPL9|Q5QPL9_HUMAN	119;135;69;135;119	sp|Q9UKM9-2|RALY_HUMAN	sp|Q9UKM9-2|RALY_HUMAN	AASAIYRLFDYRGRLSPVPVPRAVPVKRPRV	GRLS(1)PVPVPR	6847	Isoform 1 of RNA-binding protein Raly	RALY	UID572	1	5	4	5
-0.0877285	4.31392	3.5688	4.53967	4.73317	3.04513	4.41093	3.88404	4.53277	4.46522	T	4	1483	___1	0.999592	1.47e-51	127.29	105.64	119.25	-0.056166	198470000	47	34.7392	sp|Q5SSJ5-2|HP1B3_HUMAN;sp|Q5SSJ5|HP1B3_HUMAN;tr|Q5SWC8|Q5SWC8_HUMAN;tr|X6RGJ2|X6RGJ2_HUMAN;tr|B0QZK8|B0QZK8_HUMAN;sp|Q5SSJ5-5|HP1B3_HUMAN	47;85;47;85;85;85	sp|Q5SSJ5-2|HP1B3_HUMAN	sp|Q5SSJ5-2|HP1B3_HUMAN	SSEESVSTVEEQENETPPATSSEAEQPKGEP	LAEGEEEKPEPDISSEESVSTVEEQENET(1)PPATSSEAEQPK	8357	Isoform 2 of Heterochromatin protein 1-binding protein 3	HP1BP3	UID1985	1	5	4	5
NaN	-1.77452	-0.237194	-1.77431	-0.627816	-0.67984	-1.17907	-1.46718	-1.5726	-0.638319	S	2	1903	___2	0.999992	1.33e-109	184.87	127.83	184.87	0.1997	196800000	283	52.3574	sp|Q8TAQ2|SMRC2_HUMAN;sp|Q8TAQ2-2|SMRC2_HUMAN;sp|Q8TAQ2-3|SMRC2_HUMAN;tr|F8VXC8|F8VXC8_HUMAN	283;283;283;283	sp|Q8TAQ2|SMRC2_HUMAN	sp|Q8TAQ2|SMRC2_HUMAN	RRKKISAKTLTDEVNSPDSDRRDKKGGNYKK	TLTDEVNS(1)PDSDRR	4899	SWI/SNF complex subunit SMARCC2	SMARCC2	UID6704	1;2	4	4	5
-0.948502	-1.01104	-0.117802	-1.25386	-0.462111	-0.0475769	-0.1863	-0.158842	-1.33216	0.570271	S	2	1903	___1	0.999992	1.33e-109	184.87	127.83	184.87	0.1997	196800000	283	52.3574	sp|Q8TAQ2|SMRC2_HUMAN;sp|Q8TAQ2-2|SMRC2_HUMAN;sp|Q8TAQ2-3|SMRC2_HUMAN;tr|F8VXC8|F8VXC8_HUMAN	283;283;283;283	sp|Q8TAQ2|SMRC2_HUMAN	sp|Q8TAQ2|SMRC2_HUMAN	RRKKISAKTLTDEVNSPDSDRRDKKGGNYKK	TLTDEVNS(1)PDSDRR	4899	SWI/SNF complex subunit SMARCC2	SMARCC2	UID1218	1;2	5	4	5
1.99888	0.638166	0.950943	2.46912	2.96816	1.64409	0.840096	1.90477	2.02377	1.40103	S	3	1872	___3	1	3.62e-15	122.16	86.326	64.589	-0.29902	195880000	110	64.589	tr|Q5STZ8|Q5STZ8_HUMAN;sp|Q8NE71|ABCF1_HUMAN;sp|Q8NE71-2|ABCF1_HUMAN;tr|F5GYK6|F5GYK6_HUMAN	110;109;109;12	tr|Q5STZ8|Q5STZ8_HUMAN	tr|Q5STZ8|Q5STZ8_HUMAN	EKELMERLKKLSVPTSDEEDEVPAPKPRGGK	KLS(1)VPT(1)S(1)DEEDEVPAPKPR	4806	ATP-binding cassette sub-family F member 1 (Fragment)	ABCF1	UID11777	1;2;3	5	4	5
1.6148	1.22347	2.08458	2.87339	2.35916	1.35022	1.64617	1.93563	2.40791	1.49597	S	3	1872	___2	1	3.62e-15	122.16	86.326	64.589	-0.29902	195880000	110	64.589	tr|Q5STZ8|Q5STZ8_HUMAN;sp|Q8NE71|ABCF1_HUMAN;sp|Q8NE71-2|ABCF1_HUMAN;tr|F5GYK6|F5GYK6_HUMAN	110;109;109;12	tr|Q5STZ8|Q5STZ8_HUMAN	tr|Q5STZ8|Q5STZ8_HUMAN	EKELMERLKKLSVPTSDEEDEVPAPKPRGGK	KLS(1)VPT(1)S(1)DEEDEVPAPKPR	4806	ATP-binding cassette sub-family F member 1 (Fragment)	ABCF1	UID6291	1;2;3	5	4	5
2.79716	0.404057	2.29275	2.013	2.73478	-3.08327	0.151798	2.19586	2.45851	0.917843	S	3	1927	___3	1	5.36e-13	96.831	82.014	89.181	-0.067835	195830000	790	66.151	sp|Q8TDZ2-2|MICA1_HUMAN;sp|Q8TDZ2|MICA1_HUMAN;sp|Q8TDZ2-4|MICA1_HUMAN;sp|Q8TDZ2-3|MICA1_HUMAN	790;876;895;141	sp|Q8TDZ2-2|MICA1_HUMAN	sp|Q8TDZ2-2|MICA1_HUMAN	ALVAMEKEEKESPFSSEEEEEDVPLDSDVEQ	EEKES(1)PFS(1)S(1)EEEEEDVPLDSDVEQALQTFAK	4963	Isoform 2 of [F-actin]-monooxygenase MICAL1	MICAL1	UID11732	2;3	5	4	5
1.06263	NaN	3.60546	4.36831	2.40679	-0.170662	NaN	NaN	5.04628	3.36345	S	3	1927	___2	1	5.36e-13	96.831	82.014	89.181	-0.067835	195830000	790	66.151	sp|Q8TDZ2-2|MICA1_HUMAN;sp|Q8TDZ2|MICA1_HUMAN;sp|Q8TDZ2-4|MICA1_HUMAN;sp|Q8TDZ2-3|MICA1_HUMAN	790;876;895;141	sp|Q8TDZ2-2|MICA1_HUMAN	sp|Q8TDZ2-2|MICA1_HUMAN	ALVAMEKEEKESPFSSEEEEEDVPLDSDVEQ	EEKES(1)PFS(1)S(1)EEEEEDVPLDSDVEQALQTFAK	4963	Isoform 2 of [F-actin]-monooxygenase MICAL1	MICAL1	UID6246	2;3	4	3	3
0.731422	1.1633	3.13368	2.07776	3.13119	2.04354	2.04601	2.91854	1.80771	2.53647	S	2	1079	___3	0.995338	1.44e-96	177.41	124.84	177.41	0.52987	195070000	2169	25.8216	sp|Q01082|SPTB2_HUMAN;tr|A0A087WUZ3|A0A087WUZ3_HUMAN	2169;2171	sp|Q01082|SPTB2_HUMAN	sp|Q01082|SPTB2_HUMAN	ATEQRTSSKESSPIPSPTSDRKAKTALPAQS	T(0.219)S(0.318)S(0.463)KES(0.218)S(0.782)PIPS(0.995)PT(0.003)S(0.002)DRK	2385	Spectrin beta chain, non-erythrocytic 1	SPTBN1	UID13513	2;3;4	5	4	5
0.658138	-1.13474	1.03968	0.568014	0.904946	0.745028	0.174892	1.14196	0.0101032	0.273823	S	2	1079	___2	0.995338	1.44e-96	177.41	124.84	177.41	0.52987	195070000	2169	25.8216	sp|Q01082|SPTB2_HUMAN;tr|A0A087WUZ3|A0A087WUZ3_HUMAN	2169;2171	sp|Q01082|SPTB2_HUMAN	sp|Q01082|SPTB2_HUMAN	ATEQRTSSKESSPIPSPTSDRKAKTALPAQS	T(0.219)S(0.318)S(0.463)KES(0.218)S(0.782)PIPS(0.995)PT(0.003)S(0.002)DRK	2385	Spectrin beta chain, non-erythrocytic 1	SPTBN1	UID8027	2;3;4	5	4	5
1.67983	2.46107	NaN	2.14535	2.88759	2.57311	3.09638	2.53115	0.730633	2.63697	S	2	939	___1	0.999964	1.79e-102	179.55	149.35	152.64	-0.53403	194850000	80	44.3908	sp|P51608|MECP2_HUMAN;sp|P51608-2|MECP2_HUMAN;tr|A0A087X1U4|A0A087X1U4_HUMAN;tr|A0A087WVW7|A0A087WVW7_HUMAN;tr|A0A0D9SFX7|A0A0D9SFX7_HUMAN;tr|B5MCB4|B5MCB4_HUMAN;tr|I6LM39|I6LM39_HUMAN	80;92;76;76;80;92;80	sp|P51608|MECP2_HUMAN	sp|P51608|MECP2_HUMAN	SEGSGSAPAVPEASASPKQRRSIIRDRGPMY	AETSEGSGSAPAVPEASAS(1)PK	2140	Methyl-CpG-binding protein 2	MECP2	UID1541	1	4	3	5
5.89023	3.99577	2.126	3.73392	3.1004	2.80551	3.67406	4.57719	3.92572	3.73391	S	3	968	___1	1	9.18e-135	183.1	143.28	183.1	-0.1791	194560000	102	90.9534	tr|E9PJF4|E9PJF4_HUMAN;sp|P54105|ICLN_HUMAN	102;102	tr|E9PJF4|E9PJF4_HUMAN	tr|E9PJF4|E9PJF4_HUMAN	EEESKEPVADEEEEDSDDDVEPITEFRFVPS	FEEESKEPVADEEEEDS(1)DDDVEPITEFR	2209	Methylosome subunit pICln	CLNS1A	UID299	1	5	4	5
NaN	3.16763	NaN	-0.805273	3.72347	1.80925	3.47801	-0.653978	-1.83536	3.37742	S	2	231	___1	0.999527	6.44e-64	161.82	122.66	148.18	-0.097197	193880000	288	33.0874	sp|O43566|RGS14_HUMAN;sp|O43566-5|RGS14_HUMAN;tr|H0Y8W3|H0Y8W3_HUMAN;sp|O43566-4|RGS14_HUMAN;sp|O43566-6|RGS14_HUMAN	288;135;158;135;68	sp|O43566|RGS14_HUMAN	sp|O43566|RGS14_HUMAN	GFLAFVSSKSESHRKSLGSTEGESESRPGKY	S(1)LGS(0.963)T(0.037)EGESESRPGK	496	Regulator of G-protein signaling 14	RGS14	UID2078	1;2	3	3	5
2.3535	3.12354	3.45135	2.87353	2.38033	3.77617	2.50844	1.18703	1.78473	1.93419	S	2	231	___2	0.999527	6.44e-64	161.82	122.66	148.18	-0.097197	193880000	288	33.0874	sp|O43566|RGS14_HUMAN;sp|O43566-5|RGS14_HUMAN;tr|H0Y8W3|H0Y8W3_HUMAN;sp|O43566-4|RGS14_HUMAN;sp|O43566-6|RGS14_HUMAN	288;135;158;135;68	sp|O43566|RGS14_HUMAN	sp|O43566|RGS14_HUMAN	GFLAFVSSKSESHRKSLGSTEGESESRPGKY	S(1)LGS(0.963)T(0.037)EGESESRPGK	496	Regulator of G-protein signaling 14	RGS14	UID7564	1;2	5	4	5
NaN	0.0869827	-1.77365	NaN	0.396192	-0.31175	-2.1667	NaN	NaN	NaN	S	2	1688	___2	0.990468	1.53e-13	121.13	54.53	121.13	-0.64406	193460000	526	20.7275	sp|Q7Z5R6|AB1IP_HUMAN	526	sp|Q7Z5R6|AB1IP_HUMAN	sp|Q7Z5R6|AB1IP_HUMAN	APKSSLPPPPPVRRSSDTSGSPATPLKAKGT	RS(0.008)S(0.99)DTS(0.001)GSPATPLK	4248	Amyloid beta A4 precursor protein-binding family B member 1-interacting protein	APBB1IP	UID8442	1;2	3	3	2
-1.94081	0.812231	2.16531	-0.780069	5.52261	-0.459906	3.2833	-1.87052	-2.31543	5.76686	S	2	1688	___1	0.990468	1.53e-13	121.13	54.53	121.13	-0.64406	193460000	526	20.7275	sp|Q7Z5R6|AB1IP_HUMAN	526	sp|Q7Z5R6|AB1IP_HUMAN	sp|Q7Z5R6|AB1IP_HUMAN	APKSSLPPPPPVRRSSDTSGSPATPLKAKGT	RS(0.008)S(0.99)DTS(0.001)GSPATPLK	4248	Amyloid beta A4 precursor protein-binding family B member 1-interacting protein	APBB1IP	UID2956	1;2	5	4	5
2.33145	3.6997	4.47097	3.71907	3.80326	5.46889	4.97906	4.24694	3.1609	3.64783	S	3	2201	___1	1	3.55e-05	92.427	50.368	41.86	0.046579	193360000	119	41.8601	sp|Q99856|ARI3A_HUMAN	119	sp|Q99856|ARI3A_HUMAN	sp|Q99856|ARI3A_HUMAN	RGREGPGEEHFEDMASDEDMKPKWEEEEMEE	EGPGEEHFEDMAS(1)DEDMKPK	5772	AT-rich interactive domain-containing protein 3A	ARID3A	UID1640	1	5	4	5
4.4068	4.7283	1.52272	3.63629	3.02553	3.59539	3.63777	4.46903	5.12059	2.68089	S	2	2168	___1	1	0	254.8	219.37	208.62	0.32392	193180000	832	204.478	sp|Q96ST3|SIN3A_HUMAN	832	sp|Q96ST3|SIN3A_HUMAN	sp|Q96ST3|SIN3A_HUMAN	HHFIPDLLFAQRGDLSDVEEEEEEEMDVDEA	GDLS(1)DVEEEEEEEMDVDEATGAVK	5652	Paired amphipathic helix protein Sin3a	SIN3A	UID5	1	5	4	5
4.88854	4.88875	3.83804	4.34995	2.75436	4.46915	3.74298	2.50111	4.82811	3.43006	S	3	800	___1	1	7.58e-116	185.63	152.77	48.489	0.124	193060000	32	48.489	tr|A0A494C198|A0A494C198_HUMAN;sp|P35659|DEK_HUMAN;tr|H0Y993|H0Y993_HUMAN;tr|B4DFG0|B4DFG0_HUMAN;tr|A0A494C028|A0A494C028_HUMAN;tr|H0Y8X0|H0Y8X0_HUMAN;tr|D6R9L5|D6R9L5_HUMAN;sp|P35659-2|DEK_HUMAN	32;32;32;32;37;32;32;32	tr|A0A494C198|A0A494C198_HUMAN	tr|A0A494C198|A0A494C198_HUMAN	PASEKEPEMPGPREESEEEEDEDDEEEEEEE	EES(1)EEEEDEDDEEEEEEEKEKS(1)LIVEGK	1774	Protein DEK	DEK	UID1357	1;2	5	4	5
NaN	1.06268	NaN	-1.44129	NaN	NaN	0.891481	NaN	0.0669174	-0.687307	S	3	800	___2	1	7.58e-116	185.63	152.77	48.489	0.124	193060000	32	48.489	tr|A0A494C198|A0A494C198_HUMAN;sp|P35659|DEK_HUMAN;tr|H0Y993|H0Y993_HUMAN;tr|B4DFG0|B4DFG0_HUMAN;tr|A0A494C028|A0A494C028_HUMAN;tr|H0Y8X0|H0Y8X0_HUMAN;tr|D6R9L5|D6R9L5_HUMAN;sp|P35659-2|DEK_HUMAN	32;32;32;32;37;32;32;32	tr|A0A494C198|A0A494C198_HUMAN	tr|A0A494C198|A0A494C198_HUMAN	PASEKEPEMPGPREESEEEEDEDDEEEEEEE	EES(1)EEEEDEDDEEEEEEEKEKS(1)LIVEGK	1774	Protein DEK	DEK	UID6843	1;2	2	2	3
5.22028	2.63606	1.41043	2.52761	-1.82182	2.7412	2.73998	3.07413	1.51615	1.79852	S	3	650	___2	1	7.81e-20	105.98	98.897	72.725	0.20124	192880000	145	72.7245	sp|P19338|NUCL_HUMAN;tr|C9J1H7|C9J1H7_HUMAN;tr|C9JWL1|C9JWL1_HUMAN	145;129;129	sp|P19338|NUCL_HUMAN	sp|P19338|NUCL_HUMAN	PAKGAKNGKNAKKEDSDEEEDDDSEEDEEDD	KEDS(1)DEEEDDDS(1)EEDEEDDEDEDEDEDEIEPAAMK	1422	Nucleolin	NCL	UID6094	2	5	4	5
5.22028	2.63606	1.41043	2.52761	-1.82182	2.7412	2.73998	3.07413	1.51615	1.79852	S	3	650	___2	1	7.81e-20	105.98	98.897	72.725	0.20124	192880000	153	72.7245	sp|P19338|NUCL_HUMAN;tr|C9J1H7|C9J1H7_HUMAN;tr|C9JWL1|C9JWL1_HUMAN	153;137;137	sp|P19338|NUCL_HUMAN	sp|P19338|NUCL_HUMAN	KNAKKEDSDEEEDDDSEEDEEDDEDEDEDED	KEDS(1)DEEEDDDS(1)EEDEEDDEDEDEDEDEIEPAAMK	1423	Nucleolin	NCL	UID6095	2	5	4	5
-0.303726	2.40747	2.21414	1.77515	1.19442	NaN	2.77791	2.29801	-0.12763	0.601299	S	3	2452	___2	0.998608	5.4e-09	101.73	72.533	82.216	-0.38207	192170000	1182	33.6187	sp|Q9NTI5|PDS5B_HUMAN;sp|Q9NTI5-2|PDS5B_HUMAN;tr|A9IYQ1|A9IYQ1_HUMAN	1182;1182;136	sp|Q9NTI5|PDS5B_HUMAN	sp|Q9NTI5|PDS5B_HUMAN	PGRIKGRLDSSEMDHSENEDYTMSSPLPGKK	GRLDS(0.178)S(0.823)EMDHS(0.999)ENEDYT(0.001)MSSPLPGK	6429	Sister chromatid cohesion protein PDS5 homolog B	PDS5B	UID7534	1;2;3	5	4	4
-0.871271	0.668236	-1.1134	-0.00217819	-2.07432	-0.184303	-0.586494	0.628065	0.891346	-0.794939	S	3	2452	___3	0.998608	5.4e-09	101.73	72.533	82.216	-0.38207	192170000	1182	33.6187	sp|Q9NTI5|PDS5B_HUMAN;sp|Q9NTI5-2|PDS5B_HUMAN;tr|A9IYQ1|A9IYQ1_HUMAN	1182;1182;136	sp|Q9NTI5|PDS5B_HUMAN	sp|Q9NTI5|PDS5B_HUMAN	PGRIKGRLDSSEMDHSENEDYTMSSPLPGKK	GRLDS(0.178)S(0.823)EMDHS(0.999)ENEDYT(0.001)MSSPLPGK	6429	Sister chromatid cohesion protein PDS5 homolog B	PDS5B	UID13020	1;2;3	5	4	5
0.308035	0.810642	2.10945	1.43944	2.0205	2.57983	1.0575	2.12011	1.41849	0.845785	S	3	2697	___1	1	5.95e-92	168.3	135.56	168.3	-0.10512	191630000	928	140.686	sp|Q9Y2W1|TR150_HUMAN	928	sp|Q9Y2W1|TR150_HUMAN	sp|Q9Y2W1|TR150_HUMAN	FRKSSTSPKWAHDKFSGEEGEIEDDESGTEN	WAHDKFS(1)GEEGEIEDDESGTENR	7209	Thyroid hormone receptor-associated protein 3	THRAP3	UID48	1;2	5	4	5
1.66961	1.6231	1.44309	2.01844	1.7772	2.68632	2.05006	1.51041	1.99087	1.33293	S	3	2697	___2	1	5.95e-92	168.3	135.56	168.3	-0.10512	191630000	928	140.686	sp|Q9Y2W1|TR150_HUMAN	928	sp|Q9Y2W1|TR150_HUMAN	sp|Q9Y2W1|TR150_HUMAN	FRKSSTSPKWAHDKFSGEEGEIEDDESGTEN	WAHDKFS(1)GEEGEIEDDESGTENR	7209	Thyroid hormone receptor-associated protein 3	THRAP3	UID5534	1;2	5	4	5
2.57591	4.02688	NaN	NaN	3.40395	3.45362	4.79627	4.02589	7.11988	2.63486	S	3	324	___1	1	0.00110031	78.529	44.014	78.529	1.1936	190110000	384	78.5288	sp|O75448-2|MED24_HUMAN;sp|O75448|MED24_HUMAN;tr|F5GY88|F5GY88_HUMAN;tr|A0A0B4J1W0|A0A0B4J1W0_HUMAN;tr|B4DDR8|B4DDR8_HUMAN;tr|F5H5K2|F5H5K2_HUMAN	384;397;416;422;326;347	sp|O75448-2|MED24_HUMAN	sp|O75448-2|MED24_HUMAN	MAKRKADREHAPQQKSGENANIQPNIQLILR	S(1)GENANIQPNIQLILR	758	Isoform 2 of Mediator of RNA polymerase II transcription subunit 24	MED24	UID476	1	3	2	5
4.65615	-1.63179	5.68914	4.73993	2.53453	5.39501	4.26487	2.71041	3.52356	2.85896	S	3	1319	___1	0.996952	2.26e-06	92.671	70.086	92.671	-0.15059	188750000	110	27.2962	tr|C9J9W2|C9J9W2_HUMAN;sp|Q14847|LASP1_HUMAN;sp|Q14847-2|LASP1_HUMAN;sp|Q14847-3|LASP1_HUMAN	110;146;146;90	tr|C9J9W2|C9J9W2_HUMAN	tr|C9J9W2|C9J9W2_HUMAN	MGPSGGEGMEPERRDSQDGSSYRRPLEQQQP	MGPSGGEGMEPERRDS(0.997)QDGS(0.002)S(0.001)Y(0.001)R	3076	LIM and SH3 domain protein 1 (Fragment)	LASP1	UID2408	1	5	4	5
4.69188	3.58189	4.72078	4.70751	3.59757	4.96139	2.74336	3.54793	4.72642	4.09223	S	2	1706	___1	1	0	260.98	215.64	202.81	-0.13963	188670000	370	166.68	tr|E5RJU9|E5RJU9_HUMAN;sp|Q86UE4|LYRIC_HUMAN;tr|H0YBJ8|H0YBJ8_HUMAN	370;426;96	tr|E5RJU9|E5RJU9_HUMAN	tr|E5RJU9|E5RJU9_HUMAN	SLLKSQEPIPDDQKVSDDDKEKGEGALPTGK	SQEPIPDDQKVS(1)DDDKEK	4320	Protein LYRIC	MTDH	UID15	1	5	4	5
-0.0328255	2.17481	2.52826	3.03491	2.99439	2.81542	2.67721	2.32969	2.51105	2.33508	S	3	2201	___2	1	6.43e-80	157.49	130.73	44.84	0.10166	186770000	77	44.8395	sp|Q99856|ARI3A_HUMAN	77	sp|Q99856|ARI3A_HUMAN	sp|Q99856|ARI3A_HUMAN	LAAMRAAAAGLGHPASPGGSEDGPPGSEEED	AAAAGLGHPAS(1)PGGS(1)EDGPPGS(1)EEEDAAR	5769	AT-rich interactive domain-containing protein 3A	ARID3A	UID7008	1;2;3	5	4	5
0.117205	1.97467	2.94317	2.13571	2.68067	2.67235	3.34569	2.36091	1.75529	NaN	S	3	2201	___1	1	6.43e-80	157.49	130.73	44.84	0.10166	186770000	77	44.8395	sp|Q99856|ARI3A_HUMAN	77	sp|Q99856|ARI3A_HUMAN	sp|Q99856|ARI3A_HUMAN	LAAMRAAAAGLGHPASPGGSEDGPPGSEEED	AAAAGLGHPAS(1)PGGS(1)EDGPPGS(1)EEEDAAR	5769	AT-rich interactive domain-containing protein 3A	ARID3A	UID1522	1;2;3	5	4	4
0.601982	1.79413	1.68394	2.50382	2.70579	2.31366	2.1713	2.88169	3.89642	1.83572	S	3	2201	___3	1	6.43e-80	157.49	130.73	44.84	0.10166	186770000	77	44.8395	sp|Q99856|ARI3A_HUMAN	77	sp|Q99856|ARI3A_HUMAN	sp|Q99856|ARI3A_HUMAN	LAAMRAAAAGLGHPASPGGSEDGPPGSEEED	AAAAGLGHPAS(1)PGGS(1)EDGPPGS(1)EEEDAAR	5769	AT-rich interactive domain-containing protein 3A	ARID3A	UID12494	1;2;3	5	4	5
3.6989	5.51571	5.25441	2.80206	-0.217269	4.39115	4.04197	4.94466	NaN	NaN	S	2	616	___1	0.883935	0.000222308	101.61	61.647	62.408	0.43162	186460000	2	8.83882	sp|P16402|H13_HUMAN	2	sp|P16402|H13_HUMAN	sp|P16402|H13_HUMAN	______________MSETAPLAPTIPAPAEK	S(0.884)ET(0.115)APLAPT(0.001)IPAPAEK	1338	Histone H1.3	HIST1H1D	UID4573	1	5	4	3
4.23416	3.75084	4.87552	3.53329	4.09398	4.38246	4.16476	3.63534	4.75889	4.19225	S	2	2697	___1	0.999996	6.61e-12	117.25	60.7	117.25	-0.09275	182920000	243	53.5566	sp|Q9Y2W1|TR150_HUMAN;tr|A0A3B3ITZ9|A0A3B3ITZ9_HUMAN	243;243	sp|Q9Y2W1|TR150_HUMAN	sp|Q9Y2W1|TR150_HUMAN	YGTGSASRASAVSELSPRERSPALKSPLQSV	ASAVSELS(1)PR	7204	Thyroid hormone receptor-associated protein 3	THRAP3	UID1177	1	5	4	5
1.22169	NaN	NaN	-0.107828	NaN	-1.53777	NaN	-0.071207	0.340042	NaN	S	2	1103	___3	1	4.94e-67	162.81	134.42	66.261	-0.70908	181830000	1517	66.2607	sp|Q02880-2|TOP2B_HUMAN;sp|Q02880|TOP2B_HUMAN	1517;1522	sp|Q02880-2|TOP2B_HUMAN	sp|Q02880-2|TOP2B_HUMAN	PKRAPKQKKVVEAVNSDSDSEFGIPKKTTTP	VVEAVNS(1)DS(1)DS(1)EFGIPK	2436	Isoform Beta-1 of DNA topoisomerase 2-beta	TOP2B	UID11728	1;2;3	2	1	3
0.503071	0.116678	-1.1357	0.995703	0.383246	0.366932	1.0097	1.76965	1.14172	1.43875	S	2	1103	___2	1	4.94e-67	162.81	134.42	66.261	-0.70908	181830000	1517	66.2607	sp|Q02880-2|TOP2B_HUMAN;sp|Q02880|TOP2B_HUMAN	1517;1522	sp|Q02880-2|TOP2B_HUMAN	sp|Q02880-2|TOP2B_HUMAN	PKRAPKQKKVVEAVNSDSDSEFGIPKKTTTP	VVEAVNS(1)DS(1)DS(1)EFGIPK	2436	Isoform Beta-1 of DNA topoisomerase 2-beta	TOP2B	UID6242	1;2;3	5	4	5
-1.59237	NaN	NaN	NaN	-1.6835	-1.22816	-0.345118	-0.191448	-0.594397	-0.415985	S	2	1103	___1	1	4.94e-67	162.81	134.42	66.261	-0.70908	181830000	1517	66.2607	sp|Q02880-2|TOP2B_HUMAN;sp|Q02880|TOP2B_HUMAN	1517;1522	sp|Q02880-2|TOP2B_HUMAN	sp|Q02880-2|TOP2B_HUMAN	PKRAPKQKKVVEAVNSDSDSEFGIPKKTTTP	VVEAVNS(1)DS(1)DS(1)EFGIPK	2436	Isoform Beta-1 of DNA topoisomerase 2-beta	TOP2B	UID756	1;2;3	2	1	5
2.50139	3.61654	NaN	4.60811	4.71479	3.82303	NaN	4.94763	3.22513	4.6675	S	2	1077	___1	0.997384	5.03e-31	134.8	91.982	134.8	-0.16987	181720000	943	25.8119	sp|Q00722-3|PLCB2_HUMAN;sp|Q00722-2|PLCB2_HUMAN;sp|Q00722|PLCB2_HUMAN	943;954;958	sp|Q00722-3|PLCB2_HUMAN	sp|Q00722-3|PLCB2_HUMAN	GACKLGPGKGSRKKRSLPREESAGAAPGEGP	S(0.997)LPREES(0.003)AGAAPGEGPEGVDGR	2379	Isoform 3 of 1-phosphatidylinositol 4,5-bisphosphate phosphodiesterase beta-2	PLCB2	UID2543	1	4	3	4
1.66961	1.6231	1.44309	2.01844	1.7772	2.68632	2.05006	1.51041	1.99087	1.33293	S	2	2697	___2	0.999249	0	265.6	209.51	265.6	0.27463	181040000	939	31.2395	sp|Q9Y2W1|TR150_HUMAN	939	sp|Q9Y2W1|TR150_HUMAN	sp|Q9Y2W1|TR150_HUMAN	HDKFSGEEGEIEDDESGTENREEKDNIQPTT	FSGEEGEIEDDES(0.999)GT(0.001)ENR	7210	Thyroid hormone receptor-associated protein 3	THRAP3	UID7661	1;2	5	4	5
-1.28824	-0.137745	-0.442627	-0.308113	-0.0767679	0.236599	0.397266	-0.245201	0.553423	-0.314781	S	2	2697	___1	0.999249	0	265.6	209.51	265.6	0.27463	181040000	939	31.2395	sp|Q9Y2W1|TR150_HUMAN	939	sp|Q9Y2W1|TR150_HUMAN	sp|Q9Y2W1|TR150_HUMAN	HDKFSGEEGEIEDDESGTENREEKDNIQPTT	FSGEEGEIEDDES(0.999)GT(0.001)ENR	7210	Thyroid hormone receptor-associated protein 3	THRAP3	UID2175	1;2	5	4	5
NaN	1.55704	2.98375	1.04968	1.86774	0.590492	NaN	2.25999	3.60503	1.3873	S	4	1353	___2	1	5.67e-09	92.865	67.795	92.865	-0.85446	180730000	115	82.4583	tr|B4DDC6|B4DDC6_HUMAN;sp|Q15185-2|TEBP_HUMAN;sp|Q15185|TEBP_HUMAN;tr|A0A087WYT3|A0A087WYT3_HUMAN	115;118;151;155	tr|B4DDC6|B4DDC6_HUMAN	tr|B4DDC6|B4DDC6_HUMAN	VDLPEVDGADDDSQDSDDEKMPDLE______	FSEMMNNMGGDEDVDLPEVDGADDDS(1)QDS(1)DDEKMPDLE	3178	Prostaglandin E synthase 3	PTGES3	UID5889	1;2	4	4	4
NaN	NaN	NaN	NaN	-0.673072	NaN	NaN	-2.06614	-2.09217	-2.20028	S	2	139	___3	1	6.67e-22	133.24	97.111	65.855	0.6146	180700000	563	65.8551	sp|O00567|NOP56_HUMAN	563	sp|O00567|NOP56_HUMAN	sp|O00567|NOP56_HUMAN	EEAGHRSGSKKKRKFSKEEPVSSGPEEAVGK	KFS(1)KEEPVS(1)S(1)GPEEAVGK	250	Nucleolar protein 56	NOP56	UID11742	1;2;3	1	1	3
2.09091	3.29738	4.16399	3.91983	4.18817	3.63317	2.59628	3.35279	2.87872	4.80071	S	2	139	___1	1	6.67e-22	133.24	97.111	65.855	0.6146	180700000	563	65.8551	sp|O00567|NOP56_HUMAN	563	sp|O00567|NOP56_HUMAN	sp|O00567|NOP56_HUMAN	EEAGHRSGSKKKRKFSKEEPVSSGPEEAVGK	KFS(1)KEEPVS(1)S(1)GPEEAVGK	250	Nucleolar protein 56	NOP56	UID770	1;2;3	5	4	5
0.0268116	0.916079	2.22602	0.250671	1.66496	1.39102	1.76623	1.79019	1.54043	2.7383	S	2	139	___2	1	6.67e-22	133.24	97.111	65.855	0.6146	180700000	563	65.8551	sp|O00567|NOP56_HUMAN	563	sp|O00567|NOP56_HUMAN	sp|O00567|NOP56_HUMAN	EEAGHRSGSKKKRKFSKEEPVSSGPEEAVGK	KFS(1)KEEPVS(1)S(1)GPEEAVGK	250	Nucleolar protein 56	NOP56	UID6256	1;2;3	5	4	5
NaN	4.02864	4.37769	3.98897	4.82096	4.0211	4.0507	4.09083	3.41484	3.63615	S	2	2662	___1	0.999865	4.51e-148	201.38	141.22	90.412	-0.19814	180210000	876	38.6862	sp|Q9UQ35|SRRM2_HUMAN;sp|Q9UQ35-2|SRRM2_HUMAN;tr|I3L4D8|I3L4D8_HUMAN;tr|I3L182|I3L182_HUMAN	876;876;876;780	sp|Q9UQ35|SRRM2_HUMAN	sp|Q9UQ35|SRRM2_HUMAN	NEQSVTPQRRSCFESSPDPELKSRTPSRHSC	S(0.001)CFES(1)S(1)PDPELK	7080	Serine/arginine repetitive matrix protein 2	SRRM2	UID1795	1;2	4	4	5
-2.59402	-2.31013	-0.903839	-2.46441	-1.51351	-1.59729	-0.607059	-1.23557	-2.66472	-2.41524	S	2	2662	___2	0.999865	4.51e-148	201.38	141.22	90.412	-0.19814	180210000	876	38.6862	sp|Q9UQ35|SRRM2_HUMAN;sp|Q9UQ35-2|SRRM2_HUMAN;tr|I3L4D8|I3L4D8_HUMAN;tr|I3L182|I3L182_HUMAN	876;876;876;780	sp|Q9UQ35|SRRM2_HUMAN	sp|Q9UQ35|SRRM2_HUMAN	NEQSVTPQRRSCFESSPDPELKSRTPSRHSC	S(0.001)CFES(1)S(1)PDPELK	7080	Serine/arginine repetitive matrix protein 2	SRRM2	UID7281	1;2	5	4	5
0.830288	1.68821	3.51757	0.866142	2.29789	0.134945	1.9326	3.53574	1.55067	0.989399	S	3	2575	___1	0.994349	1.99e-38	147.51	90.776	107.63	0.029761	179920000	148	22.4587	tr|H0YJN0|H0YJN0_HUMAN;sp|Q9UI08-5|EVL_HUMAN;sp|Q9UI08|EVL_HUMAN;sp|Q9UI08-2|EVL_HUMAN;sp|Q9UI08-4|EVL_HUMAN;sp|Q9UI08-3|EVL_HUMAN	148;333;331;333;331;337	tr|H0YJN0|H0YJN0_HUMAN	tr|H0YJN0|H0YJN0_HUMAN	PNSSEAGRKPWERSNSVEKPVSSILSRMKPA	S(0.006)NS(0.994)VEKPVSSILSR	6774	Ena/VASP-like protein (Fragment)	EVL	UID2784	1	5	4	5
NaN	-1.08421	-0.556814	-1.32078	0.548852	-0.276146	-0.0131264	-0.890568	-0.459146	1.13482	S	4	230	___1	1	4.37e-05	90.654	65.806	54.288	-0.42031	179640000	276	54.288	sp|O43516-2|WIPF1_HUMAN;sp|O43516|WIPF1_HUMAN;sp|O43516-3|WIPF1_HUMAN;tr|E9PB87|E9PB87_HUMAN	276;276;276;276	sp|O43516-2|WIPF1_HUMAN	sp|O43516-2|WIPF1_HUMAN	DDKPPPPPPPVGNRPSIHREAVPPPPPQNNK	ALDDKPPPPPPPVGNRPS(1)IHR	488	Isoform 2 of WAS/WASL-interacting protein family member 1	WIPF1	UID1146	1	4	4	5
2.79716	0.404057	2.29275	2.013	2.73478	-3.08327	0.151798	2.19586	2.45851	0.917843	S	3	1927	___3	1	5.36e-13	96.831	82.014	89.181	-0.067835	179550000	789	66.151	sp|Q8TDZ2-2|MICA1_HUMAN;sp|Q8TDZ2|MICA1_HUMAN;sp|Q8TDZ2-4|MICA1_HUMAN;sp|Q8TDZ2-3|MICA1_HUMAN	789;875;894;140	sp|Q8TDZ2-2|MICA1_HUMAN	sp|Q8TDZ2-2|MICA1_HUMAN	QALVAMEKEEKESPFSSEEEEEDVPLDSDVE	EEKES(1)PFS(1)S(1)EEEEEDVPLDSDVEQALQTFAK	4962	Isoform 2 of [F-actin]-monooxygenase MICAL1	MICAL1	UID11731	2;3	5	4	5
1.06263	NaN	3.60546	4.36831	2.40679	-0.170662	NaN	NaN	5.04628	3.36345	S	3	1927	___2	1	5.36e-13	96.831	82.014	89.181	-0.067835	179550000	789	66.151	sp|Q8TDZ2-2|MICA1_HUMAN;sp|Q8TDZ2|MICA1_HUMAN;sp|Q8TDZ2-4|MICA1_HUMAN;sp|Q8TDZ2-3|MICA1_HUMAN	789;875;894;140	sp|Q8TDZ2-2|MICA1_HUMAN	sp|Q8TDZ2-2|MICA1_HUMAN	QALVAMEKEEKESPFSSEEEEEDVPLDSDVE	EEKES(1)PFS(1)S(1)EEEEEDVPLDSDVEQALQTFAK	4962	Isoform 2 of [F-actin]-monooxygenase MICAL1	MICAL1	UID6245	2;3	4	3	3
3.39953	3.5483	4.46946	3.20009	4.05418	3.69939	4.5635	3.86101	3.18902	4.21238	S	2	890	___1	1	1.53e-07	109.29	24.676	109.29	0.007022	176900000	104	70.5144	sp|P49006|MRP_HUMAN	104	sp|P49006|MRP_HUMAN	sp|P49006|MRP_HUMAN	KKKFSFKKPFKLSGLSFKRNRKEGGGDSSAS	LSGLS(1)FK	1984	MARCKS-related protein	MARCKSL1	UID661	1	5	4	5
NaN	4.80552	4.2284	4.1219	4.78505	NaN	NaN	4.85359	3.70155	3.69218	S	2	517	___1	1	1.8e-110	188.92	138.45	188.92	0.22008	175720000	51	76.2951	sp|P08670|VIME_HUMAN;tr|B0YJC4|B0YJC4_HUMAN;tr|A0A1B0GTT5|A0A1B0GTT5_HUMAN;tr|A0A1B0GVG8|A0A1B0GVG8_HUMAN	51;51;51;51	sp|P08670|VIME_HUMAN	sp|P08670|VIME_HUMAN	RTYSLGSALRPSTSRSLYASSPGGVYATRSS	S(1)LYASSPGGVYATR	1160	Vimentin	VIM	UID524	1	4	4	3
1.85944	1.08098	1.73409	1.31486	1.01218	2.37897	1.20378	0.715816	0.45628	1.66189	S	2	2495	___1	1	7.65e-195	217.19	171.59	164.15	0.31785	175360000	177	164.148	tr|A0A1W2PQ43|A0A1W2PQ43_HUMAN;tr|E9PQN2|E9PQN2_HUMAN;tr|E9PKI6|E9PKI6_HUMAN;sp|Q9NYF8-3|BCLF1_HUMAN;tr|E9PK91|E9PK91_HUMAN;sp|Q9NYF8-2|BCLF1_HUMAN;sp|Q9NYF8|BCLF1_HUMAN;tr|E9PK09|E9PK09_HUMAN;sp|Q9NYF8-4|BCLF1_HUMAN;tr|E9PJA7|E9PJA7_HUMAN	177;175;177;175;177;175;177;177;177;175	tr|A0A1W2PQ43|A0A1W2PQ43_HUMAN	tr|A0A1W2PQ43|A0A1W2PQ43_HUMAN	QEKQTKKAEGEPQEESPLKSKSQEEPKDTFE	KAEGEPQEES(1)PLK	6518	Bcl-2-associated transcription factor 1	BCLAF1	UID19	1	5	4	5
-1.31184	-0.334105	-0.512257	-0.452482	NaN	-2.02251	NaN	NaN	-0.753029	NaN	S	3	2452	___1	0.966222	5.4e-09	101.73	72.533	59.678	-0.48943	175060000	1176	15.0956	sp|Q9NTI5|PDS5B_HUMAN;sp|Q9NTI5-2|PDS5B_HUMAN;tr|A9IYQ1|A9IYQ1_HUMAN	1176;1176;130	sp|Q9NTI5|PDS5B_HUMAN	sp|Q9NTI5|PDS5B_HUMAN	SSNPSSPGRIKGRLDSSEMDHSENEDYTMSS	GRLDS(0.966)S(0.886)EMDHS(0.125)ENEDY(0.016)T(0.005)MS(0.001)SPLPGK	6427	Sister chromatid cohesion protein PDS5 homolog B	PDS5B	UID3590	1;2;3	4	3	2
-2.50441	0.395887	0.294004	0.656822	1.33183	-0.59454	NaN	0.201525	0.988098	0.553787	S	3	2452	___2	0.966222	5.4e-09	101.73	72.533	59.678	-0.48943	175060000	1176	15.0956	sp|Q9NTI5|PDS5B_HUMAN;sp|Q9NTI5-2|PDS5B_HUMAN;tr|A9IYQ1|A9IYQ1_HUMAN	1176;1176;130	sp|Q9NTI5|PDS5B_HUMAN	sp|Q9NTI5|PDS5B_HUMAN	SSNPSSPGRIKGRLDSSEMDHSENEDYTMSS	GRLDS(0.966)S(0.886)EMDHS(0.125)ENEDY(0.016)T(0.005)MS(0.001)SPLPGK	6427	Sister chromatid cohesion protein PDS5 homolog B	PDS5B	UID9076	1;2;3	5	4	4
-0.871271	0.668236	-1.1134	-0.00217819	-2.07432	-0.184303	-0.586494	0.628065	0.891346	-0.794939	S	3	2452	___3	0.966222	5.4e-09	101.73	72.533	59.678	-0.48943	175060000	1176	15.0956	sp|Q9NTI5|PDS5B_HUMAN;sp|Q9NTI5-2|PDS5B_HUMAN;tr|A9IYQ1|A9IYQ1_HUMAN	1176;1176;130	sp|Q9NTI5|PDS5B_HUMAN	sp|Q9NTI5|PDS5B_HUMAN	SSNPSSPGRIKGRLDSSEMDHSENEDYTMSS	GRLDS(0.966)S(0.886)EMDHS(0.125)ENEDY(0.016)T(0.005)MS(0.001)SPLPGK	6427	Sister chromatid cohesion protein PDS5 homolog B	PDS5B	UID14562	1;2;3	5	4	5
1.18909	1.34398	0.718994	0.673916	-4.46904	0.167484	-0.561832	0.696089	1.69772	-0.25215	T	3	981	___1	1	8.1e-192	212.74	186.28	212.74	0.11484	174500000	267	90.0913	sp|P55081|MFAP1_HUMAN	267	sp|P55081|MFAP1_HUMAN	sp|P55081|MFAP1_HUMAN	LEENKRSLAALDALNTDDENDEEEYEAWKVR	SLAALDALNT(1)DDENDEEEYEAWK	8091	Microfibrillar-associated protein 1	MFAP1	UID308	1	5	4	5
0.567852	4.34885	5.52297	NaN	4.17222	4.90144	2.25498	3.85296	4.59236	3.71954	S	2	1227	___1	0.999221	3.66e-39	144.51	82.4	144.51	0.7116	173200000	1354	32.7901	sp|Q13459-2|MYO9B_HUMAN;tr|M0R300|M0R300_HUMAN;tr|M0R0P8|M0R0P8_HUMAN;sp|Q13459|MYO9B_HUMAN	1354;1354;1354;1354	sp|Q13459-2|MYO9B_HUMAN	sp|Q13459-2|MYO9B_HUMAN	RATGAALTPTEERRTSFSTSDVSKLLPSLAK	RT(0.001)S(0.999)FSTSDVSK	2819	Isoform Short of Unconventional myosin-IXb	MYO9B	UID2102	1	4	3	5
2.79716	0.404057	2.29275	2.013	2.73478	-3.08327	0.151798	2.19586	2.45851	0.917843	S	3	1927	___3	1	5.36e-13	96.831	82.014	89.181	-0.067835	172940000	786	66.7445	sp|Q8TDZ2-2|MICA1_HUMAN;sp|Q8TDZ2|MICA1_HUMAN;sp|Q8TDZ2-4|MICA1_HUMAN;sp|Q8TDZ2-3|MICA1_HUMAN	786;872;891;137	sp|Q8TDZ2-2|MICA1_HUMAN	sp|Q8TDZ2-2|MICA1_HUMAN	QSPQALVAMEKEEKESPFSSEEEEEDVPLDS	EEKES(1)PFS(1)S(1)EEEEEDVPLDSDVEQALQTFAK	4961	Isoform 2 of [F-actin]-monooxygenase MICAL1	MICAL1	UID11716	2;3	5	4	5
1.06263	NaN	NaN	4.36831	NaN	-0.170662	NaN	NaN	5.04628	3.36345	S	3	1927	___2	1	5.36e-13	96.831	82.014	89.181	-0.067835	172940000	786	66.7445	sp|Q8TDZ2-2|MICA1_HUMAN;sp|Q8TDZ2|MICA1_HUMAN;sp|Q8TDZ2-4|MICA1_HUMAN;sp|Q8TDZ2-3|MICA1_HUMAN	786;872;891;137	sp|Q8TDZ2-2|MICA1_HUMAN	sp|Q8TDZ2-2|MICA1_HUMAN	QSPQALVAMEKEEKESPFSSEEEEEDVPLDS	EEKES(1)PFS(1)S(1)EEEEEDVPLDSDVEQALQTFAK	4961	Isoform 2 of [F-actin]-monooxygenase MICAL1	MICAL1	UID6230	2;3	2	1	3
2.0443	2.41467	3.76249	2.80834	3.55408	3.09772	2.90381	3.37843	2.6267	3.4743	S	3	644	___1	1	1.3e-39	146.77	123.88	75.911	-0.084823	172430000	14	75.9113	sp|P18669|PGAM1_HUMAN	14	sp|P18669|PGAM1_HUMAN	sp|P18669|PGAM1_HUMAN	__MAAYKLVLIRHGESAWNLENRFSGWYDAD	HGES(1)AWNLENR	1405	Phosphoglycerate mutase 1	PGAM1	UID530	1	5	4	5
2.75142	2.5531	3.40504	3.54527	3.47712	3.47007	2.85851	2.71706	2.71744	2.71957	S	2	327	___2	1	0.000195603	98.048	23.876	98.048	0.30831	171910000	133	70.911	sp|O75494-6|SRS10_HUMAN;sp|O75494-3|SRS10_HUMAN;sp|O75494-5|SRS10_HUMAN;tr|Q5JRI1|Q5JRI1_HUMAN;sp|O75494-4|SRS10_HUMAN;sp|O75494-2|SRS10_HUMAN;sp|O75494|SRS10_HUMAN	133;133;133;133;133;133;133	sp|O75494-6|SRS10_HUMAN	sp|O75494-6|SRS10_HUMAN	RSRSRSYERRRSRSRSFDYNYRRSYSPRNRP	S(1)FDYNYR	766	Isoform 6 of Serine/arginine-rich splicing factor 10	SRSF10	UID6136	1;2;3	5	4	5
-0.093399	0.62738	0.945168	-0.345276	0.014081	0.853851	0.484299	-0.711727	-0.433489	-0.00656128	S	2	327	___1	1	0.000195603	98.048	23.876	98.048	0.30831	171910000	133	70.911	sp|O75494-6|SRS10_HUMAN;sp|O75494-3|SRS10_HUMAN;sp|O75494-5|SRS10_HUMAN;tr|Q5JRI1|Q5JRI1_HUMAN;sp|O75494-4|SRS10_HUMAN;sp|O75494-2|SRS10_HUMAN;sp|O75494|SRS10_HUMAN	133;133;133;133;133;133;133	sp|O75494-6|SRS10_HUMAN	sp|O75494-6|SRS10_HUMAN	RSRSRSYERRRSRSRSFDYNYRRSYSPRNRP	S(1)FDYNYR	766	Isoform 6 of Serine/arginine-rich splicing factor 10	SRSF10	UID650	1;2;3	5	4	5
0.0783863	-1.15612	0.0544338	-1.25805	0.64652	0.213263	-0.53978	0.136915	-1.36345	-0.076479	S	2	327	___3	1	0.000195603	98.048	23.876	98.048	0.30831	171910000	133	70.911	sp|O75494-6|SRS10_HUMAN;sp|O75494-3|SRS10_HUMAN;sp|O75494-5|SRS10_HUMAN;tr|Q5JRI1|Q5JRI1_HUMAN;sp|O75494-4|SRS10_HUMAN;sp|O75494-2|SRS10_HUMAN;sp|O75494|SRS10_HUMAN	133;133;133;133;133;133;133	sp|O75494-6|SRS10_HUMAN	sp|O75494-6|SRS10_HUMAN	RSRSRSYERRRSRSRSFDYNYRRSYSPRNRP	S(1)FDYNYR	766	Isoform 6 of Serine/arginine-rich splicing factor 10	SRSF10	UID11622	1;2;3	5	4	5
0.52058	3.91066	3.82474	3.86079	4.63048	3.60743	3.46623	4.09009	3.92957	3.65853	S	2	443	___1	0.999886	8.66e-29	137.73	87.258	136.39	-0.13825	170160000	39	40.5412	tr|H3BQN4|H3BQN4_HUMAN;sp|P04075|ALDOA_HUMAN;tr|H3BPS8|H3BPS8_HUMAN;tr|J3KPS3|J3KPS3_HUMAN;sp|P04075-2|ALDOA_HUMAN;tr|H3BUH7|H3BUH7_HUMAN	39;39;93;39;93;39	tr|H3BQN4|H3BQN4_HUMAN	tr|H3BQN4|H3BQN4_HUMAN	VAPGKGILAADESTGSIAKRLQSIGTENTEE	GILAADESTGS(1)IAK	1033	Fructose-bisphosphate aldolase	ALDOA	UID1697	1	5	4	5
1.82425	3.52548	1.48488	1.381	4.9876	2.18997	1.3485	1.50987	0.355743	0.76936	S	2	2557	___2	0.977511	4.19e-53	151.39	124.62	108.14	-0.13609	169410000	647	16.3476	sp|Q9UEY8-2|ADDG_HUMAN;sp|Q9UEY8|ADDG_HUMAN	647;679	sp|Q9UEY8-2|ADDG_HUMAN	sp|Q9UEY8-2|ADDG_HUMAN	SPEKIEEVLSPEGSPSKSPSKKKKKFRTPSF	IEEVLS(0.992)PEGS(0.03)PS(0.978)K	6710	Isoform 1 of Gamma-adducin	ADD3	UID8927	1;2;3	5	4	5
-0.698082	1.57305	NaN	-1.90197	NaN	NaN	0.15094	NaN	-2.04078	0.620308	S	2	2557	___1	0.977511	4.19e-53	151.39	124.62	108.14	-0.13609	169410000	647	16.3476	sp|Q9UEY8-2|ADDG_HUMAN;sp|Q9UEY8|ADDG_HUMAN	647;679	sp|Q9UEY8-2|ADDG_HUMAN	sp|Q9UEY8-2|ADDG_HUMAN	SPEKIEEVLSPEGSPSKSPSKKKKKFRTPSF	IEEVLS(0.992)PEGS(0.03)PS(0.978)K	6710	Isoform 1 of Gamma-adducin	ADD3	UID3441	1;2;3	3	2	3
-0.269539	2.31918	NaN	NaN	NaN	2.29635	3.20193	2.67058	NaN	3.05756	S	2	2557	___3	0.977511	4.19e-53	151.39	124.62	108.14	-0.13609	169410000	647	16.3476	sp|Q9UEY8-2|ADDG_HUMAN;sp|Q9UEY8|ADDG_HUMAN	647;679	sp|Q9UEY8-2|ADDG_HUMAN	sp|Q9UEY8-2|ADDG_HUMAN	SPEKIEEVLSPEGSPSKSPSKKKKKFRTPSF	IEEVLS(0.992)PEGS(0.03)PS(0.978)K	6710	Isoform 1 of Gamma-adducin	ADD3	UID14413	1;2;3	2	1	4
4.04738	3.34762	4.05205	4.32974	3.58364	3.92209	2.38293	1.66141	2.44225	3.13771	S	3	2050	___1	0.993999	8.03e-45	146.39	93.111	113.54	0.088224	169380000	66	20.7039	tr|K7EQH1|K7EQH1_HUMAN;tr|A0A087WVF1|A0A087WVF1_HUMAN;sp|Q96B23-2|CR025_HUMAN;sp|Q96B23|CR025_HUMAN	66;66;66;66	tr|K7EQH1|K7EQH1_HUMAN	tr|K7EQH1|K7EQH1_HUMAN	VISSMPCLLMELRRDSSESQLASTESDKPTT	RDS(0.994)S(0.71)ES(0.296)QLASTESDKPTTGR	5309	Uncharacterized protein C18orf25 (Fragment)	C18orf25	UID2959	1;2	5	4	5
2.08669	2.44045	2.25529	2.42887	1.38489	3.10686	2.46295	1.08837	2.6739	1.38082	S	3	2050	___2	0.993999	8.03e-45	146.39	93.111	113.54	0.088224	169380000	66	20.7039	tr|K7EQH1|K7EQH1_HUMAN;tr|A0A087WVF1|A0A087WVF1_HUMAN;sp|Q96B23-2|CR025_HUMAN;sp|Q96B23|CR025_HUMAN	66;66;66;66	tr|K7EQH1|K7EQH1_HUMAN	tr|K7EQH1|K7EQH1_HUMAN	VISSMPCLLMELRRDSSESQLASTESDKPTT	RDS(0.994)S(0.71)ES(0.296)QLASTESDKPTTGR	5309	Uncharacterized protein C18orf25 (Fragment)	C18orf25	UID8445	1;2	5	4	5
-3.75936	-0.38743	0.591852	0.668528	1.85738	0.00115204	0.842678	0.861921	1.22778	0.756182	S	3	2322	___2	1	2e-05	82.339	61.328	54.605	0.20065	168880000	251	54.605	sp|Q9H1E5|TMX4_HUMAN	251	sp|Q9H1E5|TMX4_HUMAN	sp|Q9H1E5|TMX4_HUMAN	HRAEQLQDAEEEKDDSNEEENKDSLVDDEEE	DDS(1)NEEENKDS(1)LVDDEEEK	6089	Thioredoxin-related transmembrane protein 4	TMX4	UID6619	1;2	5	4	5
NaN	-1.75739	-0.714302	-0.449133	-2.24806	-0.998606	NaN	-1.52202	NaN	-1.20011	S	3	2322	___1	1	2e-05	82.339	61.328	54.605	0.20065	168880000	251	54.605	sp|Q9H1E5|TMX4_HUMAN	251	sp|Q9H1E5|TMX4_HUMAN	sp|Q9H1E5|TMX4_HUMAN	HRAEQLQDAEEEKDDSNEEENKDSLVDDEEE	DDS(1)NEEENKDS(1)LVDDEEEK	6089	Thioredoxin-related transmembrane protein 4	TMX4	UID1133	1;2	4	4	3
NaN	NaN	-0.343943	-0.402266	-8.95955	-2.81808	NaN	NaN	-1.09577	NaN	S	2	660	___2	1	1.51e-127	190.27	142.5	188.48	-0.096615	168250000	2	139.056	sp|P20042|IF2B_HUMAN	2	sp|P20042|IF2B_HUMAN	sp|P20042|IF2B_HUMAN	______________MSGDEMIFDPTMSKKKK	S(1)GDEMIFDPTMSK	1448	Eukaryotic translation initiation factor 2 subunit 2	EIF2S2	UID5539	1;2	3	3	2
1.21066	-0.179327	1.67188	-0.533411	-2.95569	-0.824301	-0.173504	-0.0599861	1.2441	-0.737995	S	2	660	___1	1	1.51e-127	190.27	142.5	188.48	-0.096615	168250000	2	139.056	sp|P20042|IF2B_HUMAN	2	sp|P20042|IF2B_HUMAN	sp|P20042|IF2B_HUMAN	______________MSGDEMIFDPTMSKKKK	S(1)GDEMIFDPTMSK	1448	Eukaryotic translation initiation factor 2 subunit 2	EIF2S2	UID53	1;2	5	4	5
1.93224	-0.207695	0.9237	0.729424	NaN	0.203569	-0.240782	0.364302	0.0657482	0.0230389	S	2	236	___2	1	5.6e-81	170.47	135.43	169.15	-0.14054	168080000	624	133.625	sp|O43719|HTSF1_HUMAN	624	sp|O43719|HTSF1_HUMAN	sp|O43719|HTSF1_HUMAN	KVLDEEGSEREFDEDSDEKEEEEDTYEKVFD	EFDEDS(1)DEKEEEEDTYEK	505	HIV Tat-specific factor 1	HTATSF1	UID5556	1;2	4	3	5
3.28788	2.52321	3.85546	3.02651	3.2359	3.78597	3.7809	3.58611	2.49272	3.71333	S	2	236	___1	1	5.6e-81	170.47	135.43	169.15	-0.14054	168080000	624	133.625	sp|O43719|HTSF1_HUMAN	624	sp|O43719|HTSF1_HUMAN	sp|O43719|HTSF1_HUMAN	KVLDEEGSEREFDEDSDEKEEEEDTYEKVFD	EFDEDS(1)DEKEEEEDTYEK	505	HIV Tat-specific factor 1	HTATSF1	UID70	1;2	5	4	5
3.30526	3.48705	4.63783	1.39464	4.40518	4.57353	4.047	3.6734	3.4328	4.7391	S	2	2657	___1	0.999998	2.48e-16	125.36	66.378	125.36	-0.18252	167670000	2047	57.9737	sp|Q9UPU5|UBP24_HUMAN	2047	sp|Q9UPU5|UBP24_HUMAN	sp|Q9UPU5|UBP24_HUMAN	WNAYMLFYQRVSDQNSPVLPKKSRVSVVRQE	VSDQNS(1)PVLPK	7010	Ubiquitin carboxyl-terminal hydrolase 24	USP24	UID1020	1	5	4	5
3.0994	NaN	1.34345	0.365063	1.82217	0.113663	-2.1014	-0.745611	-1.22067	-0.715183	S	2	1079	___2	0.996725	1.44e-96	177.41	124.84	132.13	0.33356	167400000	2165	31.945	sp|Q01082|SPTB2_HUMAN;tr|A0A087WUZ3|A0A087WUZ3_HUMAN	2165;2167	sp|Q01082|SPTB2_HUMAN	sp|Q01082|SPTB2_HUMAN	MVNGATEQRTSSKESSPIPSPTSDRKAKTAL	T(0.009)S(0.009)S(0.009)KES(0.975)S(0.997)PIPS(0.98)PT(0.011)S(0.009)DRK	2384	Spectrin beta chain, non-erythrocytic 1	SPTBN1	UID7624	2;3;4	4	3	5
NaN	1.16048	NaN	NaN	2.99416	2.82383	1.36803	1.52054	0.981665	2.53097	S	3	1139	___2	0.996676	0.000150733	94.538	48.774	80.706	-0.090862	167400000	51	25.51	tr|E9PNR6|E9PNR6_HUMAN;tr|H0YE29|H0YE29_HUMAN;sp|Q07960|RHG01_HUMAN	51;49;51	tr|E9PNR6|E9PNR6_HUMAN	tr|E9PNR6|E9PNR6_HUMAN	DEMPDFPKSDDSKSSSPELVTHLKWDDPYYD	SS(0.003)S(0.997)PELVTHLK	2546	Rho GTPase-activating protein 1 (Fragment)	ARHGAP1	UID8047	1;2	2	2	5
0.731422	1.1633	3.13368	2.07776	3.13119	2.04354	2.04601	2.91854	1.80771	2.53647	S	2	1079	___3	0.996725	1.44e-96	177.41	124.84	132.13	0.33356	167400000	2165	31.945	sp|Q01082|SPTB2_HUMAN;tr|A0A087WUZ3|A0A087WUZ3_HUMAN	2165;2167	sp|Q01082|SPTB2_HUMAN	sp|Q01082|SPTB2_HUMAN	MVNGATEQRTSSKESSPIPSPTSDRKAKTAL	T(0.009)S(0.009)S(0.009)KES(0.975)S(0.997)PIPS(0.98)PT(0.011)S(0.009)DRK	2384	Spectrin beta chain, non-erythrocytic 1	SPTBN1	UID13110	2;3;4	5	4	5
0.784874	1.03016	4.14627	3.17704	2.66977	3.4087	2.9708	NaN	3.76287	3.79374	S	3	1139	___1	0.996676	0.000150733	94.538	48.774	80.706	-0.090862	167400000	51	25.51	tr|E9PNR6|E9PNR6_HUMAN;tr|H0YE29|H0YE29_HUMAN;sp|Q07960|RHG01_HUMAN	51;49;51	tr|E9PNR6|E9PNR6_HUMAN	tr|E9PNR6|E9PNR6_HUMAN	DEMPDFPKSDDSKSSSPELVTHLKWDDPYYD	SS(0.003)S(0.997)PELVTHLK	2546	Rho GTPase-activating protein 1 (Fragment)	ARHGAP1	UID2561	1;2	5	4	4
-0.340092	-0.134785	0.99427	-0.374981	1.07806	0.0906754	0.435513	0.352903	1.44256	2.15071	S	2	335	___1	1	1.63e-252	232.53	167.74	213.69	0.49551	165780000	225	213.691	sp|O75643-2|U520_HUMAN;tr|A0A494C1A5|A0A494C1A5_HUMAN;sp|O75643|U520_HUMAN	225;225;225	sp|O75643-2|U520_HUMAN	sp|O75643-2|U520_HUMAN	EEGDEDVYGEVREEASDDDMEGDEAVVRCTL	EEAS(1)DDDMEGDEAVVR	796	Isoform 2 of U5 small nuclear ribonucleoprotein 200 kDa helicase	SNRNP200	UID3	1	5	4	5
-3.75936	-0.38743	0.591852	0.668528	1.85738	0.00115204	0.842678	0.861921	1.22778	0.756182	S	3	2322	___2	1	2e-05	82.339	61.328	54.605	0.20065	165440000	259	54.605	sp|Q9H1E5|TMX4_HUMAN	259	sp|Q9H1E5|TMX4_HUMAN	sp|Q9H1E5|TMX4_HUMAN	AEEEKDDSNEEENKDSLVDDEEEKEDLGDED	DDS(1)NEEENKDS(1)LVDDEEEK	6090	Thioredoxin-related transmembrane protein 4	TMX4	UID6620	2	5	4	5
3.25698	5.17852	4.07723	4.20084	-1.23742	2.18994	NaN	1.95225	3.19839	3.79097	S	3	750;751	___3	0.999999	1.1e-15	104.54	82.922	104.54	-0.17258	165160000	530	61.6944	sp|P29590-5|PML_HUMAN;sp|P29590|PML_HUMAN;sp|P29590-2|PML_HUMAN;sp|P29590-9|PML_HUMAN;sp|P29590-3|PML_HUMAN;sp|P29590-8|PML_HUMAN;tr|H3BVD2|H3BVD2_HUMAN;sp|P29590-12|PML_HUMAN;sp|P29590-11|PML_HUMAN;sp|P29590-13|PML_HUMAN	530;530;530;530;530;530;174;482;482;482	sp|P29590-5|PML_HUMAN;sp|P29590-12|PML_HUMAN	sp|P29590-5|PML_HUMAN	KAVSPPHLDGPPSPRSPVIGSEVFLPNSNHV	S(1)PVIGSEVFLPNSNHVASGAGEAEER	1633	Isoform PML-4 of Protein PML	PML	UID11851	1;3	5	4	4
-1.87036	1.40402	0.456343	2.00552	1.86718	2.00762	2.43322	2.57233	2.17491	2.39279	S	3	750;751	___1	0.999999	1.1e-15	104.54	82.922	104.54	-0.17258	165160000	530	61.6944	sp|P29590-5|PML_HUMAN;sp|P29590|PML_HUMAN;sp|P29590-2|PML_HUMAN;sp|P29590-9|PML_HUMAN;sp|P29590-3|PML_HUMAN;sp|P29590-8|PML_HUMAN;tr|H3BVD2|H3BVD2_HUMAN;sp|P29590-12|PML_HUMAN;sp|P29590-11|PML_HUMAN;sp|P29590-13|PML_HUMAN	530;530;530;530;530;530;174;482;482;482	sp|P29590-5|PML_HUMAN;sp|P29590-12|PML_HUMAN	sp|P29590-5|PML_HUMAN	KAVSPPHLDGPPSPRSPVIGSEVFLPNSNHV	S(1)PVIGSEVFLPNSNHVASGAGEAEER	1633	Isoform PML-4 of Protein PML	PML	UID879	1;3	5	4	5
0.305775	-2.1563	0.0999241	-1.23047	-2.13702	-1.08007	-1.44664	-1.84097	-2.3368	-1.70359	S	3	286	___1	0.999999	0	291.28	228.42	75.896	0.60894	164710000	113	61.8216	tr|A0A087WUT6|A0A087WUT6_HUMAN;sp|O60841|IF2P_HUMAN	113;113	tr|A0A087WUT6|A0A087WUT6_HUMAN	tr|A0A087WUT6|A0A087WUT6_HUMAN	KKGQKGKKQSFDDNDSEELEDKDSKSKKTAK	KQS(1)FDDNDS(1)EELEDKDSK	641	Eukaryotic translation initiation factor 5B	EIF5B	UID877	1;2	5	4	5
4.35375	1.87021	2.20712	2.0888	0.575336	2.68856	1.131	-0.0135536	1.13348	1.47941	S	3	286	___2	0.999999	0	291.28	228.42	75.896	0.60894	164710000	113	61.8216	tr|A0A087WUT6|A0A087WUT6_HUMAN;sp|O60841|IF2P_HUMAN	113;113	tr|A0A087WUT6|A0A087WUT6_HUMAN	tr|A0A087WUT6|A0A087WUT6_HUMAN	KKGQKGKKQSFDDNDSEELEDKDSKSKKTAK	KQS(1)FDDNDS(1)EELEDKDSK	641	Eukaryotic translation initiation factor 5B	EIF5B	UID6363	1;2	5	4	5
-0.303726	2.40747	2.21414	1.77515	1.19442	NaN	2.77791	2.29801	-0.12763	0.601299	S	3	2452	___2	0.987164	1.59e-06	92.289	57.183	62.193	-0.48943	164630000	1177	20.0084	sp|Q9NTI5|PDS5B_HUMAN;sp|Q9NTI5-2|PDS5B_HUMAN;tr|A9IYQ1|A9IYQ1_HUMAN	1177;1177;131	sp|Q9NTI5|PDS5B_HUMAN	sp|Q9NTI5|PDS5B_HUMAN	SNPSSPGRIKGRLDSSEMDHSENEDYTMSSP	GRLDS(0.866)S(0.987)EMDHS(0.986)ENEDY(0.115)T(0.037)MS(0.005)S(0.004)PLPGK	6428	Sister chromatid cohesion protein PDS5 homolog B	PDS5B	UID8511	1;2;3	5	4	4
-0.871271	NaN	-1.1134	-0.00217819	-2.07432	-0.184303	-0.586494	0.628065	0.891346	-0.794939	S	3	2452	___3	0.987164	1.59e-06	92.289	57.183	62.193	-0.48943	164630000	1177	20.0084	sp|Q9NTI5|PDS5B_HUMAN;sp|Q9NTI5-2|PDS5B_HUMAN;tr|A9IYQ1|A9IYQ1_HUMAN	1177;1177;131	sp|Q9NTI5|PDS5B_HUMAN	sp|Q9NTI5|PDS5B_HUMAN	SNPSSPGRIKGRLDSSEMDHSENEDYTMSSP	GRLDS(0.866)S(0.987)EMDHS(0.986)ENEDY(0.115)T(0.037)MS(0.005)S(0.004)PLPGK	6428	Sister chromatid cohesion protein PDS5 homolog B	PDS5B	UID13997	1;2;3	4	3	5
1.43861	0.523529	1.5141	1.48231	2.39463	1.48339	0.00841331	0.842302	1.29638	2.53084	T	3	1028	___1	0.898114	0.00127664	84.169	60.458	49.12	-0.42659	163770000	21	9.4599	tr|H7C2L4|H7C2L4_HUMAN;tr|H7BXF3|H7BXF3_HUMAN;sp|P62995-3|TRA2B_HUMAN;sp|P62995|TRA2B_HUMAN	21;60;101;201	tr|H7C2L4|H7C2L4_HUMAN	tr|H7C2L4|H7C2L4_HUMAN	GRRIRVDFSITKRPHTPTPGIYMGRPTYGSS	RPHT(0.898)PT(0.102)PGIYMGR	8108	Transformer-2 protein homolog beta (Fragment)	TRA2B	UID4452	1	5	4	5
0.144114	0.783966	1.25863	2.28202	2.38366	1.56169	1.20082	2.03269	3.30956	0.878942	S	2	1239	___2	1	4.43e-115	187.75	164.78	85.177	-1.0533	163770000	421	85.1773	sp|Q13547|HDAC1_HUMAN	421	sp|Q13547|HDAC1_HUMAN	sp|Q13547|HDAC1_HUMAN	SICSSDKRIACEEEFSDSEEEGEGGRKNSSN	IACEEEFS(1)DS(1)EEEGEGGRK	2857	Histone deacetylase 1	HDAC1	UID5844	2	5	4	5
0.144114	0.783966	1.25863	2.28202	2.38366	1.56169	1.20082	2.03269	3.30956	0.878942	S	2	1239	___2	1	4.43e-115	187.75	164.78	85.177	-1.0533	163770000	423	85.1773	sp|Q13547|HDAC1_HUMAN	423	sp|Q13547|HDAC1_HUMAN	sp|Q13547|HDAC1_HUMAN	CSSDKRIACEEEFSDSEEEGEGGRKNSSNFK	IACEEEFS(1)DS(1)EEEGEGGRK	2858	Histone deacetylase 1	HDAC1	UID5845	2	5	4	5
2.88494	3.4205	4.75061	4.35293	NaN	4.65704	3.95845	3.52845	3.89222	4.86363	T	2	2811	___1	0.991443	1.09e-51	158.52	158.52	118.71	0.66781	163570000	7957	20.8858	tr|E7ENN3|E7ENN3_HUMAN;tr|A0A0C4DG40|A0A0C4DG40_HUMAN;sp|Q8NF91-4|SYNE1_HUMAN;sp|Q8NF91|SYNE1_HUMAN;sp|Q8NF91-8|SYNE1_HUMAN;sp|Q8NF91-2|SYNE1_HUMAN;sp|Q8NF91-11|SYNE1_HUMAN;tr|Q5JV20|Q5JV20_HUMAN;tr|F8WAI0|F8WAI0_HUMAN;sp|Q8NF91-9|SYNE1_HUMAN;sp|Q8NF91-3|SYNE1_HUMAN;tr|H0Y326|H0Y326_HUMAN;tr|H0Y325|H0Y325_HUMAN	7957;8314;8314;8362;2777;2886;704;517;540;542;547;1008;1307	tr|E7ENN3|E7ENN3_HUMAN	tr|E7ENN3|E7ENN3_HUMAN	FQIQQTENIIRSKTPTGPELDTSYKGYMKLL	SKT(0.008)PT(0.991)GPELDTSYK	9038	Nesprin-1	SYNE1	UID2932	1	4	3	5
-0.819715	1.73317	3.54737	4.28891	1.84886	1.71033	3.71806	4.21861	3.89141	3.82989	S	3	2802	___1	0.999918	0.021229	53.08	27.305	47.915	-1.2331	163510000	13	42.9972	tr|B7Z934|B7Z934_HUMAN;sp|Q9HAK2|COE2_HUMAN	13;161	tr|B7Z934|B7Z934_HUMAN	tr|B7Z934|B7Z934_HUMAN	___MCRVLLTHEVMCSRCCEKKSCGNRNETP	MCRVLLTHEVMCS(1)R	7506	cDNA FLJ55302, highly similar to Transcription factor COE2	EBF2	UID1586	1	5	4	5
2.50139	3.61654	5.37885	-0.911156	4.71479	NaN	4.64829	NaN	-1.5489	4.6675	S	2	1077	___1	1	5.1e-05	80.994	45.368	78.249	-0.18951	163010000	949	78.2492	sp|Q00722-3|PLCB2_HUMAN;sp|Q00722-2|PLCB2_HUMAN;sp|Q00722|PLCB2_HUMAN	949;960;964	sp|Q00722-3|PLCB2_HUMAN	sp|Q00722-3|PLCB2_HUMAN	PGKGSRKKRSLPREESAGAAPGEGPEGVDGR	EES(1)AGAAPGEGPEGVDGR	2378	Isoform 3 of 1-phosphatidylinositol 4,5-bisphosphate phosphodiesterase beta-2	PLCB2	UID485	1	5	4	3
0.252645	0.839279	3.31157	2.26575	1.47717	0.619522	0.876953	1.11723	1.50291	1.74126	T	2	2585	___1	1	3.18e-127	193.62	146.19	193.62	1.1681	162510000	267	143.399	tr|B4DDD6|B4DDD6_HUMAN;sp|Q9UJU6|DBNL_HUMAN;sp|Q9UJU6-2|DBNL_HUMAN;sp|Q9UJU6-3|DBNL_HUMAN;sp|Q9UJU6-5|DBNL_HUMAN;sp|Q9UJU6-4|DBNL_HUMAN;tr|H0Y5J4|H0Y5J4_HUMAN;sp|Q9UJU6-6|DBNL_HUMAN	267;291;292;300;188;197;220;243	tr|B4DDD6|B4DDD6_HUMAN	tr|B4DDD6|B4DDD6_HUMAN	PQPGKLRSPFLQKQLTQPETHFGREPAAAIS	QLT(1)QPETHFGR	8907	Drebrin-like protein	DBNL	UID44	1	5	4	5
0.504198	3.37895	3.42964	3.14549	3.49995	3.26595	3.45013	3.51684	3.62817	2.7289	S	2	1515	___1	0.999818	6.79e-23	133.96	105.18	111.11	-0.83687	162270000	335	37.514	sp|Q5VSL9|STRP1_HUMAN;sp|Q5VSL9-3|STRP1_HUMAN;sp|Q5VSL9-2|STRP1_HUMAN	335;71;240	sp|Q5VSL9|STRP1_HUMAN	sp|Q5VSL9|STRP1_HUMAN	LPEDSIKVIRNMRAASPPASASDLIEQQQKR	AAS(1)PPASASDLIEQQQK	3688	Striatin-interacting protein 1	STRIP1	UID1855	1	5	4	5
NaN	-0.298588	-0.714333	-2.63436	-1.10031	-1.48716	-0.268484	-0.499275	-2.82432	-0.69161	S	3	1434	___1	0.999787	0.00024991	73.389	57.248	69.908	0.36774	161760000	687	36.8361	sp|Q4KMP7|TB10B_HUMAN;sp|Q4KMP7-2|TB10B_HUMAN	687;112	sp|Q4KMP7|TB10B_HUMAN	sp|Q4KMP7|TB10B_HUMAN	AAGGAPSPPPPVRRASAGPAPGPVVTAEGLH	RAS(1)AGPAPGPVVTAEGLHPSLPSPTGNSTPLGSSK	3407	TBC1 domain family member 10B	TBC1D10B	UID1891	1;2	4	4	5
-1.9918	NaN	2.23085	4.3377	-1.8164	0.626585	3.52488	5.26188	4.90851	2.54295	S	3	1434	___2	0.999787	0.00024991	73.389	57.248	69.908	0.36774	161760000	687	36.8361	sp|Q4KMP7|TB10B_HUMAN;sp|Q4KMP7-2|TB10B_HUMAN	687;112	sp|Q4KMP7|TB10B_HUMAN	sp|Q4KMP7|TB10B_HUMAN	AAGGAPSPPPPVRRASAGPAPGPVVTAEGLH	RAS(1)AGPAPGPVVTAEGLHPSLPSPTGNSTPLGSSK	3407	TBC1 domain family member 10B	TBC1D10B	UID7377	1;2	4	3	5
6.62601	3.08508	1.53315	1.7845	1.27538	5.8648	2.81528	2.63794	2.44692	NaN	S	3	112	___1	0.991775	9.09e-20	103.95	82.784	103.95	0.06778	161640000	87	22.712	tr|F8VZJ2|F8VZJ2_HUMAN;tr|F8W0W4|F8W0W4_HUMAN;tr|H0YHX9|H0YHX9_HUMAN;sp|Q13765|NACA_HUMAN;sp|E9PAV3-2|NACAM_HUMAN;sp|E9PAV3|NACAM_HUMAN	87;166;164;166;876;2029	tr|F8VZJ2|F8VZJ2_HUMAN	tr|F8VZJ2|F8VZJ2_HUMAN	SNIQENTQTPTVQEESEEEEVDETGVEVKDI	VQGEAVSNIQENTQTPT(0.003)VQEES(0.992)EEEEVDET(0.005)GVEVK	188	Nascent polypeptide-associated complex subunit alpha	NACA	UID2767	1	5	4	4
-0.596945	3.90348	2.4777	3.77283	1.39795	3.10775	4.72502	4.70381	4.24617	3.21104	S	3	780	___1	0.999987	0.0054663	62.287	39.28	62.287	0.19355	159470000	130	50.0865	sp|P33241|LSP1_HUMAN;sp|P33241-2|LSP1_HUMAN;sp|P33241-3|LSP1_HUMAN;tr|E9PBD8|E9PBD8_HUMAN;tr|E7EMG9|E7EMG9_HUMAN;tr|C9JKF7|C9JKF7_HUMAN;tr|C9JU59|C9JU59_HUMAN	130;68;258;68;121;68;113	sp|P33241|LSP1_HUMAN	sp|P33241|LSP1_HUMAN	EQEDRPGLHAYEKEDSDEVHLEELSLSKEGP	EDS(1)DEVHLEELSLSK	1711	Lymphocyte-specific protein 1	LSP1	UID1302	1	5	4	5
-3.81188	-1.5171	-0.357817	-0.0703945	-0.0173769	-0.597239	-1.26243	0.241776	-1.07339	-0.578085	S	3	412	___1	1	9.83e-05	84.327	49.607	84.327	0.68589	158920000	815	79.2582	tr|E7ENQ1|E7ENQ1_HUMAN;tr|G3XAA2|G3XAA2_HUMAN;sp|O95819-4|M4K4_HUMAN;tr|H7C360|H7C360_HUMAN;sp|O95819-2|M4K4_HUMAN;tr|G5E948|G5E948_HUMAN;sp|O95819|M4K4_HUMAN;sp|O95819-5|M4K4_HUMAN;tr|E7EN19|E7EN19_HUMAN;sp|O95819-6|M4K4_HUMAN;tr|A0A0D9SEY1|A0A0D9SEY1_HUMAN;sp|O95819-3|M4K4_HUMAN;tr|C9J840|C9J840_HUMAN;tr|E7EX83|E7EX83_HUMAN;tr|A0A0D9SG62|A0A0D9SG62_HUMAN;tr|H7C0P6|H7C0P6_HUMAN	815;818;818;831;873;896;900;895;933;934;981;981;648;699;705;717	tr|E7ENQ1|E7ENQ1_HUMAN	tr|E7ENQ1|E7ENQ1_HUMAN	GMRPEAIRQDPTRKGSVVNVNPTNTRPQSDT	GS(1)VVNVNPTNTRPQSDTPEIR	988	Mitogen-activated protein kinase kinase kinase kinase 4	MAP4K4	UID456	1	5	4	5
3.46697	5.27394	4.21776	3.66921	NaN	NaN	4.35416	2.79576	2.06835	NaN	T	3	2031	___1	0.962316	5.11e-23	124.62	93.649	71.159	0.18772	158210000	695	13.9371	sp|Q93100-4|KPBB_HUMAN;sp|Q93100-2|KPBB_HUMAN;sp|Q93100-3|KPBB_HUMAN;sp|Q93100|KPBB_HUMAN;tr|I3L213|I3L213_HUMAN	695;695;702;702;9	sp|Q93100-4|KPBB_HUMAN	sp|Q93100-4|KPBB_HUMAN	ELEPPKHSKVKRQSSTPSAPELGQQPDVNIS	RQS(0.694)S(0.332)T(0.962)PS(0.011)APELGQQPDVNISEWK	8657	Isoform 4 of Phosphorylase b kinase regulatory subunit beta	PHKB	UID3735	1;2	4	3	3
-0.0330639	2.13223	0.592222	-0.853756	-4.41851	-0.428368	0.628887	1.29182	-1.15977	0.777813	T	3	2031	___2	0.962316	5.11e-23	124.62	93.649	71.159	0.18772	158210000	695	13.9371	sp|Q93100-4|KPBB_HUMAN;sp|Q93100-2|KPBB_HUMAN;sp|Q93100-3|KPBB_HUMAN;sp|Q93100|KPBB_HUMAN;tr|I3L213|I3L213_HUMAN	695;695;702;702;9	sp|Q93100-4|KPBB_HUMAN	sp|Q93100-4|KPBB_HUMAN	ELEPPKHSKVKRQSSTPSAPELGQQPDVNIS	RQS(0.694)S(0.332)T(0.962)PS(0.011)APELGQQPDVNISEWK	8657	Isoform 4 of Phosphorylase b kinase regulatory subunit beta	PHKB	UID9221	1;2	5	4	5
2.5801	2.05291	2.4911	2.74399	2.9701	2.97009	2.30274	2.31124	2.42338	2.65767	S	2	2495	___1	0.998917	9.48e-07	108.31	44.619	108.31	-0.76673	157870000	658	32.6605	tr|A0A1W2PQ43|A0A1W2PQ43_HUMAN;tr|E9PQN2|E9PQN2_HUMAN;tr|E9PKI6|E9PKI6_HUMAN;sp|Q9NYF8-3|BCLF1_HUMAN;tr|E9PK91|E9PK91_HUMAN;sp|Q9NYF8-2|BCLF1_HUMAN;sp|Q9NYF8|BCLF1_HUMAN;tr|E9PK09|E9PK09_HUMAN;sp|Q9NYF8-4|BCLF1_HUMAN	658;656;658;656;658;656;658;657;485	tr|A0A1W2PQ43|A0A1W2PQ43_HUMAN	tr|A0A1W2PQ43|A0A1W2PQ43_HUMAN	STRQKSPEIHRRIDISPSTLRKHTRLAGEER	IDIS(0.999)PS(0.001)T(0.001)LR	6523	Bcl-2-associated transcription factor 1	BCLAF1	UID2109	1	5	4	5
3.53279	3.2839	4.49422	3.71358	4.08822	4.48337	3.80662	2.91664	3.18886	4.66185	S	3	241	___1	0.849927	7.4e-05	99.991	68.316	64.798	0.060708	157760000	96	7.53079	tr|F5H7V1|F5H7V1_HUMAN;sp|O43847|NRDC_HUMAN;tr|B1AKJ5|B1AKJ5_HUMAN;sp|O43847-2|NRDC_HUMAN	96;96;96;96	tr|F5H7V1|F5H7V1_HUMAN	tr|F5H7V1|F5H7V1_HUMAN	LGADESEEEGRRGSLSNAGDPEIVKSPSDPK	RGS(0.15)LS(0.85)NAGDPEIVK	532	Nardilysin	NRDC	UID4889	1	5	4	5
1.80265	4.43427	1.9542	2.77177	3.30021	2.16984	3.25078	4.69678	3.85331	3.89768	S	3	575	___1	1	2.53e-27	116.2	93.319	116.2	0.15576	157200000	168	109.118	sp|P13498|CY24A_HUMAN	168	sp|P13498|CY24A_HUMAN	sp|P13498|CY24A_HUMAN	SNPPPRPPAEARKKPSEEEAAVAAGGPPGGP	KKPS(1)EEEAAVAAGGPPGGPQVNPIPVTDEVV	1248	Cytochrome b-245 light chain	CYBA	UID162	1	5	4	5
-0.85396	1.50617	3.14632	NaN	-0.523534	-0.364088	-0.621939	NaN	2.88314	-0.563536	S	2	2618	___1	0.998336	1.84e-30	128.52	87.003	110.56	0.15458	156730000	1034	27.7981	tr|A0A0A0MRE5|A0A0A0MRE5_HUMAN;sp|Q9ULH1|ASAP1_HUMAN;sp|Q9ULH1-2|ASAP1_HUMAN;tr|H0YBF7|H0YBF7_HUMAN;tr|H0YBM4|H0YBM4_HUMAN	1034;1041;1044;862;398	tr|A0A0A0MRE5|A0A0A0MRE5_HUMAN	tr|A0A0A0MRE5|A0A0A0MRE5_HUMAN	LSPNVQSRDAIQKQASEDSNDLTPTLPETPV	QAS(0.998)EDS(0.002)NDLTPTLPETPVPLPR	6889	Arf-GAP with SH3 domain, ANK repeat and PH domain-containing protein 1	ASAP1	UID2374	1;2	4	3	4
1.97867	3.57552	4.72556	NaN	4.89369	4.10952	4.25271	NaN	4.5229	3.97513	S	3	1443	___2	0.999132	0.0158677	42.818	14.616	42.818	-0.50454	156280000	359	34.3382	sp|Q53EU6|GPAT3_HUMAN	359	sp|Q53EU6|GPAT3_HUMAN	sp|Q53EU6|GPAT3_HUMAN	SSKYNMVSYLLRMMTSWAIVCDVWYMPPMTR	MMT(0.999)S(0.999)WAIVCDVWY(0.001)MPPMT(0.001)R	3435	Glycerol-3-phosphate acyltransferase 3	GPAT3	UID7490	2	4	3	4
1.40394	2.14626	2.1968	0.341309	3.55042	1.87958	0.960045	1.43747	-0.954777	1.66595	S	2	2052	___1	0.999729	4.51e-28	136.49	95.721	136.49	0.11286	155510000	550	35.6693	sp|Q96B97-2|SH3K1_HUMAN;tr|Q5JPT2|Q5JPT2_HUMAN;sp|Q96B97|SH3K1_HUMAN;sp|Q96B97-3|SH3K1_HUMAN	550;567;587;349	sp|Q96B97-2|SH3K1_HUMAN	sp|Q96B97-2|SH3K1_HUMAN	SPLSSSLGTAGHRANSPSLFGTEGKPKMEPA	ANS(1)PSLFGTEGKPK	5318	Isoform 2 of SH3 domain-containing kinase-binding protein 1	SH3KBP1	UID1943	1	5	4	5
1.22169	NaN	NaN	-0.107828	NaN	-1.53777	NaN	-0.071207	0.340042	NaN	S	2	1103	___3	1	4.94e-67	162.81	134.42	66.261	-0.70908	154580000	1519	66.2607	sp|Q02880-2|TOP2B_HUMAN;sp|Q02880|TOP2B_HUMAN	1519;1524	sp|Q02880-2|TOP2B_HUMAN	sp|Q02880-2|TOP2B_HUMAN	RAPKQKKVVEAVNSDSDSEFGIPKKTTTPKG	VVEAVNS(1)DS(1)DS(1)EFGIPK	2437	Isoform Beta-1 of DNA topoisomerase 2-beta	TOP2B	UID11729	1;2;3	2	1	3
0.503071	0.116678	-1.1357	0.995703	0.383246	0.366932	1.0097	1.76965	NaN	1.43875	S	2	1103	___2	1	4.94e-67	162.81	134.42	66.261	-0.70908	154580000	1519	66.2607	sp|Q02880-2|TOP2B_HUMAN;sp|Q02880|TOP2B_HUMAN	1519;1524	sp|Q02880-2|TOP2B_HUMAN	sp|Q02880-2|TOP2B_HUMAN	RAPKQKKVVEAVNSDSDSEFGIPKKTTTPKG	VVEAVNS(1)DS(1)DS(1)EFGIPK	2437	Isoform Beta-1 of DNA topoisomerase 2-beta	TOP2B	UID6243	1;2;3	5	4	4
6.08276	3.65356	4.66201	3.73195	2.77145	3.69802	3.90212	2.28792	NaN	3.39913	S	3	839	___1	0.995224	3.45e-11	104.84	71.039	104.84	0.2725	154350000	177	26.0569	sp|P42167|LAP2B_HUMAN;sp|P42167-2|LAP2B_HUMAN;tr|G5E972|G5E972_HUMAN;tr|H0YJH7|H0YJH7_HUMAN;sp|P42167-3|LAP2B_HUMAN	177;177;177;84;177	sp|P42167|LAP2B_HUMAN	sp|P42167|LAP2B_HUMAN	LPTISSSAENTRQNGSNDSDRYSDNEEDSKI	QNGS(0.995)NDS(0.99)DRY(0.003)S(0.012)DNEEDSKIELK	1841	Lamina-associated polypeptide 2, isoforms beta/gamma	TMPO	UID2519	1;2	5	4	4
2.22462	NaN	NaN	0.690655	NaN	1.06953	1.20047	NaN	NaN	0.676882	S	3	839	___2	0.995224	3.45e-11	104.84	71.039	104.84	0.2725	154350000	177	26.0569	sp|P42167|LAP2B_HUMAN;sp|P42167-2|LAP2B_HUMAN;tr|G5E972|G5E972_HUMAN;tr|H0YJH7|H0YJH7_HUMAN;sp|P42167-3|LAP2B_HUMAN	177;177;177;84;177	sp|P42167|LAP2B_HUMAN	sp|P42167|LAP2B_HUMAN	LPTISSSAENTRQNGSNDSDRYSDNEEDSKI	QNGS(0.995)NDS(0.99)DRY(0.003)S(0.012)DNEEDSKIELK	1841	Lamina-associated polypeptide 2, isoforms beta/gamma	TMPO	UID8005	1;2	2	1	3
0.0202293	-0.178486	0.762106	NaN	0.291701	-0.309776	NaN	-1.70518	-1.89249	NaN	S	3	2370	___1	0.987103	1.83e-05	85.166	43.306	83.393	0.19277	154010000	234	18.019	sp|Q9H7L9|SDS3_HUMAN	234	sp|Q9H7L9|SDS3_HUMAN	sp|Q9H7L9|SDS3_HUMAN	DLRTLNKLKSPKRPASPSSPEHLPATPAESP	RPAS(0.987)PS(0.83)S(0.183)PEHLPATPAESPAQR	6218	Sin3 histone deacetylase corepressor complex component SDS3	SUDS3	UID3222	1;2;3	4	3	3
2.82875	2.90441	4.0813	3.66098	4.0117	3.58879	3.93568	3.68098	3.18918	4.18344	S	3	2370	___2	0.987103	1.83e-05	85.166	43.306	83.393	0.19277	154010000	234	18.019	sp|Q9H7L9|SDS3_HUMAN	234	sp|Q9H7L9|SDS3_HUMAN	sp|Q9H7L9|SDS3_HUMAN	DLRTLNKLKSPKRPASPSSPEHLPATPAESP	RPAS(0.987)PS(0.83)S(0.183)PEHLPATPAESPAQR	6218	Sin3 histone deacetylase corepressor complex component SDS3	SUDS3	UID8708	1;2;3	5	4	5
NaN	NaN	NaN	-2.25689	NaN	NaN	-0.964586	-1.45719	-1.02251	NaN	S	3	2370	___3	0.987103	1.83e-05	85.166	43.306	83.393	0.19277	154010000	234	18.019	sp|Q9H7L9|SDS3_HUMAN	234	sp|Q9H7L9|SDS3_HUMAN	sp|Q9H7L9|SDS3_HUMAN	DLRTLNKLKSPKRPASPSSPEHLPATPAESP	RPAS(0.987)PS(0.83)S(0.183)PEHLPATPAESPAQR	6218	Sin3 histone deacetylase corepressor complex component SDS3	SUDS3	UID14194	1;2;3	1	1	3
3.52752	1.56648	3.54336	2.47729	2.17102	1.84944	1.94209	1.88368	1.24224	1.81273	S	3	2484	___2	0.999999	1.32e-06	93.196	69.76	73.809	0.082069	153200000	88	58.4282	tr|H3BNW0|H3BNW0_HUMAN;sp|Q9NXG2|THUM1_HUMAN	88;88	tr|H3BNW0|H3BNW0_HUMAN	tr|H3BNW0|H3BNW0_HUMAN	YGPEKFTDKDQQPSGSEGEDDDAEAALKKEV	FTDKDQQPS(1)GS(1)EGEDDDAEAALK	6497	THUMP domain-containing protein 1	THUMPD1	UID6491	2	5	4	5
3.52752	1.56648	3.54336	2.47729	2.17102	1.84944	1.94209	1.88368	1.24224	1.81273	S	3	2484	___2	0.999993	1.32e-06	93.196	69.76	73.809	0.082069	153200000	86	51.841	tr|H3BNW0|H3BNW0_HUMAN;sp|Q9NXG2|THUM1_HUMAN	86;86	tr|H3BNW0|H3BNW0_HUMAN	tr|H3BNW0|H3BNW0_HUMAN	DMYGPEKFTDKDQQPSGSEGEDDDAEAALKK	FTDKDQQPS(1)GS(1)EGEDDDAEAALK	6496	THUMP domain-containing protein 1	THUMPD1	UID6720	2	5	4	5
-0.104881	3.02756	3.11041	4.74272	2.70086	2.65977	-0.531551	-0.194645	4.71975	2.418	S	3	129	___1	0.999754	4.69e-54	154.46	97.656	66.636	-0.2864	152830000	19	39.7872	sp|O00453-10|LST1_HUMAN;sp|O00453|LST1_HUMAN	19;50	sp|O00453-10|LST1_HUMAN	sp|O00453-10|LST1_HUMAN	RNDVKRLERSWAQGSSEQELHYASLQRLPVP	SWAQGS(1)S(1)EQELHYASLQR	225	Isoform 10 of Leukocyte-specific transcript 1 protein	LST1	UID1734	1;2	5	4	5
-4.44033	-0.842632	-1.98596	-0.697832	-1.29666	-0.201559	0.688717	-0.317736	-0.295034	-0.558414	S	3	129	___2	0.999754	4.69e-54	154.46	97.656	66.636	-0.2864	152830000	19	39.7872	sp|O00453-10|LST1_HUMAN;sp|O00453|LST1_HUMAN	19;50	sp|O00453-10|LST1_HUMAN	sp|O00453-10|LST1_HUMAN	RNDVKRLERSWAQGSSEQELHYASLQRLPVP	SWAQGS(1)S(1)EQELHYASLQR	225	Isoform 10 of Leukocyte-specific transcript 1 protein	LST1	UID7220	1;2	5	4	5
-0.677332	3.65703	3.35861	2.63062	3.75654	2.69193	3.56546	3.75321	0.656788	2.64291	S	2	719	___1	1	6.38e-95	182.16	139.44	110.53	0.25554	152260000	576	110.534	sp|P26038|MOES_HUMAN	576	sp|P26038|MOES_HUMAN	sp|P26038|MOES_HUMAN	QIRQGNTKQRIDEFESM______________	QRIDEFES(1)M	1569	Moesin	MSN	UID148	1	5	4	5
4.9063	NaN	5.76228	4.17091	4.74985	NaN	NaN	4.697	3.33914	NaN	S	2	2696	___1	0.997486	3.54e-07	106.42	20.753	106.42	-0.023576	152150000	52	25.9849	sp|Q9Y2V2|CHSP1_HUMAN;tr|H3BTK3|H3BTK3_HUMAN;tr|I3L3X8|I3L3X8_HUMAN;tr|H3BSW7|H3BSW7_HUMAN;tr|H3BUY4|H3BUY4_HUMAN;tr|H3BPY5|H3BPY5_HUMAN;tr|H3BNU9|H3BNU9_HUMAN	52;52;52;52;52;52;52	sp|Q9Y2V2|CHSP1_HUMAN	sp|Q9Y2V2|CHSP1_HUMAN	NVVPSPLPTRRTRTFSATVRASQGPVYKGVC	TFS(0.997)AT(0.003)VR	7202	Calcium-regulated heat-stable protein 1	CARHSP1	UID2527	1	4	3	2
1.36982	1.43984	1.52704	0.113605	3.45857	2.28899	1.08625	1.56035	0.257088	1.80285	S	2	2055	___1	0.99565	5.86e-79	172.32	101.29	137.27	0.013423	152100000	74	23.5966	sp|Q96C19|EFHD2_HUMAN	74	sp|Q96C19|EFHD2_HUMAN	sp|Q96C19|EFHD2_HUMAN	LLRRADLNQGIGEPQSPSRRVFNPYTEFKEF	ADLNQGIGEPQS(0.996)PS(0.004)R	5329	EF-hand domain-containing protein D2	EFHD2	UID2695	1	5	4	5
8.00282	3.52072	1.93039	NaN	1.24836	3.14009	NaN	0.234627	2.76263	NaN	S	3	478	___1	0.99984	4.15e-05	80.236	54.7	71.927	-0.34955	151570000	10	37.9644	sp|P06748-3|NPM_HUMAN;sp|P06748-2|NPM_HUMAN;sp|P06748|NPM_HUMAN	10;10;10	sp|P06748-3|NPM_HUMAN	sp|P06748-3|NPM_HUMAN	______MEDSMDMDMSPLRPQNYLFGCELKA	MEDS(1)MDMDMS(1)PLRPQNYLFGCELK	1089	Isoform 3 of Nucleophosmin	NPM1	UID1830	1;2	4	3	3
2.03515	-3.34261	-0.290716	NaN	-3.22138	NaN	NaN	NaN	NaN	NaN	S	3	478	___2	0.99984	4.15e-05	80.236	54.7	71.927	-0.34955	151570000	10	37.9644	sp|P06748-3|NPM_HUMAN;sp|P06748-2|NPM_HUMAN;sp|P06748|NPM_HUMAN	10;10;10	sp|P06748-3|NPM_HUMAN	sp|P06748-3|NPM_HUMAN	______MEDSMDMDMSPLRPQNYLFGCELKA	MEDS(1)MDMDMS(1)PLRPQNYLFGCELK	1089	Isoform 3 of Nucleophosmin	NPM1	UID7316	1;2	4	3	0
NaN	1.0593	0.221384	1.14301	-1.27164	0.208916	NaN	NaN	0.748381	NaN	S	2	459	___1	0.988843	2.34e-51	148.33	107.98	126.07	-0.20789	150210000	55	21.9755	sp|P05186-3|PPBT_HUMAN;sp|P05186|PPBT_HUMAN	55;110	sp|P05186-3|PPBT_HUMAN	sp|P05186-3|PPBT_HUMAN	VALSKTYNTNAQVPDSAGTATAYLCGVKANE	TYNTNAQVPDS(0.989)AGT(0.006)AT(0.002)AY(0.002)LCGVK	1053	Isoform 3 of Alkaline phosphatase, tissue-nonspecific isozyme	ALPL	UID2834	1	4	4	2
0.687433	2.39159	3.04992	1.23881	2.96953	2.53785	3.09216	2.16558	0.619307	2.63371	S	2	1691	___2	1	3.77e-52	158.58	125.38	72.209	-0.58139	149150000	453	72.2094	tr|A0A0A0MRJ8|A0A0A0MRJ8_HUMAN;sp|Q7Z6I6-3|RHG30_HUMAN;sp|Q7Z6I6|RHG30_HUMAN;tr|A0A0A0MRJ9|A0A0A0MRJ9_HUMAN;sp|Q7Z6I6-2|RHG30_HUMAN	453;482;630;630;630	tr|A0A0A0MRJ8|A0A0A0MRJ8_HUMAN	tr|A0A0A0MRJ8|A0A0A0MRJ8_HUMAN	DLSPLLGPKPPIWKGSGSLEGEAAGCGRQAL	GS(1)GS(1)LEGEAAGCGR	4262	Rho GTPase-activating protein 30	ARHGAP30	UID6106	1;2	5	4	5
NaN	NaN	NaN	4.23281	4.3406	4.74938	4.00065	4.15005	3.49706	4.57107	S	2	881	___1	0.99993	0.000326822	100.69	42.095	100.69	-0.11678	148070000	31	41.5338	sp|P47914|RL29_HUMAN;tr|A0A3B3ITT5|A0A3B3ITT5_HUMAN	31;39	sp|P47914|RL29_HUMAN	sp|P47914|RL29_HUMAN	WHRNGIKKPRSQRYESLKGVDPKFLRNMRFA	YES(1)LKGVDPK	1950	60S ribosomal protein L29	RPL29	UID1651	1	2	2	5
NaN	NaN	4.45987	NaN	4.46068	4.80159	4.68885	5.35955	NaN	NaN	S	3	1495	___1	0.983093	0.00409	69.289	44.054	69.289	0.18979	146960000	723	17.6452	sp|Q5T5C0-2|STXB5_HUMAN;sp|Q5T5C0|STXB5_HUMAN;tr|H0Y332|H0Y332_HUMAN;tr|Q5JRH0|Q5JRH0_HUMAN	723;759;85;83	sp|Q5T5C0-2|STXB5_HUMAN	sp|Q5T5C0-2|STXB5_HUMAN	DRCKSPTSAKMSRKLSLPTDLKPDLDVKDNS	KLS(0.983)LPT(0.017)DLKPDLDVK	3639	Isoform 2 of Syntaxin-binding protein 5	STXBP5	UID3285	1	2	2	3
0.490734	3.63281	3.21486	1.28108	4.57729	3.37733	2.90368	4.22253	0.776529	4.17935	S	3	2015	___1	1	0.000538932	87.001	58.025	73.834	0.13747	146890000	30	73.8341	sp|Q92835-3|SHIP1_HUMAN;sp|Q92835-2|SHIP1_HUMAN;sp|Q92835|SHIP1_HUMAN	30;242;243	sp|Q92835-3|SHIP1_HUMAN	sp|Q92835-3|SHIP1_HUMAN	LPSLESLQRLFDQQLSPGLRPRPQVPGEANP	LFDQQLS(1)PGLRPR	5229	Isoform 3 of Phosphatidylinositol 3,4,5-trisphosphate 5-phosphatase 1	INPP5D	UID588	1	5	4	5
1.45145	1.65944	1.90791	1.71142	0.949817	1.17359	1.98945	1.26389	0.847654	0.647217	S	3	1779	___1	1	3.74e-282	240.82	169.29	81.327	0.25627	146260000	874	81.3269	sp|Q8IYB3|SRRM1_HUMAN;tr|A9Z1X7|A9Z1X7_HUMAN;sp|Q8IYB3-2|SRRM1_HUMAN	874;883;872	sp|Q8IYB3|SRRM1_HUMAN	sp|Q8IYB3|SRRM1_HUMAN	QEEPVAAPEPKKETESEAEDNLDDLEKHLRE	KET(1)ES(1)EAEDNLDDLEK	4551	Serine/arginine repetitive matrix protein 1	SRRM1	UID419	1;2	5	4	5
0.449499	-0.158024	-0.357033	-0.979	-1.20043	-0.927628	-0.310995	-0.330313	-1.11957	NaN	S	3	1779	___2	1	3.74e-282	240.82	169.29	81.327	0.25627	146260000	874	81.3269	sp|Q8IYB3|SRRM1_HUMAN;tr|A9Z1X7|A9Z1X7_HUMAN;sp|Q8IYB3-2|SRRM1_HUMAN	874;883;872	sp|Q8IYB3|SRRM1_HUMAN	sp|Q8IYB3|SRRM1_HUMAN	QEEPVAAPEPKKETESEAEDNLDDLEKHLRE	KET(1)ES(1)EAEDNLDDLEK	4551	Serine/arginine repetitive matrix protein 1	SRRM1	UID5905	1;2	5	4	4
0.402702	-0.883015	0.127565	0.265436	-0.793864	-0.647617	-0.803068	-1.55129	-1.67601	-1.07747	S	3	2697	___2	0.999193	2.85e-98	181.32	143.39	84.653	0.24334	146160000	320	33.0857	sp|Q9Y2W1|TR150_HUMAN;tr|A0A3B3ITZ9|A0A3B3ITZ9_HUMAN	320;320	sp|Q9Y2W1|TR150_HUMAN	sp|Q9Y2W1|TR150_HUMAN	GSGSLSPSKKSPVGKSPPSTGSTYGSSQKEE	SPVGKS(0.999)PPSTGSTYGSSQK	7214	Thyroid hormone receptor-associated protein 3	THRAP3	UID7565	1;2	5	4	5
2.21597	1.78849	2.67958	1.94238	1.10213	1.84072	1.71117	-0.429329	1.00051	1.44729	S	3	2697	___1	0.999193	2.85e-98	181.32	143.39	84.653	0.24334	146160000	320	33.0857	sp|Q9Y2W1|TR150_HUMAN;tr|A0A3B3ITZ9|A0A3B3ITZ9_HUMAN	320;320	sp|Q9Y2W1|TR150_HUMAN	sp|Q9Y2W1|TR150_HUMAN	GSGSLSPSKKSPVGKSPPSTGSTYGSSQKEE	SPVGKS(0.999)PPSTGSTYGSSQK	7214	Thyroid hormone receptor-associated protein 3	THRAP3	UID2079	1;2	5	4	5
1.6818	0.441139	1.00412	2.06073	1.57246	1.01137	0.723509	1.39477	2.5314	-0.121058	S	3	833	___2	0.999995	3.69e-98	178.56	143.89	102.67	0.085335	145490000	122	52.7021	sp|P41236|IPP2_HUMAN;sp|Q6NXS1|IPP2B_HUMAN;tr|E7EMN6|E7EMN6_HUMAN	122;122;96	sp|P41236|IPP2_HUMAN	sp|P41236|IPP2_HUMAN	AEGLEPKYRIQEQESSGEEDSDLSPEEREKK	IQEQES(1)S(1)GEEDSDLSPEER	1827	Protein phosphatase inhibitor 2	PPP1R2	UID6698	1;2	5	4	5
-0.779676	-2.49239	-0.981443	-2.56561	-2.16914	-1.61483	NaN	-1.68295	-2.12918	NaN	S	3	833	___1	0.999995	3.69e-98	178.56	143.89	102.67	0.085335	145490000	122	52.7021	sp|P41236|IPP2_HUMAN;sp|Q6NXS1|IPP2B_HUMAN;tr|E7EMN6|E7EMN6_HUMAN	122;122;96	sp|P41236|IPP2_HUMAN	sp|P41236|IPP2_HUMAN	AEGLEPKYRIQEQESSGEEDSDLSPEEREKK	IQEQES(1)S(1)GEEDSDLSPEER	1827	Protein phosphatase inhibitor 2	PPP1R2	UID1212	1;2	5	4	3
NaN	-1.59369	-6.14209	3.69517	1.27332	2.32837	1.06253	4.60904	5.07075	3.51431	S	2	1561	___3	0.95614	4.61e-08	107.07	78.118	54.004	-0.0090247	145010000	126	16.9625	sp|Q6JBY9|CPZIP_HUMAN;tr|B7ZKW8|B7ZKW8_HUMAN;tr|F6T4W9|F6T4W9_HUMAN	126;96;102	sp|Q6JBY9|CPZIP_HUMAN	sp|Q6JBY9|CPZIP_HUMAN	LKAMVSPFHSPPSTPSSPGVRSRPSEAEEVP	AMVS(0.169)PFHS(0.853)PPS(0.108)T(0.962)PS(0.956)S(0.952)PGVR	3856	CapZ-interacting protein	RCSD1	UID14335	3;4	4	4	5
1.6818	0.441139	1.00412	2.06073	1.57246	1.01137	0.723509	1.39477	2.5314	-0.121058	S	2	833	___2	1	3.69e-98	178.56	143.89	142.95	0.099514	144880000	121	73.635	sp|P41236|IPP2_HUMAN;sp|Q6NXS1|IPP2B_HUMAN;tr|E7EMN6|E7EMN6_HUMAN	121;121;95	sp|P41236|IPP2_HUMAN	sp|P41236|IPP2_HUMAN	AAEGLEPKYRIQEQESSGEEDSDLSPEEREK	IQEQES(1)S(1)GEEDSDLSPEER	1826	Protein phosphatase inhibitor 2	PPP1R2	UID6081	1;2	5	4	5
0.269257	1.84947	0.357431	-0.150532	2.04554	-0.250004	1.02108	2.71894	0.501835	2.51245	T	3	1184;1199	___1	0.998875	8.31e-94	174.87	134.33	82.01	0.093332	144680000	177	29.4829	sp|Q13043-2|STK4_HUMAN;sp|Q13043|STK4_HUMAN;tr|A0A087WVN8|A0A087WVN8_HUMAN;sp|Q13188|STK3_HUMAN;sp|Q13188-2|STK3_HUMAN	177;177;101;174;202	sp|Q13043-2|STK4_HUMAN;sp|Q13188|STK3_HUMAN	sp|Q13043-2|STK4_HUMAN	HAKLADFGVAGQLTDTMAKRNTVIGTPFWMA	LADFGVAGQLT(0.001)DT(0.999)MAK	8194	Isoform 2 of Serine/threonine-protein kinase 4	STK4	UID2272	1	5	4	5
2.23766	2.06612	2.78219	2.95173	2.37973	1.97177	1.75579	NaN	-1.56107	NaN	S	3	167	___1	0.952425	0.000145159	66.264	39.691	58.998	0.70259	144560000	784	14.2464	sp|O14974-5|MYPT1_HUMAN;sp|O14974-4|MYPT1_HUMAN;sp|O14974-3|MYPT1_HUMAN;sp|O14974-2|MYPT1_HUMAN;sp|O14974|MYPT1_HUMAN;tr|H0YIM2|H0YIM2_HUMAN;tr|H0YIS3|H0YIS3_HUMAN;tr|H0YIL7|H0YIL7_HUMAN	784;812;815;871;871;54;122;127	sp|O14974-5|MYPT1_HUMAN	sp|O14974-5|MYPT1_HUMAN	SFWTQDSDENEQEQQSDTEEGSNKKETQTDS	STGVSFWT(0.005)QDS(0.005)DENEQEQQS(0.952)DT(0.036)EEGS(0.001)NKK	331	Isoform 5 of Protein phosphatase 1 regulatory subunit 12A	PPP1R12A	UID3697	1;2	5	4	3
-0.760941	0.501057	-0.0928574	0.37574	-0.283849	0.474243	1.07454	1.20329	0.472696	-0.0173988	S	3	167	___2	0.952425	0.000145159	66.264	39.691	58.998	0.70259	144560000	784	14.2464	sp|O14974-5|MYPT1_HUMAN;sp|O14974-4|MYPT1_HUMAN;sp|O14974-3|MYPT1_HUMAN;sp|O14974-2|MYPT1_HUMAN;sp|O14974|MYPT1_HUMAN;tr|H0YIM2|H0YIM2_HUMAN;tr|H0YIS3|H0YIS3_HUMAN;tr|H0YIL7|H0YIL7_HUMAN	784;812;815;871;871;54;122;127	sp|O14974-5|MYPT1_HUMAN	sp|O14974-5|MYPT1_HUMAN	SFWTQDSDENEQEQQSDTEEGSNKKETQTDS	STGVSFWT(0.005)QDS(0.005)DENEQEQQS(0.952)DT(0.036)EEGS(0.001)NKK	331	Isoform 5 of Protein phosphatase 1 regulatory subunit 12A	PPP1R12A	UID9183	1;2	5	4	5
3.17085	3.15736	4.18975	2.37368	4.0106	4.41493	3.53666	3.64952	1.78217	4.75341	Y	2	1255	___1	1	1.43e-43	146.58	65.287	143.73	0.16442	141670000	321	65.9935	tr|A0A2R8Y6L5|A0A2R8Y6L5_HUMAN;tr|A0A2R8Y6I6|A0A2R8Y6I6_HUMAN;sp|Q13627-2|DYR1A_HUMAN;sp|Q13627|DYR1A_HUMAN;tr|A0A2R8Y443|A0A2R8Y443_HUMAN;tr|A0A2R8YDF3|A0A2R8YDF3_HUMAN;sp|Q13627-4|DYR1A_HUMAN;sp|Q13627-3|DYR1A_HUMAN;sp|Q13627-5|DYR1A_HUMAN;sp|Q9Y463-2|DYR1B_HUMAN;sp|Q9Y463-3|DYR1B_HUMAN;sp|Q9Y463|DYR1B_HUMAN	321;283;312;321;283;328;321;321;321;273;273;273	tr|A0A2R8Y6L5|A0A2R8Y6L5_HUMAN	tr|A0A2R8Y6L5|A0A2R8Y6L5_HUMAN	VDFGSSCQLGQRIYQYIQSRFYRSPEVLLGM	IYQY(1)IQSR	9167	Dual-specificity tyrosine-phosphorylation-regulated kinase 1A (Fragment)	DYRK1A	UID764	1	5	4	5
0.951717	-1.02959	1.66949	3.4051	2.50494	2.46639	1.31737	1.21908	2.90354	2.64026	S	3	1483	___3	1	7.7e-19	107.03	107.03	107.03	-0.20049	139860000	403	74.5057	sp|Q5SSJ5-2|HP1B3_HUMAN;sp|Q5SSJ5|HP1B3_HUMAN;sp|Q5SSJ5-3|HP1B3_HUMAN	403;441;289	sp|Q5SSJ5-2|HP1B3_HUMAN	sp|Q5SSJ5-2|HP1B3_HUMAN	KEPDDSRDEDEDEDESSEEDSEDEEPPPKRR	KEPDDSRDEDEDEDES(1)S(1)EEDS(1)EDEEPPPK	3558	Isoform 2 of Heterochromatin protein 1-binding protein 3	HP1BP3	UID11541	3	5	4	5
0.951717	-1.02959	1.66949	3.4051	2.50494	2.46639	1.31737	1.21908	2.90354	2.64026	S	3	1483	___3	1	7.7e-19	107.03	107.03	107.03	-0.20049	139860000	404	74.5057	sp|Q5SSJ5-2|HP1B3_HUMAN;sp|Q5SSJ5|HP1B3_HUMAN;sp|Q5SSJ5-3|HP1B3_HUMAN	404;442;290	sp|Q5SSJ5-2|HP1B3_HUMAN	sp|Q5SSJ5-2|HP1B3_HUMAN	EPDDSRDEDEDEDESSEEDSEDEEPPPKRRL	KEPDDSRDEDEDEDES(1)S(1)EEDS(1)EDEEPPPK	3559	Isoform 2 of Heterochromatin protein 1-binding protein 3	HP1BP3	UID11542	3	5	4	5
0.951717	-1.02959	1.66949	3.4051	2.50494	2.46639	1.31737	1.21908	2.90354	2.64026	S	3	1483	___3	1	7.7e-19	107.03	107.03	107.03	-0.20049	139860000	408	74.5057	sp|Q5SSJ5-2|HP1B3_HUMAN;sp|Q5SSJ5|HP1B3_HUMAN;sp|Q5SSJ5-3|HP1B3_HUMAN	408;446;294	sp|Q5SSJ5-2|HP1B3_HUMAN	sp|Q5SSJ5-2|HP1B3_HUMAN	SRDEDEDEDESSEEDSEDEEPPPKRRLQKKT	KEPDDSRDEDEDEDES(1)S(1)EEDS(1)EDEEPPPK	3560	Isoform 2 of Heterochromatin protein 1-binding protein 3	HP1BP3	UID11543	3	5	4	5
2.82875	NaN	4.0813	3.66098	4.0117	3.58879	3.93568	3.68098	3.18918	4.18344	S	3	2370	___2	0.830053	3.86e-05	83.776	53.287	83.393	0.19277	138910000	236	6.8202	sp|Q9H7L9|SDS3_HUMAN	236	sp|Q9H7L9|SDS3_HUMAN	sp|Q9H7L9|SDS3_HUMAN	RTLNKLKSPKRPASPSSPEHLPATPAESPAQ	RPAS(0.987)PS(0.83)S(0.183)PEHLPATPAESPAQR	6219	Sin3 histone deacetylase corepressor complex component SDS3	SUDS3	UID10536	2;3	4	3	5
NaN	NaN	NaN	-2.25689	NaN	NaN	-0.964586	-1.45719	-1.02251	NaN	S	3	2370	___3	0.830053	3.86e-05	83.776	53.287	83.393	0.19277	138910000	236	6.8202	sp|Q9H7L9|SDS3_HUMAN	236	sp|Q9H7L9|SDS3_HUMAN	sp|Q9H7L9|SDS3_HUMAN	RTLNKLKSPKRPASPSSPEHLPATPAESPAQ	RPAS(0.987)PS(0.83)S(0.183)PEHLPATPAESPAQR	6219	Sin3 histone deacetylase corepressor complex component SDS3	SUDS3	UID16022	2;3	1	1	3
-2.13252	NaN	0.346025	NaN	0.387755	-1.13349	NaN	NaN	-0.68071	-0.324587	S	3	1779	___1	0.999754	1.39e-06	81.922	52.894	79.025	0.091773	138750000	769	35.7325	sp|Q8IYB3|SRRM1_HUMAN;tr|A9Z1X7|A9Z1X7_HUMAN;sp|Q8IYB3-2|SRRM1_HUMAN;tr|E9PCT1|E9PCT1_HUMAN	769;778;767;768	sp|Q8IYB3|SRRM1_HUMAN	sp|Q8IYB3|SRRM1_HUMAN	SGSPEPAAKKPPAPPSPVQSQSPSTNWSPAV	KPPAPPS(1)PVQS(0.18)QS(0.803)PS(0.024)T(0.081)NWS(0.912)PAVPVK	4552	Serine/arginine repetitive matrix protein 1	SRRM1	UID1937	1;2;3	3	2	3
-2.67208	0.021944	-0.183983	-1.09364	0.112401	-2.12055	0.46204	NaN	-1.189	-1.47717	S	3	1779	___3	0.999754	1.39e-06	81.922	52.894	79.025	0.091773	138750000	769	35.7325	sp|Q8IYB3|SRRM1_HUMAN;tr|A9Z1X7|A9Z1X7_HUMAN;sp|Q8IYB3-2|SRRM1_HUMAN;tr|E9PCT1|E9PCT1_HUMAN	769;778;767;768	sp|Q8IYB3|SRRM1_HUMAN	sp|Q8IYB3|SRRM1_HUMAN	SGSPEPAAKKPPAPPSPVQSQSPSTNWSPAV	KPPAPPS(1)PVQS(0.18)QS(0.803)PS(0.024)T(0.081)NWS(0.912)PAVPVK	4552	Serine/arginine repetitive matrix protein 1	SRRM1	UID12909	1;2;3	5	4	4
1.71483	NaN	2.37307	3.90737	2.24832	2.15519	3.39427	3.75779	3.22406	2.44086	S	3	1779	___2	0.999754	1.39e-06	81.922	52.894	79.025	0.091773	138750000	769	35.7325	sp|Q8IYB3|SRRM1_HUMAN;tr|A9Z1X7|A9Z1X7_HUMAN;sp|Q8IYB3-2|SRRM1_HUMAN;tr|E9PCT1|E9PCT1_HUMAN	769;778;767;768	sp|Q8IYB3|SRRM1_HUMAN	sp|Q8IYB3|SRRM1_HUMAN	SGSPEPAAKKPPAPPSPVQSQSPSTNWSPAV	KPPAPPS(1)PVQS(0.18)QS(0.803)PS(0.024)T(0.081)NWS(0.912)PAVPVK	4552	Serine/arginine repetitive matrix protein 1	SRRM1	UID7423	1;2;3	4	3	5
6.02612	4.33174	4.83798	1.46498	NaN	NaN	NaN	NaN	5.57541	4.42914	Y	3	2394	___1	0.781815	7.57e-51	143.47	113.06	143.47	0.2191	138190000	16	5.83186	sp|Q9HB90|RRAGC_HUMAN	16	sp|Q9HB90|RRAGC_HUMAN	sp|Q9HB90|RRAGC_HUMAN	MSLQYGAEETPLAGSYGAADSFPKDFGYGVE	SLQYGAEETPLAGS(0.204)Y(0.782)GAADS(0.014)FPK	9239	Ras-related GTP-binding protein C	RRAGC	UID5317	1	4	3	2
0.184509	1.74738	3.10164	3.18061	2.9701	0.240313	2.67755	3.01871	1.88963	1.53737	T	3	1872	___2	1	3.62e-15	122.16	86.326	64.589	-0.29902	137070000	109	64.589	tr|Q5STZ8|Q5STZ8_HUMAN;sp|Q8NE71|ABCF1_HUMAN;sp|Q8NE71-2|ABCF1_HUMAN;tr|F5GYK6|F5GYK6_HUMAN	109;108;108;11	tr|Q5STZ8|Q5STZ8_HUMAN	tr|Q5STZ8|Q5STZ8_HUMAN	EEKELMERLKKLSVPTSDEEDEVPAPKPRGG	KLS(1)VPT(1)S(1)DEEDEVPAPKPR	8575	ATP-binding cassette sub-family F member 1 (Fragment)	ABCF1	UID6292	1;2;3	5	4	5
1.99888	0.638166	0.950943	2.46912	2.96816	1.64409	0.840096	1.90477	2.02377	1.40103	T	3	1872	___3	1	3.62e-15	122.16	86.326	64.589	-0.29902	137070000	109	64.589	tr|Q5STZ8|Q5STZ8_HUMAN;sp|Q8NE71|ABCF1_HUMAN;sp|Q8NE71-2|ABCF1_HUMAN;tr|F5GYK6|F5GYK6_HUMAN	109;108;108;11	tr|Q5STZ8|Q5STZ8_HUMAN	tr|Q5STZ8|Q5STZ8_HUMAN	EEKELMERLKKLSVPTSDEEDEVPAPKPRGG	KLS(1)VPT(1)S(1)DEEDEVPAPKPR	8575	ATP-binding cassette sub-family F member 1 (Fragment)	ABCF1	UID11778	1;2;3	5	4	5
NaN	1.21541	-0.0561428	1.14431	NaN	-0.249424	1.00828	1.59876	-0.0156841	NaN	S	3	2605	___3	0.955763	2.09e-05	82.139	57.503	69.054	-0.032551	136900000	272	13.7102	sp|Q9UKM9-2|RALY_HUMAN;sp|Q9UKM9|RALY_HUMAN	272;288	sp|Q9UKM9-2|RALY_HUMAN	sp|Q9UKM9-2|RALY_HUMAN	ARTRDDGDEEGLLTHSEEELEHSQDTDADDG	TRDDGDEEGLLT(0.041)HS(0.956)EEELEHS(0.003)QDTDADDGALQ	6845	Isoform 1 of RNA-binding protein Raly	RALY	UID14742	1;2;3	3	3	4
0.0647984	0.358259	3.28055	2.18705	3.39888	1.53371	3.97845	3.35952	1.17377	2.44744	S	3	2605	___1	0.955763	2.09e-05	82.139	57.503	69.054	-0.032551	136900000	272	13.7102	sp|Q9UKM9-2|RALY_HUMAN;sp|Q9UKM9|RALY_HUMAN	272;288	sp|Q9UKM9-2|RALY_HUMAN	sp|Q9UKM9-2|RALY_HUMAN	ARTRDDGDEEGLLTHSEEELEHSQDTDADDG	TRDDGDEEGLLT(0.041)HS(0.956)EEELEHS(0.003)QDTDADDGALQ	6845	Isoform 1 of RNA-binding protein Raly	RALY	UID3770	1;2;3	5	4	5
-1.06561	1.7484	1.1989	1.55905	1.143	0.12801	2.47196	2.06054	1.20777	1.32477	S	3	2605	___2	0.955763	2.09e-05	82.139	57.503	69.054	-0.032551	136900000	272	13.7102	sp|Q9UKM9-2|RALY_HUMAN;sp|Q9UKM9|RALY_HUMAN	272;288	sp|Q9UKM9-2|RALY_HUMAN	sp|Q9UKM9-2|RALY_HUMAN	ARTRDDGDEEGLLTHSEEELEHSQDTDADDG	TRDDGDEEGLLT(0.041)HS(0.956)EEELEHS(0.003)QDTDADDGALQ	6845	Isoform 1 of RNA-binding protein Raly	RALY	UID9256	1;2;3	5	4	5
3.13041	4.08502	2.99541	2.14718	2.86154	2.79846	3.34609	2.06777	2.55029	2.34871	T	4	2285	___3	0.85844	2.56e-05	82.086	66.313	43.501	0.19148	136700000	590	5.31559	sp|Q9BZQ8|NIBAN_HUMAN	590	sp|Q9BZQ8|NIBAN_HUMAN	sp|Q9BZQ8|NIBAN_HUMAN	LPSESVSSLTDLKPPTGSNQASPARRASAIL	HNLFEDNMALPS(0.051)ES(0.044)VS(0.394)S(0.394)LT(0.119)DLKPPT(0.858)GS(0.532)NQAS(0.608)PAR	8780	Protein Niban	FAM129A	UID16390	3;4	5	4	5
-2.58163	NaN	NaN	-3.62783	-3.50312	-3.42593	-1.80659	-2.78808	NaN	-2.06129	S	2	1197	___2	0.997891	4.63e-24	132.25	100.96	103.08	0.19632	136010000	141	26.7515	sp|Q13177|PAK2_HUMAN	141	sp|Q13177|PAK2_HUMAN	sp|Q13177|PAK2_HUMAN	VLKFYDSNTVKQKYLSFTPPEKDGFPSGTPA	YLS(0.998)FT(0.002)PPEK	2726	Serine/threonine-protein kinase PAK 2	PAK2	UID7944	1;2	3	2	4
1.37163	3.06457	1.50654	2.37983	-1.65168	3.83092	4.88232	2.92955	1.3079	4.9663	S	2	1197	___1	0.997891	4.63e-24	132.25	100.96	103.08	0.19632	136010000	141	26.7515	sp|Q13177|PAK2_HUMAN	141	sp|Q13177|PAK2_HUMAN	sp|Q13177|PAK2_HUMAN	VLKFYDSNTVKQKYLSFTPPEKDGFPSGTPA	YLS(0.998)FT(0.002)PPEK	2726	Serine/threonine-protein kinase PAK 2	PAK2	UID2458	1;2	5	4	5
0.447842	0.874014	0.934912	0.387196	0.930089	0.483444	0.62545	-0.465256	0.646719	1.41791	S	4	219	___1	1	3.09e-184	210.46	173.87	45.221	0.10653	135420000	38	45.2206	sp|O43314-2|VIP2_HUMAN;sp|O43314|VIP2_HUMAN;tr|A0A087WZV0|A0A087WZV0_HUMAN;tr|D6RFG4|D6RFG4_HUMAN	38;38;38;38	sp|O43314-2|VIP2_HUMAN	sp|O43314-2|VIP2_HUMAN	HFFHHADEDDEEEDDSPPERQIVVGICSMAK	HFFHHADEDDEEEDDS(1)PPER	463	Isoform 2 of Inositol hexakisphosphate and diphosphoinositol-pentakisphosphate kinase 2	PPIP5K2	UID1504	1	5	4	5
1.986	2.32658	2.9908	2.86621	4.52688	3.76307	2.13364	2.70958	1.4978	2.42908	S	2	1480	___2	0.999951	1.81e-50	153.75	124.01	125.22	0.30541	135060000	973	43.4281	sp|Q5S007|LRRK2_HUMAN;tr|E9PC85|E9PC85_HUMAN	973;973	sp|Q5S007|LRRK2_HUMAN	sp|Q5S007|LRRK2_HUMAN	SLRSSKLQSHMRHSDSISSLASEREYITSLD	HSDS(1)IS(0.758)S(0.239)LAS(0.003)ER	3548	Leucine-rich repeat serine/threonine-protein kinase 2	LRRK2	UID7057	1;2	5	4	5
0.968927	2.16469	3.22592	NaN	2.29195	3.39422	2.21435	1.57886	NaN	NaN	S	2	1480	___1	0.999951	1.81e-50	153.75	124.01	125.22	0.30541	135060000	973	43.4281	sp|Q5S007|LRRK2_HUMAN;tr|E9PC85|E9PC85_HUMAN	973;973	sp|Q5S007|LRRK2_HUMAN	sp|Q5S007|LRRK2_HUMAN	SLRSSKLQSHMRHSDSISSLASEREYITSLD	HSDS(1)IS(0.758)S(0.239)LAS(0.003)ER	3548	Leucine-rich repeat serine/threonine-protein kinase 2	LRRK2	UID1571	1;2	4	3	3
0.741432	3.30924	2.47336	2.31718	4.26693	1.39214	3.40433	3.37138	0.00322914	2.67887	S	2	1519	___1	0.978518	4.29e-81	167.71	136.56	107.34	-0.1276	134560000	138	16.5849	sp|Q5VTR2|BRE1A_HUMAN;tr|C9J0A5|C9J0A5_HUMAN;tr|C9JXC9|C9JXC9_HUMAN	138;138;138	sp|Q5VTR2|BRE1A_HUMAN	sp|Q5VTR2|BRE1A_HUMAN	ERKALVVPEPEPDSDSNQERKDDRERGEGQE	ALVVPEPEPDS(0.021)DS(0.979)NQER	3704	E3 ubiquitin-protein ligase BRE1A	RNF20	UID3412	1	5	4	5
3.13041	4.08502	2.99541	2.14718	2.86154	2.79846	3.34609	2.06777	2.55029	2.34871	S	4	2285	___3	0.875602	0.000525578	61.03	39.259	48.163	0.39472	134360000	592	8.57629	sp|Q9BZQ8|NIBAN_HUMAN	592	sp|Q9BZQ8|NIBAN_HUMAN	sp|Q9BZQ8|NIBAN_HUMAN	SESVSSLTDLKPPTGSNQASPARRASAILPG	KHNLFEDNMALPS(0.123)ES(0.263)VS(0.264)S(0.264)LT(0.09)DLKPPT(0.132)GS(0.876)NQAS(0.987)PAR	5977	Protein Niban	FAM129A	UID15610	3;4	5	4	5
NaN	3.03143	NaN	4.29526	4.31441	3.59499	NaN	4.57619	4.4652	3.90099	S	2	183	___1	0.781655	1.86e-20	130.47	103.04	118.16	0.0086187	133320000	320	5.53871	sp|O15127|SCAM2_HUMAN	320	sp|O15127|SCAM2_HUMAN	sp|O15127|SCAM2_HUMAN	SQGIFSSRTFHRAASSAAQGAFQGN______	AAS(0.218)S(0.782)AAQGAFQGN	383	Secretory carrier-associated membrane protein 2	SCAMP2	UID5384	1	3	3	4
4.60222	2.54199	2.91757	4.60249	-0.834357	4.39107	2.81805	3.03082	5.33135	2.28383	S	3	2529	___1	1	2.66e-07	88.239	59.426	88.239	-0.048133	133260000	4	85.6072	sp|Q9P289-3|STK26_HUMAN;tr|Q8NBY1|Q8NBY1_HUMAN;sp|Q9P289|STK26_HUMAN;tr|B4E0Y9|B4E0Y9_HUMAN	4;4;4;4	sp|Q9P289-3|STK26_HUMAN	sp|Q9P289-3|STK26_HUMAN	____________MAHSPVAVQVPGMQNNIAD	AHS(1)PVAVQVPGMQNNIADPEELFTK	6620	Isoform 3 of Serine/threonine-protein kinase 26	STK26	UID352	1	5	4	5
-2.87182	0.238075	0.508434	-0.667276	NaN	1.31163	1.85714	3.50562	-1.36673	2.52999	T	2	1561	___3	0.961927	4.61e-08	107.07	78.118	54.004	-0.0090247	133060000	124	17.5533	sp|Q6JBY9|CPZIP_HUMAN;tr|B7ZKW8|B7ZKW8_HUMAN;tr|F6T4W9|F6T4W9_HUMAN	124;94;100	sp|Q6JBY9|CPZIP_HUMAN	sp|Q6JBY9|CPZIP_HUMAN	PGLKAMVSPFHSPPSTPSSPGVRSRPSEAEE	AMVS(0.169)PFHS(0.853)PPS(0.108)T(0.962)PS(0.956)S(0.952)PGVR	8385	CapZ-interacting protein	RCSD1	UID14267	2;3;4	4	3	5
1.40343	1.70469	2.67115	3.96981	2.67704	1.8471	2.66531	3.42143	4.01209	3.23525	S	2	2727	___1	1	7.53e-29	137.84	98.411	137.84	0.12702	133050000	229	77.4381	sp|Q9Y4E8|UBP15_HUMAN	229	sp|Q9Y4E8|UBP15_HUMAN	sp|Q9Y4E8|UBP15_HUMAN	KNEDGTWPRGPSTPKSPGASNFSTLPKISPS	S(1)PGASNFSTLPK	7300	Ubiquitin carboxyl-terminal hydrolase 15	USP15	UID501	1;2	5	4	5
-0.539064	NaN	-0.470911	NaN	0.117347	-0.689363	-0.0143642	0.413351	0.770657	0.0797768	S	2	2727	___2	1	7.53e-29	137.84	98.411	137.84	0.12702	133050000	229	77.4381	sp|Q9Y4E8|UBP15_HUMAN	229	sp|Q9Y4E8|UBP15_HUMAN	sp|Q9Y4E8|UBP15_HUMAN	KNEDGTWPRGPSTPKSPGASNFSTLPKISPS	S(1)PGASNFSTLPK	7300	Ubiquitin carboxyl-terminal hydrolase 15	USP15	UID5987	1;2	3	2	5
3.35542	4.01979	4.9425	3.50498	0.629771	2.26535	2.41223	3.22849	4.70686	2.7313	S	2	422	___1	1	7.59e-16	125.22	96.935	66.977	0.61916	132890000	175	66.9768	sp|P00558-2|PGK1_HUMAN;sp|P00558|PGK1_HUMAN	175;203	sp|P00558-2|PGK1_HUMAN	sp|P00558-2|PGK1_HUMAN	FLMKKELNYFAKALESPERPFLAILGGAKVA	ALES(1)PERPFLAILGGAK	1002	Isoform 2 of Phosphoglycerate kinase 1	PGK1	UID738	1	5	4	5
NaN	NaN	-2.95374	-2.06625	-1.30867	-1.88845	NaN	-2.23151	-3.05351	-0.158482	S	3	290	___2	1	2.44e-23	133.71	100.98	97.823	0.65825	131770000	502	65.1075	tr|A0A0G2JLT7|A0A0G2JLT7_HUMAN;sp|O75022|LIRB3_HUMAN;tr|A0A0G2JQ25|A0A0G2JQ25_HUMAN;tr|A0A0G2JPW1|A0A0G2JPW1_HUMAN;tr|A0A0G2JNB3|A0A0G2JNB3_HUMAN;tr|A0A0G2JM46|A0A0G2JM46_HUMAN;sp|O75022-3|LIRB3_HUMAN;tr|F8W6G6|F8W6G6_HUMAN;tr|A0A0G2JPR9|A0A0G2JPR9_HUMAN;tr|A0A0G2JN67|A0A0G2JN67_HUMAN;tr|A0A0G2JMM1|A0A0G2JMM1_HUMAN;sp|O75022-2|LIRB3_HUMAN;tr|A0A0G2JMZ3|A0A0G2JMZ3_HUMAN	502;502;502;502;502;502;502;514;519;519;519;519;519	tr|A0A0G2JLT7|A0A0G2JLT7_HUMAN	tr|A0A0G2JLT7|A0A0G2JLT7_HUMAN	GAAETEPKDRGLLRRSSPAADVQEENLYAAV	RS(1)S(1)PAADVQEENLYAAVK	656	Leukocyte immunoglobulin-like receptor subfamily B member 3	LILRB3	UID6276	1;2	3	3	4
-0.813559	-1.99514	-2.27972	0.999689	-1.8557	0.42564	0.876879	1.47207	-1.06907	0.671928	S	3	290	___1	1	2.44e-23	133.71	100.98	97.823	0.65825	131770000	502	65.1075	tr|A0A0G2JLT7|A0A0G2JLT7_HUMAN;sp|O75022|LIRB3_HUMAN;tr|A0A0G2JQ25|A0A0G2JQ25_HUMAN;tr|A0A0G2JPW1|A0A0G2JPW1_HUMAN;tr|A0A0G2JNB3|A0A0G2JNB3_HUMAN;tr|A0A0G2JM46|A0A0G2JM46_HUMAN;sp|O75022-3|LIRB3_HUMAN;tr|F8W6G6|F8W6G6_HUMAN;tr|A0A0G2JPR9|A0A0G2JPR9_HUMAN;tr|A0A0G2JN67|A0A0G2JN67_HUMAN;tr|A0A0G2JMM1|A0A0G2JMM1_HUMAN;sp|O75022-2|LIRB3_HUMAN;tr|A0A0G2JMZ3|A0A0G2JMZ3_HUMAN	502;502;502;502;502;502;502;514;519;519;519;519;519	tr|A0A0G2JLT7|A0A0G2JLT7_HUMAN	tr|A0A0G2JLT7|A0A0G2JLT7_HUMAN	GAAETEPKDRGLLRRSSPAADVQEENLYAAV	RS(1)S(1)PAADVQEENLYAAVK	656	Leukocyte immunoglobulin-like receptor subfamily B member 3	LILRB3	UID790	1;2	5	4	5
4.14354	3.29464	4.49537	NaN	3.92527	3.83126	2.59144	3.60587	4.76629	3.75985	T	3	648	___2	0.997741	1.79e-14	112.47	67.252	79.029	0.01372	131460000	453	26.1712	sp|P18887|XRCC1_HUMAN;tr|F5H8D7|F5H8D7_HUMAN	453;422	sp|P18887|XRCC1_HUMAN	sp|P18887|XRCC1_HUMAN	KPTQAAGPSSPQKPPTPEETKAASPVLQEDI	TKPT(0.002)QAAGPS(0.499)S(0.499)PQKPPT(0.998)PEET(0.002)K	7903	DNA repair protein XRCC1	XRCC1	UID7992	1;2	4	3	5
5.95734	0.466442	2.25571	2.13822	0.364993	-0.264029	0.0751839	2.09838	1.26157	-0.151194	S	2	462	___2	1	1.56e-139	197.6	160.78	95.5	0.10236	130870000	97	95.4997	tr|F8W1K8|F8W1K8_HUMAN;sp|P05388-2|RLA0_HUMAN;tr|F8VWS0|F8VWS0_HUMAN;sp|Q8NHW5|RLA0L_HUMAN;sp|P05388|RLA0_HUMAN	97;245;271;307;307	tr|F8W1K8|F8W1K8_HUMAN	tr|F8W1K8|F8W1K8_HUMAN	AAAPAKVEAKEESEESDEDMGFGLFD_____	VEAKEES(1)EES(1)DEDMGFGLFD	1059	60S acidic ribosomal protein P0	RPLP0	UID5741	1;2	5	4	5
1.59576	2.16709	1.91516	2.843	1.12027	2.39461	3.24763	3.39174	3.70778	1.69134	S	2	2766	___1	1	1.05e-93	175.26	110.44	151.39	-0.11598	130210000	4	67.6378	tr|B4DR80|B4DR80_HUMAN;sp|Q9Y6E0-2|STK24_HUMAN	4;4	tr|B4DR80|B4DR80_HUMAN	tr|B4DR80|B4DR80_HUMAN	____________MAHSPVQSGLPGMQNLKAD	AHS(1)PVQSGLPGMQNLK	7437	Serine/threonine-protein kinase 24	STK24	UID723	1	5	4	5
1.90219	3.15715	4.48612	3.22744	3.80843	3.85883	3.75895	4.0456	3.53463	3.4024	S	2	2846	___3	0.998681	0.0201438	40.187	16.098	40.187	1.4277	129770000	118	28.4564	tr|M0R275|M0R275_HUMAN	118	tr|M0R275|M0R275_HUMAN	tr|M0R275|M0R275_HUMAN	SVCRMKSLTQSPRAGSSRTPGTRSSLR____	MKS(0.075)LT(0.984)QS(0.944)PRAGS(0.999)S(0.999)R	7592	RAC-beta serine/threonine-protein kinase (Fragment)	AKT2	UID13301	4	5	4	5
1.90219	3.15715	4.48612	3.22744	3.80843	3.85883	3.75895	4.0456	3.53463	3.4024	S	2	2846	___3	0.99858	0.0201438	40.187	16.098	40.187	1.4277	129770000	119	28.1377	tr|M0R275|M0R275_HUMAN	119	tr|M0R275|M0R275_HUMAN	tr|M0R275|M0R275_HUMAN	VCRMKSLTQSPRAGSSRTPGTRSSLR_____	MKS(0.075)LT(0.984)QS(0.944)PRAGS(0.999)S(0.999)R	7593	RAC-beta serine/threonine-protein kinase (Fragment)	AKT2	UID13325	4	5	4	5
1.90219	3.15715	4.48612	3.22744	3.80843	3.85883	3.75895	4.0456	3.53463	3.4024	S	2	2846	___3	0.943702	0.0201438	40.187	16.098	40.187	1.4277	129770000	113	12.1552	tr|M0R275|M0R275_HUMAN	113	tr|M0R275|M0R275_HUMAN	tr|M0R275|M0R275_HUMAN	VIIAKSVCRMKSLTQSPRAGSSRTPGTRSSL	MKS(0.075)LT(0.984)QS(0.944)PRAGS(0.999)S(0.999)R	7591	RAC-beta serine/threonine-protein kinase (Fragment)	AKT2	UID14967	4	5	4	5
2.25764	3.2987	4.18312	2.67756	4.33526	4.03037	3.2819	3.51941	2.2525	3.98577	S	3	1418	___2	0.95005	0.000557546	90.759	64.893	45.82	-0.35037	129690000	190	11.6457	tr|H7C1F9|H7C1F9_HUMAN;sp|Q2PPJ7-3|RGPA2_HUMAN;sp|Q2PPJ7-2|RGPA2_HUMAN;sp|Q2PPJ7|RGPA2_HUMAN	190;373;373;373	tr|H7C1F9|H7C1F9_HUMAN	tr|H7C1F9|H7C1F9_HUMAN	DKSHSNSSTLSDRRLSNSSLCSIEEEHRMVY	RLS(0.95)NS(0.522)S(0.453)LCS(0.075)IEEEHR	3335	Ral GTPase-activating protein subunit alpha-2 (Fragment)	RALGAPA2	UID9562	1;2	5	4	5
NaN	1.75274	1.8728	2.22948	NaN	NaN	NaN	2.18836	2.67788	1.33787	S	2	312	___2	0.968504	9.19e-168	200.94	200.94	200.94	0.098139	129230000	173	16.7357	sp|O75367-2|H2AY_HUMAN;sp|O75367-3|H2AY_HUMAN;sp|O75367|H2AY_HUMAN	173;172;173	sp|O75367-2|H2AY_HUMAN	sp|O75367-2|H2AY_HUMAN	SKKKQGEVSKAASADSTTEGTPADGFTVLST	AAS(0.008)ADS(0.969)T(0.021)T(0.003)EGTPADGFTVLSTK	720	Isoform 1 of Core histone macro-H2A.1	H2AFY	UID8878	1;2	3	3	3
0.667599	NaN	-0.981369	NaN	NaN	NaN	2.8025	NaN	2.06958	2.06875	S	2	312	___1	0.968504	9.19e-168	200.94	200.94	200.94	0.098139	129230000	173	16.7357	sp|O75367-2|H2AY_HUMAN;sp|O75367-3|H2AY_HUMAN;sp|O75367|H2AY_HUMAN	173;172;173	sp|O75367-2|H2AY_HUMAN	sp|O75367-2|H2AY_HUMAN	SKKKQGEVSKAASADSTTEGTPADGFTVLST	AAS(0.008)ADS(0.969)T(0.021)T(0.003)EGTPADGFTVLSTK	720	Isoform 1 of Core histone macro-H2A.1	H2AFY	UID3392	1;2	2	1	3
-2.88671	-1.34141	NaN	5.9582	-0.129598	NaN	NaN	2.6529	NaN	5.36785	S	2	2800	___3	0.97287	0.00499133	58.071	27.735	58.071	0.61038	128960000	38	16.1048	tr|B4DQA8|B4DQA8_HUMAN;tr|E9PCW1|E9PCW1_HUMAN;tr|F6RU00|F6RU00_HUMAN;tr|K7EJC8|K7EJC8_HUMAN;sp|O95249|GOSR1_HUMAN;tr|G5E9T8|G5E9T8_HUMAN	38;38;38;38;38;43	tr|B4DQA8|B4DQA8_HUMAN	tr|B4DQA8|B4DQA8_HUMAN	LDLKLVSFSKLCTSYSHSSTRDGRRDSSDTT	LCT(0.571)S(0.737)Y(0.692)S(0.973)HS(0.398)S(0.339)T(0.29)RDGRR	7500	Golgi SNAP receptor complex member 1	GOSR1	UID14444	4	4	3	2
-3.08634	-0.077486	-0.408369	-1.29211	1.61978	-0.757847	0.773176	1.45321	-1.31506	1.38328	S	3	2801	___1	1	1.52e-147	193.47	140.7	58.522	-0.58185	128480000	247	58.5221	tr|B4DY08|B4DY08_HUMAN;tr|G3V4W0|G3V4W0_HUMAN	247;247	tr|B4DY08|B4DY08_HUMAN	tr|B4DY08|B4DY08_HUMAN	DETNVKMESEGGADDSAEEGDLLDDDDNEDR	MES(1)EGGADDS(1)AEEGDLLDDDDNEDRGDDQVK	7505	Heterogeneous nuclear ribonucleoproteins C1/C2	HNRNPC	UID1000	1;2	5	4	5
-0.789656	-1.53048	-2.25372	-1.70428	NaN	-1.37976	NaN	-0.848915	NaN	NaN	S	3	2801	___2	1	1.52e-147	193.47	140.7	58.522	-0.58185	128480000	247	58.5221	tr|B4DY08|B4DY08_HUMAN;tr|G3V4W0|G3V4W0_HUMAN	247;247	tr|B4DY08|B4DY08_HUMAN	tr|B4DY08|B4DY08_HUMAN	DETNVKMESEGGADDSAEEGDLLDDDDNEDR	MES(1)EGGADDS(1)AEEGDLLDDDDNEDRGDDQVK	7505	Heterogeneous nuclear ribonucleoproteins C1/C2	HNRNPC	UID6486	1;2	4	3	2
2.16522	2.46468	4.08721	2.48135	2.56052	3.67799	2.97766	2.88242	1.35193	2.96899	S	2	608	___1	1	5.03e-05	101.72	59.688	53.013	-0.32062	128330000	46	53.0129	tr|H0YE40|H0YE40_HUMAN;tr|H0YD13|H0YD13_HUMAN;sp|P16070-5|CD44_HUMAN;sp|P16070-7|CD44_HUMAN;sp|P16070-3|CD44_HUMAN;sp|P16070-4|CD44_HUMAN;sp|P16070-6|CD44_HUMAN;sp|P16070-17|CD44_HUMAN;sp|P16070-8|CD44_HUMAN;sp|P16070-16|CD44_HUMAN;sp|P16070-10|CD44_HUMAN;sp|P16070-11|CD44_HUMAN;sp|P16070-13|CD44_HUMAN;sp|P16070-14|CD44_HUMAN;sp|P16070-12|CD44_HUMAN;sp|P16070-18|CD44_HUMAN;tr|H0Y2P0|H0Y2P0_HUMAN;…	46;170;698;677;675;663;663;655;638;632;457;393;389;360;325;304;254;706	tr|H0YE40|H0YE40_HUMAN	tr|H0YE40|H0YE40_HUMAN	VEDRKPSGLNGEASKSQEMVHLVNKESSETP	S(1)QEMVHLVNK	1321	CD44 antigen (Fragment)	CD44	UID1196	1;2	5	4	5
0.489311	1.09636	NaN	1.84743	1.56707	2.33993	2.69752	2.39797	1.39986	1.05538	S	2	608	___2	1	5.03e-05	101.72	59.688	53.013	-0.32062	128330000	46	53.0129	tr|H0YE40|H0YE40_HUMAN;tr|H0YD13|H0YD13_HUMAN;sp|P16070-5|CD44_HUMAN;sp|P16070-7|CD44_HUMAN;sp|P16070-3|CD44_HUMAN;sp|P16070-4|CD44_HUMAN;sp|P16070-6|CD44_HUMAN;sp|P16070-17|CD44_HUMAN;sp|P16070-8|CD44_HUMAN;sp|P16070-16|CD44_HUMAN;sp|P16070-10|CD44_HUMAN;sp|P16070-11|CD44_HUMAN;sp|P16070-13|CD44_HUMAN;sp|P16070-14|CD44_HUMAN;sp|P16070-12|CD44_HUMAN;sp|P16070-18|CD44_HUMAN;tr|H0Y2P0|H0Y2P0_HUMAN;…	46;170;698;677;675;663;663;655;638;632;457;393;389;360;325;304;254;706	tr|H0YE40|H0YE40_HUMAN	tr|H0YE40|H0YE40_HUMAN	VEDRKPSGLNGEASKSQEMVHLVNKESSETP	S(1)QEMVHLVNK	1321	CD44 antigen (Fragment)	CD44	UID6682	1;2	4	3	5
-0.0328255	2.17481	2.52826	3.03491	2.99439	2.81542	2.67721	2.32969	2.51105	2.33508	S	3	2201	___2	1	3.63e-20	107.98	89.193	44.84	0.10166	127940000	81	44.8395	sp|Q99856|ARI3A_HUMAN	81	sp|Q99856|ARI3A_HUMAN	sp|Q99856|ARI3A_HUMAN	RAAAAGLGHPASPGGSEDGPPGSEEEDAARE	AAAAGLGHPAS(1)PGGS(1)EDGPPGS(1)EEEDAAR	5770	AT-rich interactive domain-containing protein 3A	ARID3A	UID7009	1;2;3	5	4	5
0.601982	1.79413	1.68394	2.50382	2.70579	2.31366	2.1713	2.88169	3.89642	1.83572	S	3	2201	___3	1	3.63e-20	107.98	89.193	44.84	0.10166	127940000	81	44.8395	sp|Q99856|ARI3A_HUMAN	81	sp|Q99856|ARI3A_HUMAN	sp|Q99856|ARI3A_HUMAN	RAAAAGLGHPASPGGSEDGPPGSEEEDAARE	AAAAGLGHPAS(1)PGGS(1)EDGPPGS(1)EEEDAAR	5770	AT-rich interactive domain-containing protein 3A	ARID3A	UID12495	1;2;3	5	4	5
2.80184	2.80262	2.57485	2.46335	2.49834	3.00889	2.14987	NaN	3.31368	-0.53899	S	3	1302	___2	0.994092	6.81e-13	96.793	69.155	81.803	-0.17054	127860000	1317	22.1666	sp|Q14669|TRIPC_HUMAN;sp|Q14669-2|TRIPC_HUMAN;sp|Q14669-3|TRIPC_HUMAN;sp|Q14669-4|TRIPC_HUMAN	1317;1350;1365;1047	sp|Q14669|TRIPC_HUMAN	sp|Q14669|TRIPC_HUMAN	LVVRGYGRVREDDEDSDDDGSDEEIDESLAA	VREDDEDS(0.994)DDDGS(0.979)DEEIDES(0.027)LAAQFLNSGNVR	3040	E3 ubiquitin-protein ligase TRIP12	TRIP12	UID8293	2	5	4	4
3.06262	NaN	3.66254	0.497976	3.36861	NaN	2.94275	2.06408	2.65668	3.73046	S	2	1031	___1	0.999999	2.17e-64	161.26	114.05	145.94	-0.59855	127690000	2	60.7596	tr|B8ZZJ0|B8ZZJ0_HUMAN;tr|B9A032|B9A032_HUMAN;sp|P63165|SUMO1_HUMAN;tr|B8ZZN6|B8ZZN6_HUMAN	2;2;2;2	tr|B8ZZJ0|B8ZZJ0_HUMAN	tr|B8ZZJ0|B8ZZJ0_HUMAN	______________MSDQEAKPSTEDLGDKK	S(1)DQEAKPSTEDLGDKK	2295	Small ubiquitin-related modifier 1	SUMO1	UID922	1	4	3	4
3.73919	2.71534	3.90847	4.41289	3.61392	4.42131	1.9271	3.23056	3.60112	3.74463	S	2	1138	___3	0.99978	0.000509321	94.639	59.819	68.845	0.16591	127670000	100	33.9937	tr|J3KSR8|J3KSR8_HUMAN;sp|Q07955|SRSF1_HUMAN;tr|J3KTL2|J3KTL2_HUMAN	100;205;205	tr|J3KSR8|J3KSR8_HUMAN	tr|J3KSR8|J3KSR8_HUMAN	IRVKVDGPRSPSYGRSRSRSRSRSRSRSRSN	VDGPRS(0.998)PS(0.555)Y(0.447)GRS(1)R	2542	Serine/arginine-rich-splicing factor 1 (Fragment)	SRSF1	UID12992	3	5	4	5
-0.0912342	1.04221	3.86658	5.34025	1.73574	3.14333	1.99366	4.46172	5.02154	2.42662	S	2	1390	___1	1	0.00122296	83.226	54.163	77.124	0.63782	127430000	187	71.1761	sp|Q15942-2|ZYX_HUMAN;sp|Q15942|ZYX_HUMAN;tr|H0Y2Y8|H0Y2Y8_HUMAN;tr|C9JJK5|C9JJK5_HUMAN	187;344;312;34	sp|Q15942-2|ZYX_HUMAN	sp|Q15942-2|ZYX_HUMAN	QHPVPPPAQNQNQVRSPGAPGPLTLKEVEEL	S(1)PGAPGPLTLK	3269	Isoform 2 of Zyxin	ZYX	UID644	1	5	4	5
5.95734	0.466442	2.25571	2.13822	0.364993	-0.264029	0.0751839	2.09838	1.26157	-0.151194	S	2	462	___2	1	1.56e-139	197.6	160.78	95.5	0.10236	127340000	94	95.4997	tr|F8W1K8|F8W1K8_HUMAN;sp|P05388-2|RLA0_HUMAN;tr|F8VWS0|F8VWS0_HUMAN;sp|Q8NHW5|RLA0L_HUMAN;sp|P05388|RLA0_HUMAN	94;242;268;304;304	tr|F8W1K8|F8W1K8_HUMAN	tr|F8W1K8|F8W1K8_HUMAN	PAAAAAPAKVEAKEESEESDEDMGFGLFD__	VEAKEES(1)EES(1)DEDMGFGLFD	1058	60S acidic ribosomal protein P0	RPLP0	UID5740	1;2	5	4	5
3.86251	4.20971	NaN	0.617485	NaN	5.60216	4.37485	1.75431	3.68365	1.75691	S	3	1652	___1	1	2.25e-155	194.33	145.23	194.33	-0.2126	126790000	804	176.243	tr|A0A0C4DG89|A0A0C4DG89_HUMAN;sp|Q7L014|DDX46_HUMAN	804;804	tr|A0A0C4DG89|A0A0C4DG89_HUMAN	tr|A0A0C4DG89|A0A0C4DG89_HUMAN	NERKKLQKAALGLQDSDDEDAAVDIDEQIES	AALGLQDS(1)DDEDAAVDIDEQIESMFNSK	4138	Probable ATP-dependent RNA helicase DDX46	DDX46	UID12	1	3	2	5
NaN	4.00442	NaN	5.33024	4.28627	NaN	NaN	NaN	3.48773	NaN	S	2	2032	___1	0.998569	6.77e-252	232.62	169.16	182.91	-0.091101	126390000	121	28.4379	sp|Q969E4|TCAL3_HUMAN;sp|Q6IPX3-2|TCAL6_HUMAN;sp|Q6IPX3|TCAL6_HUMAN;sp|Q5H9L2|TCAL5_HUMAN	121;121;121;127	sp|Q969E4|TCAL3_HUMAN	sp|Q969E4|TCAL3_HUMAN	VPRKAKRKTDRGTDDSPKDSQEDLQERHLSS	GT(0.001)DDS(0.999)PKDSQEDLQER	5273	Transcription elongation factor A protein-like 3	TCEAL3	UID2333	1	3	3	1
1.85429	0.0243225	0.148235	0.32184	-0.728021	0.278557	-0.507998	NaN	-1.05822	-1.09154	S	2	2699	___2	1	2.5e-12	109.85	82.324	101.53	0.20454	126100000	502	64.7158	sp|Q9Y2X3|NOP58_HUMAN	502	sp|Q9Y2X3|NOP58_HUMAN	sp|Q9Y2X3|NOP58_HUMAN	KKKRGKKKHIKEEPLSEEEPCTSTAIASPEK	EEPLS(1)EEEPCTSTAIASPEK	7224	Nucleolar protein 58	NOP58	UID6284	1;2	5	4	4
-3.09741	-0.98637	-1.52355	-3.71071	-1.95766	-2.7128	-1.18574	-0.919434	-1.47047	-2.25342	S	2	2699	___1	1	2.5e-12	109.85	82.324	101.53	0.20454	126100000	502	64.7158	sp|Q9Y2X3|NOP58_HUMAN	502	sp|Q9Y2X3|NOP58_HUMAN	sp|Q9Y2X3|NOP58_HUMAN	KKKRGKKKHIKEEPLSEEEPCTSTAIASPEK	EEPLS(1)EEEPCTSTAIASPEK	7224	Nucleolar protein 58	NOP58	UID798	1;2	5	4	5
-1.08286	-0.488998	2.28964	0.265541	1.35082	0.0374947	-0.27379	0.060545	-1.19113	0.527889	S	2	96	___1	0.998364	3.25e-116	189.15	146.96	189.15	-0.31862	126020000	597	28.202	sp|A6NC98-4|CC88B_HUMAN;sp|A6NC98|CC88B_HUMAN;sp|A6NC98-3|CC88B_HUMAN;sp|A6NC98-2|CC88B_HUMAN	597;597;246;597	sp|A6NC98-4|CC88B_HUMAN	sp|A6NC98-4|CC88B_HUMAN	PVETQESPEKAGRRSSLQSPASVAPPQGPGT	RS(0.002)S(0.998)LQSPASVAPPQGPGTK	148	Isoform 4 of Coiled-coil domain-containing protein 88B	CCDC88B	UID2349	1;2	5	4	5
-2.75612	-1.44089	NaN	1.99676	-0.0553675	1.26457	0.577456	1.97276	1.07865	0.463324	S	2	96	___2	0.998364	3.25e-116	189.15	146.96	189.15	-0.31862	126020000	597	28.202	sp|A6NC98-4|CC88B_HUMAN;sp|A6NC98|CC88B_HUMAN;sp|A6NC98-3|CC88B_HUMAN;sp|A6NC98-2|CC88B_HUMAN	597;597;246;597	sp|A6NC98-4|CC88B_HUMAN	sp|A6NC98-4|CC88B_HUMAN	PVETQESPEKAGRRSSLQSPASVAPPQGPGT	RS(0.002)S(0.998)LQSPASVAPPQGPGTK	148	Isoform 4 of Coiled-coil domain-containing protein 88B	CCDC88B	UID7835	1;2	4	3	5
1.81236	2.8384	3.99427	4.1244	3.5211	1.29869	2.54743	3.90342	3.54564	2.46565	S	2	733	___1	1	0.00108145	76.761	43.557	70.802	-0.41603	125780000	1073	70.8023	sp|P27816|MAP4_HUMAN;tr|E7EVA0|E7EVA0_HUMAN;sp|P27816-2|MAP4_HUMAN;sp|P27816-6|MAP4_HUMAN;sp|P27816-5|MAP4_HUMAN;sp|P27816-4|MAP4_HUMAN;tr|H0Y2V1|H0Y2V1_HUMAN;tr|H7C4C5|H7C4C5_HUMAN;tr|F8W9U4|F8W9U4_HUMAN	1073;2218;900;1073;731;793;401;415;766	sp|P27816|MAP4_HUMAN	sp|P27816|MAP4_HUMAN	SQKLNFKEKAQAKVGSLDNVGHLPAGGAVKT	VGS(1)LDNVGHLPAGGAVK	1604	Microtubule-associated protein 4	MAP4	UID654	1	5	4	5
-1.72683	NaN	NaN	NaN	4.1379	NaN	NaN	4.42477	5.0319	5.53329	S	4	1999	___1	0.972364	0.000974885	68.406	51.475	57.578	-0.59805	125770000	1541	15.4718	sp|Q92614-5|MY18A_HUMAN;sp|Q92614-2|MY18A_HUMAN;sp|Q92614-3|MY18A_HUMAN;tr|A0A0D9SFK2|A0A0D9SFK2_HUMAN;sp|Q92614-4|MY18A_HUMAN;sp|Q92614|MY18A_HUMAN	1541;1683;1962;1998;1999;2014	sp|Q92614-5|MY18A_HUMAN	sp|Q92614-5|MY18A_HUMAN	DDGSLKSSSPTSYWKSLAPDRSDDEHDPLDN	S(0.972)LAPDRS(0.028)DDEHDPLDNTSRPR	5161	Isoform 5 of Unconventional myosin-XVIIIa	MYO18A	UID3538	1	2	1	3
1.48739	0.486542	1.96047	1.89013	1.10789	2.01655	-0.910828	0.960176	1.50731	1.24399	S	3	1201	___1	1	1.51e-32	134.09	103.01	134.09	0.2218	125070000	16	89.2096	sp|Q13200|PSMD2_HUMAN;tr|F8WBS8|F8WBS8_HUMAN;tr|C9JPC0|C9JPC0_HUMAN	16;16;16	sp|Q13200|PSMD2_HUMAN	sp|Q13200|PSMD2_HUMAN	MEEGGRDKAPVQPQQSPAAAPGGTDEKPSGK	DKAPVQPQQS(1)PAAAPGGTDEKPSGK	2730	26S proteasome non-ATPase regulatory subunit 2	PSMD2	UID319	1	5	4	5
1.97783	3.47256	1.32778	3.41912	3.49354	2.0882	3.90412	3.90932	3.76487	3.12091	S	3	2602	___1	1	1.47e-99	169.33	129.13	169.33	-0.1038	124570000	260	169.328	sp|Q9UKL0|RCOR1_HUMAN	260	sp|Q9UKL0|RCOR1_HUMAN	sp|Q9UKL0|RCOR1_HUMAN	VMDRHARKQKREREESEDELEEANGNNPIDI	EREES(1)EDELEEANGNNPIDIEVDQNK	6842	REST corepressor 1	RCOR1	UID13	1	5	4	5
5.93955	3.06734	3.63731	2.90372	2.44168	4.226	2.71423	1.16144	2.32921	3.37302	S	2	381	___1	1	0	309.59	268.11	231.42	0.40935	124090000	153	189.907	sp|O95218-2|ZRAB2_HUMAN;sp|O95218|ZRAB2_HUMAN	153;153	sp|O95218-2|ZRAB2_HUMAN	sp|O95218-2|ZRAB2_HUMAN	AVGPASILKEVEDKESEGEEEDEDEDLSKYK	EVEDKES(1)EGEEEDEDEDLSK	899	Isoform 2 of Zinc finger Ran-binding domain-containing protein 2	ZRANB2	UID7	1	5	4	5
2.56042	2.20366	0.749241	4.96794	2.88323	2.77232	3.02373	3.74044	4.50834	3.44159	S	3	2052	___1	1	1.37e-92	178.67	135.38	41.359	-0.014393	123900000	193	41.3591	sp|Q96B97-2|SH3K1_HUMAN;tr|Q5JPT2|Q5JPT2_HUMAN;sp|Q96B97|SH3K1_HUMAN;tr|Q5JPT1|Q5JPT1_HUMAN;tr|Q5VSN0|Q5VSN0_HUMAN	193;210;230;177;274	sp|Q96B97-2|SH3K1_HUMAN	sp|Q96B97-2|SH3K1_HUMAN	FGDIFKDKPIKLRPRSIEVENDFLPVEKTIG	S(1)IEVENDFLPVEK	5325	Isoform 2 of SH3 domain-containing kinase-binding protein 1	SH3KBP1	UID1660	1	5	4	5
5.99947	2.47613	1.27751	0.450354	0.545125	NaN	1.92377	1.53249	1.77624	0.122389	S	2	355	___1	0.933593	2.99e-10	115.66	75.383	77.746	0.43518	123660000	141	11.4794	sp|O76021-2|RL1D1_HUMAN;tr|J3QSV6|J3QSV6_HUMAN;sp|O76021|RL1D1_HUMAN	141;360;361	sp|O76021-2|RL1D1_HUMAN	sp|O76021-2|RL1D1_HUMAN	KKRGRGKAQVKATNESEDEIPQLVPIGKKTP	AT(0.066)NES(0.934)EDEIPQLVPIGK	836	Isoform 2 of Ribosomal L1 domain-containing protein 1	RSL1D1	UID4107	1	5	4	4
NaN	0.287174	1.62395	2.57183	1.14522	1.46786	2.3533	1.21787	1.27246	0.848394	S	2	1154	___1	1	1.52e-249	237.06	195.09	140.46	0.059371	120470000	175	140.461	sp|Q0VD83|APOBR_HUMAN;sp|Q0VD83-3|APOBR_HUMAN	175;175	sp|Q0VD83|APOBR_HUMAN	sp|Q0VD83|APOBR_HUMAN	QESHEQEVNREERLRSWEQEEEEEEVRAREP	LRS(1)WEQEEEEEEVR	2596	Apolipoprotein B receptor	APOBR	UID50	1	4	4	5
1.09794	-2.16816	2.51657	1.06884	2.87133	1.48478	1.15944	1.67111	-0.0197239	-2.21065	S	2	496	___1	1	5.96e-63	162.81	116.75	117.18	0.087128	120330000	11	117.176	sp|P07948|LYN_HUMAN;sp|P07948-2|LYN_HUMAN;tr|E5RJ37|E5RJ37_HUMAN	11;11;11	sp|P07948|LYN_HUMAN	sp|P07948|LYN_HUMAN	_____MGCIKSKGKDSLSDDGVDLKTQPVRN	GKDS(1)LS(1)DDGVDLK	1111	Tyrosine-protein kinase Lyn	LYN	UID119	1;2	5	4	5
NaN	-0.353678	0.502287	2.54055	2.15714	0.766275	-0.694407	1.8642	1.20459	0.615398	S	2	496	___2	1	5.96e-63	162.81	116.75	117.18	0.087128	120330000	11	117.176	sp|P07948|LYN_HUMAN;sp|P07948-2|LYN_HUMAN;tr|E5RJ37|E5RJ37_HUMAN	11;11;11	sp|P07948|LYN_HUMAN	sp|P07948|LYN_HUMAN	_____MGCIKSKGKDSLSDDGVDLKTQPVRN	GKDS(1)LS(1)DDGVDLK	1111	Tyrosine-protein kinase Lyn	LYN	UID5605	1;2	4	4	5
-1.90809	0.390654	-0.991079	-0.408871	-3.35548	-1.9749	-0.612272	-4.287	0.133862	-2.40834	S	3	1292	___1	1	6.06e-06	106.6	80.711	56.648	-0.38003	120120000	136	56.648	tr|H0YB74|H0YB74_HUMAN;sp|Q14289-2|FAK2_HUMAN;sp|Q14289|FAK2_HUMAN	136;375;375	tr|H0YB74|H0YB74_HUMAN	tr|H0YB74|H0YB74_HUMAN	LIDGYCRLQDGEKRNSLPQIPMLNLEARRSH	RNS(1)LPQIPMLNLEAR	3016	Protein-tyrosine kinase 2-beta (Fragment)	PTK2B	UID1059	1	5	4	5
0.317522	-0.270748	-0.230753	-0.68446	-1.65118	NaN	NaN	-0.928072	-1.4004	-0.667316	S	2	2167	___1	1	1.34e-93	180.39	140.76	180.39	0.40683	120000000	289	180.389	sp|Q96ST2|IWS1_HUMAN;sp|Q96ST2-3|IWS1_HUMAN	289;82	sp|Q96ST2|IWS1_HUMAN	sp|Q96ST2|IWS1_HUMAN	SDSESEDPPRNQASDSENEELPKPRVSDSES	NQAS(1)DS(1)ENEELPKPR	5647	Protein IWS1 homolog	IWS1	UID10	1;2	5	4	3
0.317522	-0.270748	-0.230753	-0.68446	-1.65118	NaN	NaN	-0.928072	-1.4004	-0.667316	S	2	2167	___1	1	1.34e-93	180.39	140.76	180.39	0.40683	120000000	287	180.389	sp|Q96ST2|IWS1_HUMAN;sp|Q96ST2-3|IWS1_HUMAN	287;80	sp|Q96ST2|IWS1_HUMAN	sp|Q96ST2|IWS1_HUMAN	RISDSESEDPPRNQASDSENEELPKPRVSDS	NQAS(1)DS(1)ENEELPKPR	5646	Protein IWS1 homolog	IWS1	UID9	1;2	5	4	3
3.68737	2.40982	3.84916	2.29079	3.65758	4.28773	3.25621	2.96232	1.64741	4.1911	S	2	2167	___2	1	1.34e-93	180.39	140.76	180.39	0.40683	120000000	287	180.389	sp|Q96ST2|IWS1_HUMAN;sp|Q96ST2-3|IWS1_HUMAN	287;80	sp|Q96ST2|IWS1_HUMAN	sp|Q96ST2|IWS1_HUMAN	RISDSESEDPPRNQASDSENEELPKPRVSDS	NQAS(1)DS(1)ENEELPKPR	5646	Protein IWS1 homolog	IWS1	UID5495	1;2	5	4	5
3.68737	2.40982	3.84916	2.29079	3.65758	4.28773	3.25621	2.96232	1.64741	4.1911	S	2	2167	___2	1	1.34e-93	180.39	140.76	180.39	0.40683	120000000	289	180.389	sp|Q96ST2|IWS1_HUMAN;sp|Q96ST2-3|IWS1_HUMAN	289;82	sp|Q96ST2|IWS1_HUMAN	sp|Q96ST2|IWS1_HUMAN	SDSESEDPPRNQASDSENEELPKPRVSDSES	NQAS(1)DS(1)ENEELPKPR	5647	Protein IWS1 homolog	IWS1	UID5496	1;2	5	4	5
0.649336	0.480028	-1.43862	1.36023	0.0798311	NaN	-0.963312	-0.25106	0.322487	-0.214426	S	2	1432	___1	0.999791	0	229.4	166.24	145.17	0.21009	119640000	261	37.0265	sp|Q4G0J3|LARP7_HUMAN;sp|Q4G0J3-3|LARP7_HUMAN;tr|H0YA82|H0YA82_HUMAN;tr|D6RFF0|D6RFF0_HUMAN	261;268;42;261	sp|Q4G0J3|LARP7_HUMAN	sp|Q4G0J3|LARP7_HUMAN	TSISKMKRSRPTSEGSDIESTEPQKQCSKKK	SRPT(0.056)S(0.944)EGS(1)DIESTEPQK	3402	La-related protein 7	LARP7	UID1878	1;2	5	4	4
0.955843	0.511066	0.852894	0.0554409	0.241162	1.44485	0.961514	-0.0674324	-0.480343	0.261923	S	2	1432	___2	0.999791	0	229.4	166.24	145.17	0.21009	119640000	261	37.0265	sp|Q4G0J3|LARP7_HUMAN;sp|Q4G0J3-3|LARP7_HUMAN;tr|H0YA82|H0YA82_HUMAN;tr|D6RFF0|D6RFF0_HUMAN	261;268;42;261	sp|Q4G0J3|LARP7_HUMAN	sp|Q4G0J3|LARP7_HUMAN	TSISKMKRSRPTSEGSDIESTEPQKQCSKKK	SRPT(0.056)S(0.944)EGS(1)DIESTEPQK	3402	La-related protein 7	LARP7	UID7364	1;2	5	4	5
1.80998	1.43345	2.6555	2.75965	3.3314	1.66978	1.26079	2.87111	1.17474	1.80794	S	2	397	___1	0.999998	0.00234349	75.669	34.129	75.669	-0.69949	119530000	64	59.5696	sp|O95544|NADK_HUMAN;sp|O95544-2|NADK_HUMAN	64;64	sp|O95544|NADK_HUMAN	sp|O95544|NADK_HUMAN	ASPALGSTKEFRRTRSLHGPCPVTTFGPKAC	S(1)LHGPCPVTTFGPK	946	NAD kinase	NADK	UID964	1	5	4	5
1.50403	4.04354	2.98577	3.01562	NaN	2.43086	2.8662	2.11223	0.928104	1.82746	S	3	1733	___1	0.994433	3.32e-31	135.54	95.512	111.38	-0.54504	119350000	659	22.7505	sp|Q86YS7|C2CD5_HUMAN;sp|Q86YS7-3|C2CD5_HUMAN;sp|Q86YS7-2|C2CD5_HUMAN;sp|Q86YS7-4|C2CD5_HUMAN;sp|Q86YS7-5|C2CD5_HUMAN	659;659;650;661;672	sp|Q86YS7|C2CD5_HUMAN	sp|Q86YS7|C2CD5_HUMAN	PIPEPRQRSRLLRSQSESSDEVTELDLSHGK	S(0.005)QS(0.994)ESSDEVTELDLSHGK	4423	C2 domain-containing protein 5	C2CD5	UID2764	1;2;3	4	3	5
-1.38759	2.3739	2.65638	1.33358	-0.446578	0.648912	3.55043	2.95618	1.30384	-1.74043	S	3	1733	___2	0.994433	3.32e-31	135.54	95.512	111.38	-0.54504	119350000	659	22.7505	sp|Q86YS7|C2CD5_HUMAN;sp|Q86YS7-3|C2CD5_HUMAN;sp|Q86YS7-2|C2CD5_HUMAN;sp|Q86YS7-4|C2CD5_HUMAN;sp|Q86YS7-5|C2CD5_HUMAN	659;659;650;661;672	sp|Q86YS7|C2CD5_HUMAN	sp|Q86YS7|C2CD5_HUMAN	PIPEPRQRSRLLRSQSESSDEVTELDLSHGK	S(0.005)QS(0.994)ESSDEVTELDLSHGK	4423	C2 domain-containing protein 5	C2CD5	UID8250	1;2;3	5	4	5
NaN	NaN	NaN	-1.36689	NaN	NaN	-3.38324	0.225281	-1.04401	-0.596348	S	3	1733	___3	0.994433	3.32e-31	135.54	95.512	111.38	-0.54504	119350000	659	22.7505	sp|Q86YS7|C2CD5_HUMAN;sp|Q86YS7-3|C2CD5_HUMAN;sp|Q86YS7-2|C2CD5_HUMAN;sp|Q86YS7-4|C2CD5_HUMAN;sp|Q86YS7-5|C2CD5_HUMAN	659;659;650;661;672	sp|Q86YS7|C2CD5_HUMAN	sp|Q86YS7|C2CD5_HUMAN	PIPEPRQRSRLLRSQSESSDEVTELDLSHGK	S(0.005)QS(0.994)ESSDEVTELDLSHGK	4423	C2 domain-containing protein 5	C2CD5	UID13736	1;2;3	1	1	4
0.516373	2.42568	1.99264	0.380714	1.2461	1.38619	1.09628	NaN	NaN	NaN	S	2	428	___1	0.99998	2.63e-135	197.28	150.4	197.28	0.28295	119160000	296	51.4557	sp|P01042-3|KNG1_HUMAN;sp|P01042-2|KNG1_HUMAN;sp|P01042|KNG1_HUMAN	296;332;332	sp|P01042-3|KNG1_HUMAN	sp|P01042-3|KNG1_HUMAN	YFIDFVARETTCSKESNEELTESCETKKLGQ	ETTCSKES(1)NEELTESCETK	1004	Isoform 3 of Kininogen-1	KNG1	UID1247	1	5	4	2
-1.15893	-1.15672	NaN	-0.828493	-1.21075	-1.1172	-2.34235	-2.26631	-2.77066	-2.98288	S	2	1463	___1	1	5.77e-65	164.8	121.76	164.8	0.4603	118940000	403	63.6061	sp|Q5JSH3-2|WDR44_HUMAN;sp|Q5JSH3|WDR44_HUMAN;sp|Q5JSH3-4|WDR44_HUMAN;tr|H7BY83|H7BY83_HUMAN	403;403;378;303	sp|Q5JSH3-2|WDR44_HUMAN	sp|Q5JSH3-2|WDR44_HUMAN	IMRRTKEYVSNDAAQSDDEEKLQSQPTDTDG	EYVSNDAAQS(1)DDEEK	3483	Isoform 2 of WD repeat-containing protein 44	WDR44	UID830	1	4	3	5
1.76005	3.64527	2.05007	3.55165	2.33654	3.59955	3.82968	4.00932	2.80263	2.22615	T	3	2662	___2	0.9842	1.38e-11	107.13	72.041	88.945	-0.14209	118770000	1413	18.0472	sp|Q9UQ35|SRRM2_HUMAN;sp|Q9UQ35-2|SRRM2_HUMAN	1413;1413	sp|Q9UQ35|SRRM2_HUMAN	sp|Q9UQ35|SRRM2_HUMAN	SNQSISSPVLDAVPRTPSRERSSSASSPEMK	AGMSS(0.002)NQS(0.03)IS(0.579)S(0.389)PVLDAVPRT(0.984)PS(0.016)R	8949	Serine/arginine repetitive matrix protein 2	SRRM2	UID8704	2;3	5	4	5
NaN	NaN	NaN	-1.18413	-6.30425	NaN	-1.27915	-0.651196	-1.48705	NaN	T	3	2662	___3	0.9842	1.38e-11	107.13	72.041	88.945	-0.14209	118770000	1413	18.0472	sp|Q9UQ35|SRRM2_HUMAN;sp|Q9UQ35-2|SRRM2_HUMAN	1413;1413	sp|Q9UQ35|SRRM2_HUMAN	sp|Q9UQ35|SRRM2_HUMAN	SNQSISSPVLDAVPRTPSRERSSSASSPEMK	AGMSS(0.002)NQS(0.03)IS(0.579)S(0.389)PVLDAVPRT(0.984)PS(0.016)R	8949	Serine/arginine repetitive matrix protein 2	SRRM2	UID14190	2;3	2	2	3
7.51328	2.03372	1.87164	-0.250719	1.05465	4.24265	2.30729	1.15798	0.103891	-0.477329	S	2	450	___1	0.989714	0.00177372	82.749	10.265	81.525	0.20759	118550000	82	19.8337	tr|F8WE04|F8WE04_HUMAN;sp|P04792|HSPB1_HUMAN	82;82	tr|F8WE04|F8WE04_HUMAN	tr|F8WE04|F8WE04_HUMAN	AVAAPAYSRALSRQLSSGVSEIRHTADRWRV	QLS(0.99)S(0.01)GVSEIR	1048	Heat shock protein beta-1	HSPB1	UID3042	1	5	4	5
-1.53655	1.75274	1.8728	2.22948	NaN	0.397694	0.323587	2.18836	2.67788	1.33787	S	2	312	___2	0.991628	1.63e-50	143.04	113.69	48.968	1.295	117890000	170	22.6075	sp|O75367-2|H2AY_HUMAN;sp|O75367-3|H2AY_HUMAN;sp|O75367|H2AY_HUMAN	170;169;170	sp|O75367-2|H2AY_HUMAN	sp|O75367-2|H2AY_HUMAN	ARKSKKKQGEVSKAASADSTTEGTPADGFTV	AAS(0.992)ADS(0.779)T(0.174)T(0.049)EGT(0.004)PADGFT(0.001)VLST(0.001)K	719	Isoform 1 of Core histone macro-H2A.1	H2AFY	UID8262	1;2	4	3	5
-2.12169	-0.532013	-3.72175	-5.07232	-2.91297	-2.29901	-0.737192	0.296923	-1.17456	-0.0860195	S	2	312	___1	0.991628	1.63e-50	143.04	113.69	48.968	1.295	117890000	170	22.6075	sp|O75367-2|H2AY_HUMAN;sp|O75367-3|H2AY_HUMAN;sp|O75367|H2AY_HUMAN	170;169;170	sp|O75367-2|H2AY_HUMAN	sp|O75367-2|H2AY_HUMAN	ARKSKKKQGEVSKAASADSTTEGTPADGFTV	AAS(0.992)ADS(0.779)T(0.174)T(0.049)EGT(0.004)PADGFT(0.001)VLST(0.001)K	719	Isoform 1 of Core histone macro-H2A.1	H2AFY	UID2776	1;2	5	4	5
1.83492	2.42123	4.20503	3.57124	4.18861	3.06937	3.65051	3.41063	3.32242	2.98405	S	3	613	___1	0.999908	6.24e-51	147.08	112.43	147.08	-0.086202	117880000	21	41.1314	sp|P16333-2|NCK1_HUMAN;sp|P16333|NCK1_HUMAN;tr|C9K098|C9K098_HUMAN;tr|C9JVV5|C9JVV5_HUMAN;tr|H7C5C7|H7C5C7_HUMAN;tr|C9J869|C9J869_HUMAN;tr|C9JAB9|C9JAB9_HUMAN	21;85;85;85;73;85;21	sp|P16333-2|NCK1_HUMAN	sp|P16333-2|NCK1_HUMAN	VFKDFFSIGKVKRKPSVPDSASPADDSFVDP	RKPS(1)VPDSASPADDSFVDPGER	1331	Isoform 2 of Cytoplasmic protein NCK1	NCK1	UID1671	1;2	5	4	5
NaN	NaN	-1.02415	-0.640587	NaN	-2.53039	NaN	-1.2443	-0.520035	-1.19591	S	3	613	___2	0.999908	6.24e-51	147.08	112.43	147.08	-0.086202	117880000	21	41.1314	sp|P16333-2|NCK1_HUMAN;sp|P16333|NCK1_HUMAN;tr|C9K098|C9K098_HUMAN;tr|C9JVV5|C9JVV5_HUMAN;tr|H7C5C7|H7C5C7_HUMAN;tr|C9J869|C9J869_HUMAN;tr|C9JAB9|C9JAB9_HUMAN	21;85;85;85;73;85;21	sp|P16333-2|NCK1_HUMAN	sp|P16333-2|NCK1_HUMAN	VFKDFFSIGKVKRKPSVPDSASPADDSFVDP	RKPS(1)VPDSASPADDSFVDPGER	1331	Isoform 2 of Cytoplasmic protein NCK1	NCK1	UID7157	1;2	2	2	4
0.797972	0.412178	1.20189	0.725517	0.187694	1.26707	0.223616	-1.153	-0.220642	-0.0911427	S	3	1410	___2	1	2.1e-63	156.51	99.339	54.457	-0.15126	117870000	168	54.4573	tr|H3BQZ7|H3BQZ7_HUMAN;sp|Q1KMD3|HNRL2_HUMAN	168;168	tr|H3BQZ7|H3BQZ7_HUMAN	tr|H3BQZ7|H3BQZ7_HUMAN	EEDEPEERSGDETPGSEVPGDKAAEEQGDDQ	REEDEPEERS(1)GDET(1)PGS(1)EVPGDK	3316	HCG2044799	HNRNPUL2-BSCL2	UID6624	1;2;3	5	4	5
-1.78322	NaN	-1.89525	-1.17259	-0.648517	-1.1757	NaN	-1.29485	-1.16723	-1.41225	S	3	1410	___3	1	2.1e-63	156.51	99.339	54.457	-0.15126	117870000	168	54.4573	tr|H3BQZ7|H3BQZ7_HUMAN;sp|Q1KMD3|HNRL2_HUMAN	168;168	tr|H3BQZ7|H3BQZ7_HUMAN	tr|H3BQZ7|H3BQZ7_HUMAN	EEDEPEERSGDETPGSEVPGDKAAEEQGDDQ	REEDEPEERS(1)GDET(1)PGS(1)EVPGDK	3316	HCG2044799	HNRNPUL2-BSCL2	UID12110	1;2;3	4	3	4
NaN	NaN	NaN	NaN	-1.92292	-0.53735	-0.85737	-2.23435	NaN	NaN	S	3	1410	___1	1	2.1e-63	156.51	99.339	54.457	-0.15126	117870000	168	54.4573	tr|H3BQZ7|H3BQZ7_HUMAN;sp|Q1KMD3|HNRL2_HUMAN	168;168	tr|H3BQZ7|H3BQZ7_HUMAN	tr|H3BQZ7|H3BQZ7_HUMAN	EEDEPEERSGDETPGSEVPGDKAAEEQGDDQ	REEDEPEERS(1)GDET(1)PGS(1)EVPGDK	3316	HCG2044799	HNRNPUL2-BSCL2	UID1138	1;2;3	1	1	3
0.696007	-1.31891	-2.83838	-1.04947	-2.03585	-1.86615	-1.55554	0.0225887	-0.253807	-0.511189	S	3	981	___2	1	1.17e-57	158.14	118.26	50.992	0.16899	117760000	132	50.9916	sp|P55081|MFAP1_HUMAN	132	sp|P55081|MFAP1_HUMAN	sp|P55081|MFAP1_HUMAN	DSEVEGDAWRMEREDSSEEEEEEIDDEEIER	MEREDS(1)S(1)EEEEEEIDDEEIERR	2223	Microfibrillar-associated protein 1	MFAP1	UID6749	2	5	4	5
0.696007	-1.31891	-2.83838	-1.04947	-2.03585	-1.86615	-1.55554	0.0225887	-0.253807	-0.511189	S	3	981	___2	1	1.17e-57	158.14	118.26	50.992	0.16899	117760000	133	50.9916	sp|P55081|MFAP1_HUMAN	133	sp|P55081|MFAP1_HUMAN	sp|P55081|MFAP1_HUMAN	SEVEGDAWRMEREDSSEEEEEEIDDEEIERR	MEREDS(1)S(1)EEEEEEIDDEEIERR	2224	Microfibrillar-associated protein 1	MFAP1	UID6750	2	5	4	5
1.82931	-0.850233	-0.662868	-0.480314	-0.535518	-0.30139	-1.63469	-1.46729	-1.2792	-0.868698	S	3	1872	___1	1	0	318.8	282.32	214.92	0.33111	116770000	229	209.575	tr|Q5STZ8|Q5STZ8_HUMAN;sp|Q8NE71|ABCF1_HUMAN	229;228	tr|Q5STZ8|Q5STZ8_HUMAN	tr|Q5STZ8|Q5STZ8_HUMAN	PPKQGKEKAKKAEQGSEEEGEGEEEEEEGGE	KAEQGS(1)EEEGEGEEEEEEGGESK	4803	ATP-binding cassette sub-family F member 1 (Fragment)	ABCF1	UID4	1	5	4	5
-3.18909	-0.000650406	NaN	NaN	-0.115506	2.04739	2.75692	5.31418	0.805542	4.16379	S	3	1195	___1	0.980501	1.93e-40	141.74	110.1	123.63	-0.064491	116730000	114	17.0629	tr|H0YCM0|H0YCM0_HUMAN;tr|E9PM17|E9PM17_HUMAN;tr|B3KNX7|B3KNX7_HUMAN;sp|Q13153|PAK1_HUMAN;sp|Q13153-2|PAK1_HUMAN	114;125;223;223;223	tr|H0YCM0|H0YCM0_HUMAN	tr|H0YCM0|H0YCM0_HUMAN	PLPVTPTRDVATSPISPTENNTTPPDALTRN	DVATSPIS(0.981)PT(0.019)ENNTTPPDALTR	2719	Serine/threonine-protein kinase PAK 1 (Fragment)	PAK1	UID3354	1;2	3	2	5
NaN	NaN	NaN	NaN	NaN	NaN	NaN	2.09276	3.12146	1.06497	S	3	1195	___2	0.980501	1.93e-40	141.74	110.1	123.63	-0.064491	116730000	114	17.0629	tr|H0YCM0|H0YCM0_HUMAN;tr|E9PM17|E9PM17_HUMAN;tr|B3KNX7|B3KNX7_HUMAN;sp|Q13153|PAK1_HUMAN;sp|Q13153-2|PAK1_HUMAN	114;125;223;223;223	tr|H0YCM0|H0YCM0_HUMAN	tr|H0YCM0|H0YCM0_HUMAN	PLPVTPTRDVATSPISPTENNTTPPDALTRN	DVATSPIS(0.981)PT(0.019)ENNTTPPDALTR	2719	Serine/threonine-protein kinase PAK 1 (Fragment)	PAK1	UID8840	1;2	0	0	3
-2.37637	-0.964521	-0.75552	-0.497961	0.234881	-0.828907	-0.236156	-0.358955	-2.09583	-0.167471	S	2	2748	___2	0.985142	2.2e-05	99.834	66.746	99.834	-0.52101	116560000	126	18.0449	tr|A0A2R8YCI0|A0A2R8YCI0_HUMAN;tr|A0A2R8YFI2|A0A2R8YFI2_HUMAN;tr|A0A2R8YEA4|A0A2R8YEA4_HUMAN;tr|A0A2R8Y5H3|A0A2R8Y5H3_HUMAN;tr|A0A2U3TZL3|A0A2U3TZL3_HUMAN;tr|A0A2R8Y7Q9|A0A2R8Y7Q9_HUMAN;tr|A0A2R8YEK8|A0A2R8YEK8_HUMAN;tr|A0A2R8YE18|A0A2R8YE18_HUMAN;tr|A0A2R8Y5S9|A0A2R8Y5S9_HUMAN;sp|Q9Y5P4-2|C43BP_HUMAN;tr|A0A2R8Y7C5|A0A2R8Y7C5_HUMAN;sp|Q9Y5P4|C43BP_HUMAN;sp|Q9Y5P4-3|C43BP_HUMAN	126;126;126;126;57;126;126;126;126;126;126;126;254	tr|A0A2R8YCI0|A0A2R8YCI0_HUMAN	tr|A0A2R8YCI0|A0A2R8YCI0_HUMAN	AIEQHKTESGYGSESSLRRHGSMVSLVSGAS	TESGY(0.009)GS(0.903)ES(0.102)S(0.985)LR	7387	Collagen type IV alpha-3-binding protein	COL4A3BP	UID8706	2	5	4	5
-0.376835	-1.12807	NaN	1.97064	-0.840577	NaN	1.10023	NaN	3.93723	0.0116882	S	3	2618	___2	0.837581	4.11e-23	125.23	93.084	103.73	0.2455	115570000	1037	7.16466	tr|A0A0A0MRE5|A0A0A0MRE5_HUMAN;sp|Q9ULH1|ASAP1_HUMAN;sp|Q9ULH1-2|ASAP1_HUMAN;tr|H0YBF7|H0YBF7_HUMAN;tr|H0YBM4|H0YBM4_HUMAN	1037;1044;1047;865;401	tr|A0A0A0MRE5|A0A0A0MRE5_HUMAN	tr|A0A0A0MRE5|A0A0A0MRE5_HUMAN	NVQSRDAIQKQASEDSNDLTPTLPETPVPLP	QAS(0.161)EDS(0.838)NDLT(0.002)PTLPETPVPLPR	6890	Arf-GAP with SH3 domain, ANK repeat and PH domain-containing protein 1	ASAP1	UID10443	1;2	4	3	3
4.09148	NaN	1.5391	2.882	2.67089	2.35819	1.9007	3.5916	2.94159	3.65196	S	3	1374	___2	0.999413	1.71e-15	104.63	75.433	66.871	0.23283	115410000	80	35.6952	sp|Q15637-4|SF01_HUMAN;sp|Q15637-6|SF01_HUMAN;sp|Q15637-7|SF01_HUMAN;sp|Q15637-3|SF01_HUMAN;sp|Q15637-2|SF01_HUMAN;sp|Q15637|SF01_HUMAN;sp|Q15637-5|SF01_HUMAN	80;80;54;80;80;80;205	sp|Q15637-4|SF01_HUMAN	sp|Q15637-4|SF01_HUMAN	LRTGDLGIPPNPEDRSPSPEPIYNSEGKRLN	TGDLGIPPNPEDRS(0.999)PS(0.748)PEPIY(0.12)NS(0.133)EGK	3225	Isoform 4 of Splicing factor 1	SF1	UID7427	2	4	3	5
-0.584763	-0.714609	0.542229	-0.644411	-0.75126	-0.245588	NaN	-1.66439	-1.59869	-0.797663	T	3	1055	___2	0.999996	7.63e-28	123.36	91.01	87.72	-0.27532	114080000	31	54.4556	sp|P80723|BASP1_HUMAN;sp|P80723-2|BASP1_HUMAN	31;31	sp|P80723|BASP1_HUMAN	sp|P80723|BASP1_HUMAN	DEKAKEKDKKAEGAATEEEGTPKESEPQAAA	AEGAAT(1)EEEGT(1)PKESEPQAAAEPAEAK	8118	Brain acid soluble protein 1	BASP1	UID6627	1;2	5	4	4
3.20886	2.64513	NaN	3.06257	2.52576	3.14374	2.408	0.815243	0.719284	1.75925	S	3	900	___1	0.99948	4.93e-134	195.94	151.89	72.187	-0.086587	113570000	404	32.8391	sp|P49407-2|ARRB1_HUMAN;sp|P49407|ARRB1_HUMAN	404;412	sp|P49407-2|ARRB1_HUMAN	sp|P49407-2|ARRB1_HUMAN	KGMKDDKEEEEDGTGSPQLNNR_________	DDKEEEEDGT(0.001)GS(0.999)PQLNNR	2012	Isoform 1B of Beta-arrestin-1	ARRB1	UID2097	1	4	3	5
NaN	-0.646824	-1.09282	-0.789282	0.697061	-2.58088	-1.32033	NaN	-0.207378	0.361624	S	3	2710	___1	0.999998	3.76e-13	98.627	70.585	98.627	-0.11943	113490000	134	59.0134	sp|Q9Y3E7-2|CHMP3_HUMAN;sp|Q9Y3E7-4|CHMP3_HUMAN;sp|Q9Y3E7|CHMP3_HUMAN;sp|Q9Y3E7-3|CHMP3_HUMAN	134;160;200;229	sp|Q9Y3E7-2|CHMP3_HUMAN	sp|Q9Y3E7-2|CHMP3_HUMAN	TDALPEPEPPGAMAASEDEEEEEEALEAMQS	VTDALPEPEPPGAMAAS(1)EDEEEEEEALEAMQSR	7246	Isoform 2 of Charged multivesicular body protein 3	CHMP3	UID986	1	4	4	4
6.05449	3.69934	3.19107	3.11381	3.2175	3.64515	3.02379	1.15961	NaN	2.59031	S	2	2510	___1	1	2.56e-152	205.21	158.12	126.29	0.46676	113390000	315	81.157	sp|Q9NZT2-2|OGFR_HUMAN;sp|Q9NZT2|OGFR_HUMAN;tr|A0A0A0MRN5|A0A0A0MRN5_HUMAN	315;315;263	sp|Q9NZT2-2|OGFR_HUMAN	sp|Q9NZT2-2|OGFR_HUMAN	LPHPLEGSRKVEEEGSPGDPDHEASTQGRTC	KVEEEGS(1)PGDPDHEASTQGR	6557	Isoform 2 of Opioid growth factor receptor	OGFR	UID425	1	5	4	4
5.35684	4.10918	4.28797	3.78857	NaN	3.26853	4.14528	0.170019	2.56037	NaN	S	2	2662	___2	0.999998	1.9e-80	170	109.81	170	0.1596	112720000	295	58.4287	sp|Q9UQ35|SRRM2_HUMAN;sp|Q9UQ35-2|SRRM2_HUMAN;tr|I3L4D8|I3L4D8_HUMAN;tr|I3L182|I3L182_HUMAN;tr|I3L1I8|I3L1I8_HUMAN;sp|Q9UQ35-3|SRRM2_HUMAN;tr|A0A087X1W1|A0A087X1W1_HUMAN	295;295;295;199;199;199;199	sp|Q9UQ35|SRRM2_HUMAN	sp|Q9UQ35|SRRM2_HUMAN	RSAAAKTHTTALAGRSPSPASGRRGEGDAPF	THTTALAGRS(1)PS(1)PASGR	7109	Serine/arginine repetitive matrix protein 2	SRRM2	UID6490	2	4	3	4
-0.211884	-0.578011	0.36401	0.52095	-0.104907	0.12936	-2.2009	-0.90431	-1.38663	-0.996988	S	2	2662	___2	0.999988	2.28e-13	124.04	68.19	96.707	0.14279	112280000	952	49.0856	sp|Q9UQ35|SRRM2_HUMAN;sp|Q9UQ35-2|SRRM2_HUMAN;tr|I3L4D8|I3L4D8_HUMAN;tr|I3L182|I3L182_HUMAN	952;952;952;856	sp|Q9UQ35|SRRM2_HUMAN	sp|Q9UQ35|SRRM2_HUMAN	SPSRVTSRTTPRRSRSVSPCSNVESRLLPRY	S(1)VS(1)PCSNVESR	7070	Serine/arginine repetitive matrix protein 2	SRRM2	UID6827	2;3	5	4	5
NaN	-1.33375	0.230623	0.0752869	-1.4361	0.0233154	-2.31643	-1.1212	NaN	NaN	S	2	2662	___3	0.999988	2.28e-13	124.04	68.19	96.707	0.14279	112280000	952	49.0856	sp|Q9UQ35|SRRM2_HUMAN;sp|Q9UQ35-2|SRRM2_HUMAN;tr|I3L4D8|I3L4D8_HUMAN;tr|I3L182|I3L182_HUMAN	952;952;952;856	sp|Q9UQ35|SRRM2_HUMAN	sp|Q9UQ35|SRRM2_HUMAN	SPSRVTSRTTPRRSRSVSPCSNVESRLLPRY	S(1)VS(1)PCSNVESR	7070	Serine/arginine repetitive matrix protein 2	SRRM2	UID12313	2;3	4	4	3
3.4323	4.46253	NaN	1.40881	-1.75823	3.4354	3.49054	NaN	5.04865	3.2006	S	3	1393	___1	0.999873	2.88e-58	151.03	125.44	150.61	0.0050979	112120000	916	38.9687	sp|Q16512|PKN1_HUMAN;sp|Q16512-2|PKN1_HUMAN	916;922	sp|Q16512|PKN1_HUMAN	sp|Q16512|PKN1_HUMAN	VSNFDEEFTGEAPTLSPPRDARPLTAAEQAA	TDVSNFDEEFTGEAPTLS(1)PPR	3285	Serine/threonine-protein kinase N1	PKN1	UID1780	1	4	3	4
2.82246	2.42898	0.247627	-1.74538	-4.23722	0.44735	0.624832	1.54844	2.74107	1.37992	T	3	1588	___1	1	5.22e-139	193.72	161.65	163.79	0.44889	112060000	925	104.2	sp|Q6PD62|CTR9_HUMAN	925	sp|Q6PD62|CTR9_HUMAN	sp|Q6PD62|CTR9_HUMAN	RSKKGGEFDEFVNDDTDDDLPISKKKKRRKG	GGEFDEFVNDDT(1)DDDLPISK	8398	RNA polymerase-associated protein CTR9 homolog	CTR9	UID186	1	5	4	5
1.58693	0.629124	-1.05819	0.489321	-2.75019	0.000144958	-0.325319	0.277113	2.07604	1.46104	S	3	478	___1	0.999992	2.88e-55	156.11	126.69	116.04	0.19209	111970000	70	51.1509	sp|P06748-3|NPM_HUMAN;sp|P06748-2|NPM_HUMAN;sp|P06748|NPM_HUMAN	70;70;70	sp|P06748-3|NPM_HUMAN	sp|P06748-3|NPM_HUMAN	DELHIVEAEAMNYEGSPIKVTLATLKMSVQP	DELHIVEAEAMNYEGS(1)PIK	1087	Isoform 3 of Nucleophosmin	NPM1	UID1256	1	5	4	5
0.983765	0.845392	1.4911	1.25266	1.01191	1.40629	-0.556658	0.239635	0.0569935	0.30135	S	2	2662	___2	0.999553	5.44e-05	96.707	58.305	96.707	0.14279	111890000	954	33.4949	sp|Q9UQ35|SRRM2_HUMAN;sp|Q9UQ35-2|SRRM2_HUMAN;tr|I3L4D8|I3L4D8_HUMAN;tr|I3L182|I3L182_HUMAN	954;954;954;858	sp|Q9UQ35|SRRM2_HUMAN	sp|Q9UQ35|SRRM2_HUMAN	SRVTSRTTPRRSRSVSPCSNVESRLLPRYSH	S(1)VS(1)PCSNVESR	7071	Serine/arginine repetitive matrix protein 2	SRRM2	UID7545	2;3	5	4	5
2.74583	2.68706	3.19248	2.24803	3.58669	3.76451	3.15669	3.11553	3.00891	3.25635	S	2	1324	___1	0.929438	3.92e-32	138.28	84.715	138.28	-0.15834	111420000	624	11.2167	sp|Q14980-5|NUMA1_HUMAN;tr|A0A087WY61|A0A087WY61_HUMAN;sp|Q14980-2|NUMA1_HUMAN;sp|Q14980|NUMA1_HUMAN;tr|H0YFY6|H0YFY6_HUMAN	624;1744;1746;1760;609	sp|Q14980-5|NUMA1_HUMAN	sp|Q14980-5|NUMA1_HUMAN	QPDGTSVPGEPASPISQRLPPKVESLESLYF	TQPDGTSVPGEPAS(0.07)PIS(0.929)QR	3089	Isoform 5 of Nuclear mitotic apparatus protein 1	NUMA1	UID4150	1	5	4	5
-2.82387	-1.48978	2.87874	4.47415	-0.477815	3.02631	3.23829	3.76783	3.51705	2.15332	S	3	208	___2	0.99793	1.91e-05	105.5	57.955	63.447	0.668	111300000	363	26.1554	tr|F5H6N9|F5H6N9_HUMAN;tr|F5H2E5|F5H2E5_HUMAN;tr|F5H595|F5H595_HUMAN;sp|O15553|MEFV_HUMAN;tr|F5GZV9|F5GZV9_HUMAN;sp|O15553-3|MEFV_HUMAN;sp|O15553-1|MEFV_HUMAN;tr|F8W6Z2|F8W6Z2_HUMAN	363;363;394;363;152;152;152;183	tr|F5H6N9|F5H6N9_HUMAN	tr|F5H6N9|F5H6N9_HUMAN	RSPGCPRCQDSHERKSPGSLSPQPLPQCKRH	KS(0.998)PGS(0.856)LS(0.146)PQPLPQCK	430	Pyrin	MEFV	UID7994	1;2	5	4	5
-2.40017	-0.931435	-1.14171	-0.413881	-0.614224	-0.836191	-0.708416	-1.00459	-0.448515	0.87113	S	3	208	___1	0.99793	1.91e-05	105.5	57.955	63.447	0.668	111300000	363	26.1554	tr|F5H6N9|F5H6N9_HUMAN;tr|F5H2E5|F5H2E5_HUMAN;tr|F5H595|F5H595_HUMAN;sp|O15553|MEFV_HUMAN;tr|F5GZV9|F5GZV9_HUMAN;sp|O15553-3|MEFV_HUMAN;sp|O15553-1|MEFV_HUMAN;tr|F8W6Z2|F8W6Z2_HUMAN	363;363;394;363;152;152;152;183	tr|F5H6N9|F5H6N9_HUMAN	tr|F5H6N9|F5H6N9_HUMAN	RSPGCPRCQDSHERKSPGSLSPQPLPQCKRH	KS(0.998)PGS(0.856)LS(0.146)PQPLPQCK	430	Pyrin	MEFV	UID2508	1;2	5	4	5
NaN	NaN	4.69636	3.48313	NaN	3.39581	2.63499	3.64874	5.01897	4.44806	S	3	1650;1651;729	___1	0.964037	3.3e-11	111.78	83.489	111.78	-0.16606	110720000	179	14.2861	sp|P27448-3|MARK3_HUMAN;sp|P27448-4|MARK3_HUMAN;tr|A0A0A0MSZ1|A0A0A0MSZ1_HUMAN;sp|P27448-2|MARK3_HUMAN;sp|P27448|MARK3_HUMAN;tr|J3KNR0|J3KNR0_HUMAN;sp|P27448-6|MARK3_HUMAN;sp|P27448-7|MARK3_HUMAN;sp|Q7KZI7-9|MARK2_HUMAN;sp|Q7KZI7-6|MARK2_HUMAN;sp|Q7KZI7|MARK2_HUMAN;sp|Q7KZI7-8|MARK2_HUMAN;sp|Q7KZI7-10|MARK2_HUMAN;sp|Q7KZI7-11|MARK2_HUMAN;sp|Q7KZI7-7|MARK2_HUMAN;sp|Q7KZI7-2|MARK2_HUMAN;sp|Q7KZI7-5…	215;215;238;238;215;238;215;238;212;179;212;212;179;212;179;179;212;212;179;179;219;219;197;34;218;218;84;52;219;179;179;212;212;179;212	sp|P27448-3|MARK3_HUMAN;sp|Q7KZI7-9|MARK2_HUMAN;sp|Q7KZI7-13|MARK2_HUMAN	sp|Q7KZI7-13|MARK2_HUMAN	SNEFTFGNKLDTFCGSPPYAAPELFQGKKYD;SNEFTVGGKLDTFCGSPPYAAPELFQGKKYD	LDT(0.036)FCGS(0.964)PPYAAPELFQGK	1583	Isoform 3 of MAP/microtubule affinity-regulating kinase 3	MARK3	UID3693	1	2	2	5
NaN	NaN	4.67246	3.77283	3.77765	4.60516	NaN	NaN	3.54296	4.35647	S	2	2662	___2	0.876723	0.00834924	92.781	42.489	92.781	0.4567	110260000	1854	8.06353	sp|Q9UQ35|SRRM2_HUMAN;sp|Q9UQ35-2|SRRM2_HUMAN	1854;1854	sp|Q9UQ35|SRRM2_HUMAN	sp|Q9UQ35|SRRM2_HUMAN	RGRSRTPPTSRKRSRSRTSPAPWKRSRSRAS	S(0.877)RT(0.211)S(0.913)PAPWK	7090	Serine/arginine repetitive matrix protein 2	SRRM2	UID10241	2	3	3	3
NaN	NaN	4.67246	3.77283	3.77765	4.60516	NaN	NaN	3.54296	4.35647	S	2	2662	___2	0.912561	0.00834924	92.781	42.489	92.781	0.4567	110260000	1857	9.5553	sp|Q9UQ35|SRRM2_HUMAN;sp|Q9UQ35-2|SRRM2_HUMAN	1857;1857	sp|Q9UQ35|SRRM2_HUMAN	sp|Q9UQ35|SRRM2_HUMAN	SRTPPTSRKRSRSRTSPAPWKRSRSRASPAT	S(0.877)RT(0.211)S(0.913)PAPWK	7091	Serine/arginine repetitive matrix protein 2	SRRM2	UID9921	2	3	3	3
NaN	-1.46249	-1.58946	-1.26004	-0.409587	NaN	NaN	NaN	-1.98088	-1.78171	S	2	1626	___1	0.904863	2.41e-41	144.4	96.853	99.603	0.145	110090000	2708	12.3946	tr|A0A494C1V1|A0A494C1V1_HUMAN;sp|Q6ZNJ1-3|NBEL2_HUMAN;sp|Q6ZNJ1|NBEL2_HUMAN;tr|H0Y764|H0Y764_HUMAN;sp|Q6ZNJ1-2|NBEL2_HUMAN;tr|H7C3Y7|H7C3Y7_HUMAN	2708;2712;2742;2030;2558;1081	tr|A0A494C1V1|A0A494C1V1_HUMAN	tr|A0A494C1V1|A0A494C1V1_HUMAN	FARKLWRSSRRISQVSSGETEYNPTEAR___	RIS(1)QVS(0.905)S(0.052)GET(0.043)EYNPTEAR	4059	Neurobeachin-like protein 2	NBEAL2	UID3949	1;2	4	4	2
1.66395	3.16089	3.56478	3.58612	3.91967	2.90158	2.93732	3.17665	NaN	2.7436	S	2	1626	___2	0.904863	2.41e-41	144.4	96.853	99.603	0.145	110090000	2708	12.3946	tr|A0A494C1V1|A0A494C1V1_HUMAN;sp|Q6ZNJ1-3|NBEL2_HUMAN;sp|Q6ZNJ1|NBEL2_HUMAN;tr|H0Y764|H0Y764_HUMAN;sp|Q6ZNJ1-2|NBEL2_HUMAN;tr|H7C3Y7|H7C3Y7_HUMAN	2708;2712;2742;2030;2558;1081	tr|A0A494C1V1|A0A494C1V1_HUMAN	tr|A0A494C1V1|A0A494C1V1_HUMAN	FARKLWRSSRRISQVSSGETEYNPTEAR___	RIS(1)QVS(0.905)S(0.052)GET(0.043)EYNPTEAR	4059	Neurobeachin-like protein 2	NBEAL2	UID9435	1;2	5	4	4
-0.773405	0.0411243	-0.605757	-0.053133	-2.51476	-1.33419	0.448439	0.337305	0.28726	0.129406	S	3	2662	___3	0.998672	1.19e-58	146.34	117.43	102.69	-0.18465	109950000	377	30.2801	sp|Q9UQ35|SRRM2_HUMAN;sp|Q9UQ35-2|SRRM2_HUMAN;tr|I3L4D8|I3L4D8_HUMAN;tr|I3L182|I3L182_HUMAN	377;377;377;281	sp|Q9UQ35|SRRM2_HUMAN	sp|Q9UQ35|SRRM2_HUMAN	EPPAPTPLLAERHGGSPQPLATTPLSQEPVN	HGGS(0.999)PQPLAT(0.001)TPLSQEPVNPPS(0.439)EAS(0.439)PT(0.122)R	7054	Serine/arginine repetitive matrix protein 2	SRRM2	UID13198	2;3	5	4	5
0.978184	0.910652	0.107147	0.537239	0.371079	0.823442	1.53398	1.68643	1.14737	0.872414	S	3	2662	___2	0.998672	1.19e-58	146.34	117.43	102.69	-0.18465	109950000	377	30.2801	sp|Q9UQ35|SRRM2_HUMAN;sp|Q9UQ35-2|SRRM2_HUMAN;tr|I3L4D8|I3L4D8_HUMAN;tr|I3L182|I3L182_HUMAN	377;377;377;281	sp|Q9UQ35|SRRM2_HUMAN	sp|Q9UQ35|SRRM2_HUMAN	EPPAPTPLLAERHGGSPQPLATTPLSQEPVN	HGGS(0.999)PQPLAT(0.001)TPLSQEPVNPPS(0.439)EAS(0.439)PT(0.122)R	7054	Serine/arginine repetitive matrix protein 2	SRRM2	UID7712	2;3	5	4	5
3.27518	3.02014	3.88692	1.57425	3.78304	3.57755	4.2189	3.218	2.44562	3.40882	S	3	2335	___1	0.999996	0.000961507	64.574	27.337	60.172	-0.067623	109500000	100	59.4625	sp|Q9H307|PININ_HUMAN	100	sp|Q9H307|PININ_HUMAN	sp|Q9H307|PININ_HUMAN	RLGGERRTRRESRQESDPEDDDVKKPALQSS	QES(1)DPEDDDVKKPALQSSVVATSK	6130	Pinin	PNN	UID971	1	5	4	5
3.05807	1.42279	-0.234417	1.28179	-0.297389	0	0.868107	2.11833	1.51401	0.0767345	S	3	1854	___2	1	2.16e-06	86.189	70.874	86.189	0.31977	109480000	193	65.7628	sp|Q8NAV1|PR38A_HUMAN	193	sp|Q8NAV1|PR38A_HUMAN	sp|Q8NAV1|PR38A_HUMAN	EPRVSALEEDMDDVESSEEEEEEDEKLERVP	VSALEEDMDDVES(1)S(1)EEEEEEDEK	4749	Pre-mRNA-splicing factor 38A	PRPF38A	UID6259	2	5	4	5
3.05807	1.42279	-0.234417	1.28179	-0.297389	0	0.868107	2.11833	1.51401	0.0767345	S	3	1854	___2	1	2.16e-06	86.189	70.874	86.189	0.31977	109480000	194	65.7628	sp|Q8NAV1|PR38A_HUMAN	194	sp|Q8NAV1|PR38A_HUMAN	sp|Q8NAV1|PR38A_HUMAN	PRVSALEEDMDDVESSEEEEEEDEKLERVPS	VSALEEDMDDVES(1)S(1)EEEEEEDEK	4750	Pre-mRNA-splicing factor 38A	PRPF38A	UID6260	2	5	4	5
1.72523	2.23401	3.24053	3.16031	3.31149	3.68672	3.01762	2.28815	2.43782	2.84114	S	3	216	___1	1	1.05e-51	150.22	118.18	150.22	-0.36318	109450000	448	137.033	sp|O43290|SNUT1_HUMAN	448	sp|O43290|SNUT1_HUMAN	sp|O43290|SNUT1_HUMAN	GDFGSRLRGRGRRRVSEVEEEKEPVPQPLPS	RVS(1)EVEEEKEPVPQPLPSDDTR	457	U4/U6.U5 tri-snRNP-associated protein 1	SART1	UID57	1	5	4	5
4.1693	3.69274	3.25666	1.19157	4.33118	3.77439	3.30136	2.73989	1.76886	2.52875	S	3	363	___1	0.999668	0.000669916	63.372	43.581	63.372	0.16581	108700000	91	34.8046	sp|O94826|TOM70_HUMAN	91	sp|O94826|TOM70_HUMAN	sp|O94826|TOM70_HUMAN	GLKRNSERKTPEGRASPAPGSGHPEGPGAHL	AS(1)PAPGSGHPEGPGAHLDMNSLDR	862	Mitochondrial import receptor subunit TOM70	TOMM70	UID1982	1	5	4	5
2.42274	3.94606	1.61761	NaN	2.38908	2.79741	2.98655	2.92095	5.45066	3.4609	S	2	206	___1	1	5.11e-86	167.89	128.07	164.74	-0.6971	108580000	253	102.657	sp|O15541|R113A_HUMAN	253	sp|O15541|R113A_HUMAN	sp|O15541|R113A_HUMAN	EGRYGVYEDENYEVGSDDEEIPFKCFICRQS	YGVYEDENYEVGS(1)DDEEIPFK	426	E3 ubiquitin-protein ligase RNF113A	RNF113A	UID197	1	4	3	5
2.84186	1.72698	2.83172	2.41056	1.96501	4.81602	1.68076	1.23981	2.44957	3.42949	S	2	1179	___1	0.999997	8.31e-278	239.19	183.29	178.47	-0.063689	108220000	114	56.5177	sp|Q12982|BNIP2_HUMAN;sp|Q12982-2|BNIP2_HUMAN;tr|J3KN59|J3KN59_HUMAN	114;176;235	sp|Q12982|BNIP2_HUMAN	sp|Q12982|BNIP2_HUMAN	DDLPKPKTTEVIRKGSITEYTAAEEKEDGRR	KGS(1)ITEYTAAEEK	2694	BCL2/adenovirus E1B 19 kDa protein-interacting protein 2	BNIP2	UID1066	1	5	4	5
3.75601	3.20418	4.05473	2.96933	-0.611493	4.21494	3.61106	-1.37467	2.26819	-1.47182	S	2	285	___1	0.999995	0	277.07	219.9	277.07	-0.4323	108080000	494	55.2586	sp|O60832|DKC1_HUMAN	494	sp|O60832|DKC1_HUMAN	sp|O60832|DKC1_HUMAN	AKAGLESGAEPGDGDSDTTKKKKKKKKAKEV	AGLESGAEPGDGDS(1)DTTKK	635	H/ACA ribonucleoprotein complex subunit DKC1	DKC1	UID1108	1;2	5	4	5
-0.874624	-0.375931	-0.0644093	0.316957	-0.0620623	-0.0779781	NaN	-1.01548	0.758839	-1.53453	S	2	285	___2	0.999995	0	277.07	219.9	277.07	-0.4323	108080000	494	55.2586	sp|O60832|DKC1_HUMAN	494	sp|O60832|DKC1_HUMAN	sp|O60832|DKC1_HUMAN	AKAGLESGAEPGDGDSDTTKKKKKKKKAKEV	AGLESGAEPGDGDS(1)DTTKK	635	H/ACA ribonucleoprotein complex subunit DKC1	DKC1	UID6594	1;2	5	4	4
2.86338	1.95506	3.21136	3.47443	3.52692	3.94651	3.11397	2.87372	1.78437	2.74423	S	2	2167	___2	0.999929	1.94e-14	121.72	85.331	121.72	0.090649	107450000	440	41.1775	sp|Q96ST2|IWS1_HUMAN;sp|Q96ST2-3|IWS1_HUMAN;sp|Q96ST2-2|IWS1_HUMAN	440;233;115	sp|Q96ST2|IWS1_HUMAN	sp|Q96ST2|IWS1_HUMAN	VSDKSGKREKTIASDSEEEAGKELSDKKNEE	T(0.097)IAS(0.903)DS(1)EEEAGKELSDK	5649	Protein IWS1 homolog	IWS1	UID7154	2	5	4	5
3.6561	2.8094	3.95949	4.34891	2.71982	3.78632	1.89938	2.93272	3.33125	2.67852	S	2	236	___1	0.925336	2.27e-93	177.04	99.66	177.04	-0.082641	106530000	452	10.9319	sp|O43719|HTSF1_HUMAN	452	sp|O43719|HTSF1_HUMAN	sp|O43719|HTSF1_HUMAN	GGEFEEGASENNAKESSPEKEAEEGCPEKES	ES(0.925)S(0.075)PEKEAEEGCPEK	510	HIV Tat-specific factor 1	HTATSF1	UID4201	1	5	4	5
2.86338	1.95506	3.21136	3.47443	3.52692	3.94651	3.11397	2.87372	1.78437	2.74423	S	3	2167	___2	0.999571	1.94e-14	121.72	85.331	54.393	0.16149	105930000	438	35.719	sp|Q96ST2|IWS1_HUMAN;sp|Q96ST2-3|IWS1_HUMAN;sp|Q96ST2-2|IWS1_HUMAN	438;231;113	sp|Q96ST2|IWS1_HUMAN	sp|Q96ST2|IWS1_HUMAN	DAVSDKSGKREKTIASDSEEEAGKELSDKKN	T(0.001)IAS(1)DS(0.999)EEEAGKELS(0.001)DK	5648	Protein IWS1 homolog	IWS1	UID7425	2	5	4	5
1.05823	2.01807	4.19655	3.55462	2.17134	1.71518	1.39789	2.53831	3.0566	1.74995	S	2	1463	___1	0.998947	4.51e-85	167.97	117.89	79.804	-0.18611	105840000	561	29.7798	sp|Q5JSH3-2|WDR44_HUMAN;sp|Q5JSH3|WDR44_HUMAN;sp|Q5JSH3-4|WDR44_HUMAN;tr|H7BY83|H7BY83_HUMAN;sp|Q5JSH3-3|WDR44_HUMAN	561;561;536;461;88	sp|Q5JSH3-2|WDR44_HUMAN	sp|Q5JSH3-2|WDR44_HUMAN	YFNNMRMKYNTEGRVSPSPSQESLSSSKSDT	VS(0.999)PS(0.001)PSQESLSSSK	3491	Isoform 2 of WD repeat-containing protein 44	WDR44	UID2252	1;2	5	4	5
NaN	-1.22845	0.461342	-1.25199	NaN	NaN	0.406231	-0.514833	-1.80535	NaN	S	2	1463	___2	0.998947	4.51e-85	167.97	117.89	79.804	-0.18611	105840000	561	29.7798	sp|Q5JSH3-2|WDR44_HUMAN;sp|Q5JSH3|WDR44_HUMAN;sp|Q5JSH3-4|WDR44_HUMAN;tr|H7BY83|H7BY83_HUMAN;sp|Q5JSH3-3|WDR44_HUMAN	561;561;536;461;88	sp|Q5JSH3-2|WDR44_HUMAN	sp|Q5JSH3-2|WDR44_HUMAN	YFNNMRMKYNTEGRVSPSPSQESLSSSKSDT	VS(0.999)PS(0.001)PSQESLSSSK	3491	Isoform 2 of WD repeat-containing protein 44	WDR44	UID7738	1;2	3	3	3
4.99582	3.1731	2.1025	3.98009	1.55181	2.66694	2.18824	4.14203	2.78138	2.88732	S	2	286	___2	0.999999	2.06e-96	175.8	114.54	175.8	0.022177	105720000	135	59.2888	tr|A0A087WUT6|A0A087WUT6_HUMAN;sp|O60841|IF2P_HUMAN	135;135	tr|A0A087WUT6|A0A087WUT6_HUMAN	tr|A0A087WUT6|A0A087WUT6_HUMAN	DSKSKKTAKPKVEMYSGSDDDDDFNKLPKKA	VEMYS(1)GS(1)DDDDDFNKLPK	644	Eukaryotic translation initiation factor 5B	EIF5B	UID6459	1;2	5	4	5
4.20933	2.38016	2.99513	3.03877	2.56468	3.93595	3.64268	2.72842	2.0486	3.8224	S	2	236	___1	1	9.9e-22	127.53	98.881	127.53	-0.81581	105490000	642	106.874	sp|O43719|HTSF1_HUMAN	642	sp|O43719|HTSF1_HUMAN	sp|O43719|HTSF1_HUMAN	KEEEEDTYEKVFDDESDEKEDEEYADEKGLE	VFDDES(1)DEKEDEEYADEK	515	HIV Tat-specific factor 1	HTATSF1	UID173	1	5	4	5
4.99582	3.1731	2.1025	3.98009	1.55181	2.66694	2.18824	4.14203	2.78138	2.88732	S	2	286	___2	1	2.06e-96	175.8	114.54	175.8	0.022177	105230000	137	68.2913	tr|A0A087WUT6|A0A087WUT6_HUMAN;sp|O60841|IF2P_HUMAN	137;137	tr|A0A087WUT6|A0A087WUT6_HUMAN	tr|A0A087WUT6|A0A087WUT6_HUMAN	KSKKTAKPKVEMYSGSDDDDDFNKLPKKAKG	VEMYS(1)GS(1)DDDDDFNKLPK	645	Eukaryotic translation initiation factor 5B	EIF5B	UID6200	2	5	4	5
-0.829384	-0.426605	-0.489792	NaN	-0.108367	-1.14504	-0.641701	-1.09626	NaN	NaN	T	3	329	___1	0.996577	0.000646413	89.468	52.621	70.26	-0.39854	104930000	223	27.3017	sp|O75533|SF3B1_HUMAN	223	sp|O75533|SF3B1_HUMAN	sp|O75533|SF3B1_HUMAN	PGATPKKLSSWDQAETPGHTPSLRWDETPGR	LSS(0.002)WDQAET(0.997)PGHT(0.861)PS(0.141)LR	7751	Splicing factor 3B subunit 1	SF3B1	UID2407	1;2	4	3	3
1.00278	1.89202	2.30053	2.31913	2.39716	2.42119	2.45848	1.24433	1.42488	1.51334	T	3	329	___2	0.996577	0.000646413	89.468	52.621	70.26	-0.39854	104930000	223	27.3017	sp|O75533|SF3B1_HUMAN	223	sp|O75533|SF3B1_HUMAN	sp|O75533|SF3B1_HUMAN	PGATPKKLSSWDQAETPGHTPSLRWDETPGR	LSS(0.002)WDQAET(0.997)PGHT(0.861)PS(0.141)LR	7751	Splicing factor 3B subunit 1	SF3B1	UID7893	1;2	5	4	5
2.37702	2.00281	1.5391	2.68728	2.471	2.50868	1.96964	0.158733	2.51362	1.61302	S	3	1135	___1	1	1.97e-43	131.56	107.41	131.56	-0.42097	104730000	423	71.6216	sp|Q07617|SPAG1_HUMAN	423	sp|Q07617|SPAG1_HUMAN	sp|Q07617|SPAG1_HUMAN	QTPEAGADKRSPRRASAAAAAGGGATGHPGG	RAS(1)AAAAAGGGATGHPGGGQGAENPAGLK	2532	Sperm-associated antigen 1	SPAG1	UID636	1	5	4	5
3.0086	NaN	4.34663	2.75836	2.9528	3.42251	3.41891	1.87013	2.99586	4.26543	S	3	775	___1	0.995467	7.46e-06	103.04	81.77	62.765	-0.31342	104620000	163	23.9417	sp|P32519-2|ELF1_HUMAN;tr|A0A0U1RRL5|A0A0U1RRL5_HUMAN;sp|P32519|ELF1_HUMAN	163;187;187	sp|P32519-2|ELF1_HUMAN	sp|P32519-2|ELF1_HUMAN	PKRKKGRKTKPPRPDSPATTPNISVKKKNKD	TKPPRPDS(0.995)PAT(0.305)T(0.305)PNIS(0.394)VK	1695	Isoform 2 of ETS-related transcription factor Elf-1	ELF1	UID2674	1;2	4	3	5
-0.779221	-0.481846	0.69339	0.267092	0.0387964	0.120607	1.16994	0.388874	0.563747	0.72797	S	3	775	___2	0.995467	7.46e-06	103.04	81.77	62.765	-0.31342	104620000	163	23.9417	sp|P32519-2|ELF1_HUMAN;tr|A0A0U1RRL5|A0A0U1RRL5_HUMAN;sp|P32519|ELF1_HUMAN	163;187;187	sp|P32519-2|ELF1_HUMAN	sp|P32519-2|ELF1_HUMAN	PKRKKGRKTKPPRPDSPATTPNISVKKKNKD	TKPPRPDS(0.995)PAT(0.305)T(0.305)PNIS(0.394)VK	1695	Isoform 2 of ETS-related transcription factor Elf-1	ELF1	UID8160	1;2	5	4	5
2.91363	3.03449	3.37214	3.86028	2.88069	2.29416	2.40207	3.21604	2.21507	1.6497	S	3	903	___3	0.992998	3.61e-80	169.58	94.115	70.98	0.32081	104360000	319	25.116	sp|P49585|PCY1A_HUMAN;tr|C9JEJ2|C9JEJ2_HUMAN	319;319	sp|P49585|PCY1A_HUMAN	sp|P49585|PCY1A_HUMAN	KEGKGRMLQAISPKQSPSSSPTRERSPSPSF	MLQAIS(0.997)PKQS(0.993)PS(0.271)S(0.271)S(0.198)PT(0.271)R	2018	Choline-phosphate cytidylyltransferase A	PCYT1A	UID13560	3	5	4	5
2.74583	2.68706	3.19248	2.24803	3.58669	NaN	3.15669	3.11553	3.00891	3.25635	S	2	1324	___1	0.993689	1.37e-32	141.34	95.433	141.34	-0.39001	104210000	621	21.9757	sp|Q14980-5|NUMA1_HUMAN;tr|A0A087WY61|A0A087WY61_HUMAN;sp|Q14980-2|NUMA1_HUMAN;sp|Q14980|NUMA1_HUMAN;tr|H0YFY6|H0YFY6_HUMAN	621;1741;1743;1757;606	sp|Q14980-5|NUMA1_HUMAN	sp|Q14980-5|NUMA1_HUMAN	PRTQPDGTSVPGEPASPISQRLPPKVESLES	TQPDGTSVPGEPAS(0.994)PIS(0.006)QR	3088	Isoform 5 of Nuclear mitotic apparatus protein 1	NUMA1	UID2833	1	5	4	4
2.90903	2.95453	3.78205	3.1424	4.04718	3.63761	NaN	2.3704	1.80785	3.91678	S	2	1162	___1	0.99998	8.74e-11	115.91	69.844	115.91	0.94151	103740000	169	48.2512	tr|C9JFM5|C9JFM5_HUMAN;sp|Q12846-2|STX4_HUMAN;sp|Q12846|STX4_HUMAN	169;115;117	tr|C9JFM5|C9JFM5_HUMAN	tr|C9JFM5|C9JFM5_HUMAN	KAIEPQKEEADENYNSVNTRMR_________	AIEPQKEEADENYNS(1)VNTR	2631	Syntaxin-4 (Fragment)	STX4	UID1365	1	5	4	4
-1.21772	0.985996	2.80583	1.80265	0.207465	NaN	3.88508	3.99924	2.31437	2.50831	S	2	1995	___1	0.997922	1.05e-134	197.1	163.21	197.1	0.022526	103630000	1177	27.9485	tr|E7ERW7|E7ERW7_HUMAN;sp|Q92608|DOCK2_HUMAN	1177;1685	tr|E7ERW7|E7ERW7_HUMAN	tr|E7ERW7|E7ERW7_HUMAN	LASPKTPRVEQEEPISPGSTLPEVKLRRSKK	VEQEEPIS(0.998)PGS(0.002)TLPEVK	5146	Dedicator of cytokinesis protein 2	DOCK2	UID2364	1	5	4	4
2.21152	2.66173	3.6927	1.91583	3.86522	3.77865	2.96244	2.21424	0.830267	3.81575	S	3	1734	___1	0.953024	0.00207583	59.429	39.442	57.432	-0.17609	103480000	944	13.1313	sp|Q86YV0|RASL3_HUMAN	944	sp|Q86YV0|RASL3_HUMAN	sp|Q86YV0|RASL3_HUMAN	LRGQLQDLDSRLRAGSSEFDSEHNLTSNEGH	AGS(0.953)S(0.046)EFDS(0.001)EHNLTSNEGHSLK	4426	RAS protein activator like-3	RASAL3	UID3862	1	5	4	5
-0.22171	2.47055	0.755194	1.99402	NaN	0.543486	NaN	-2.79752	NaN	3.4889	S	3	1492	___1	0.997933	0.000271297	68.834	47.381	53.748	0.41387	103470000	979	26.8789	sp|Q5T1M5|FKB15_HUMAN;sp|Q5T1M5-2|FKB15_HUMAN;tr|A0A0A0MT60|A0A0A0MT60_HUMAN	979;969;1004	sp|Q5T1M5|FKB15_HUMAN	sp|Q5T1M5|FKB15_HUMAN	SSGQPQAPLNRERPESPMVPSEQVVEEAVPL	ERPES(0.998)PMVPS(0.002)EQVVEEAVPLPPQALTTSQDGHR	3596	FK506-binding protein 15	FKBP15	UID2446	1	4	3	3
0.143782	2.95093	3.22374	1.4684	3.29394	2.87794	3.94623	4.20899	1.44058	3.1042	S	2	1137	___1	0.988205	2.52e-14	122.52	84.803	112.02	0.15293	103420000	7	19.2314	tr|H0YJK1|H0YJK1_HUMAN;tr|H0YG16|H0YG16_HUMAN;sp|Q07866-7|KLC1_HUMAN;sp|Q07866-6|KLC1_HUMAN;sp|Q07866-4|KLC1_HUMAN;tr|G3V5R9|G3V5R9_HUMAN;sp|Q07866-9|KLC1_HUMAN	7;231;547;591;600;591;600	tr|H0YJK1|H0YJK1_HUMAN	tr|H0YJK1|H0YJK1_HUMAN	_________XMKRASSLNVLNVGGKAAEDRF	AS(0.012)S(0.988)LNVLNVGGK	2539	Kinesin light chain 1 (Fragment)	KLC1	UID3087	1	5	4	5
0.620333	3.96908	4.17482	3.49443	3.07414	3.99068	3.20078	NaN	2.19049	3.20047	S	3	645	___1	1	0.00768528	69.721	39.157	48.741	-0.40643	103000000	113	48.7409	tr|M0R1Q8|M0R1Q8_HUMAN;tr|C9JRH2|C9JRH2_HUMAN;tr|C9J3R0|C9J3R0_HUMAN;tr|C9JMJ4|C9JMJ4_HUMAN;tr|C9JQZ4|C9JQZ4_HUMAN;tr|C9JW69|C9JW69_HUMAN;sp|P18754|RCC1_HUMAN;sp|P18754-2|RCC1_HUMAN	113;11;11;11;11;11;11;11	tr|M0R1Q8|M0R1Q8_HUMAN	tr|M0R1Q8|M0R1Q8_HUMAN	LLDRKMSPKRIAKRRSPPADAIPKSKKVKDT	RRS(1)PPADAIPK	1406	Regulator of chromosome condensation (Fragment)	RCC1	UID1348	1	5	4	4
3.18084	3.33865	2.23571	-2.00712	-1.51652	0.546267	2.27924	1.25902	2.28226	1.2442	S	3	1779	___3	0.985994	5e-05	79.025	57.708	51.9	-0.13445	102820000	775	20.6296	sp|Q8IYB3|SRRM1_HUMAN;tr|A9Z1X7|A9Z1X7_HUMAN;sp|Q8IYB3-2|SRRM1_HUMAN;tr|E9PCT1|E9PCT1_HUMAN	775;784;773;774	sp|Q8IYB3|SRRM1_HUMAN	sp|Q8IYB3|SRRM1_HUMAN	AAKKPPAPPSPVQSQSPSTNWSPAVPVKKAK	KPPAPPS(0.995)PVQS(0.996)QS(0.986)PS(0.015)T(0.006)NWS(0.003)PAVPVK	4554	Serine/arginine repetitive matrix protein 1	SRRM1	UID13947	2;3	5	4	5
NaN	-0.862074	-0.732418	-0.832872	-0.592525	NaN	-0.731035	NaN	1.38137	NaN	S	3	1779	___2	0.985994	5e-05	79.025	57.708	51.9	-0.13445	102820000	775	20.6296	sp|Q8IYB3|SRRM1_HUMAN;tr|A9Z1X7|A9Z1X7_HUMAN;sp|Q8IYB3-2|SRRM1_HUMAN;tr|E9PCT1|E9PCT1_HUMAN	775;784;773;774	sp|Q8IYB3|SRRM1_HUMAN	sp|Q8IYB3|SRRM1_HUMAN	AAKKPPAPPSPVQSQSPSTNWSPAVPVKKAK	KPPAPPS(0.995)PVQS(0.996)QS(0.986)PS(0.015)T(0.006)NWS(0.003)PAVPVK	4554	Serine/arginine repetitive matrix protein 1	SRRM1	UID8461	2;3	4	4	2
-0.469154	NaN	1.78157	0.664766	2.2162	1.08109	0.300896	1.26401	0.588045	2.01346	S	2	2072	___1	0.999997	1.27e-13	121.82	74.042	120.54	-0.42975	102810000	367	57.8522	tr|H0YKX0|H0YKX0_HUMAN;sp|Q96EP0-3|RNF31_HUMAN;sp|Q96EP0|RNF31_HUMAN	367;315;466	tr|H0YKX0|H0YKX0_HUMAN	tr|H0YKX0|H0YKX0_HUMAN	SLEKGPPKPGPPRRLSAPLPSSCGDPEKQRQ	RLS(1)APLPSSCGDPEK	5369	E3 ubiquitin-protein ligase RNF31 (Fragment)	RNF31	UID1024	1	4	3	5
5.33408	2.17001	2.72589	1.85927	2.7966	1.52335	2.68572	3.59113	2.35514	2.41272	T	3	2650	___2	1	6.28e-34	122.6	104.5	122.6	0.24254	102710000	863	86.2791	tr|H0Y612|H0Y612_HUMAN;sp|Q9UPN9-2|TRI33_HUMAN;sp|Q9UPN9|TRI33_HUMAN	863;1085;1102	tr|H0Y612|H0Y612_HUMAN	tr|H0Y612|H0Y612_HUMAN	APLPEFEQEEDDGEVTEDSDEDFIQPRRKRL	TFAPLPEFEQEEDDGEVT(1)EDS(1)DEDFIQPR	8940	E3 ubiquitin-protein ligase TRIM33 (Fragment)	TRIM33	UID5832	1;2	5	4	5
NaN	2.99273	3.24375	3.74639	3.45238	2.99456	2.4144	3.76845	2.72897	2.31532	S	2	2026	___1	0.972081	2.7e-50	151.3	119.77	132.31	-0.090989	102470000	147	15.6747	sp|Q92974-3|ARHG2_HUMAN;sp|Q92974-2|ARHG2_HUMAN;sp|Q92974|ARHG2_HUMAN;tr|V9GYM8|V9GYM8_HUMAN;tr|V9GYF5|V9GYF5_HUMAN;tr|V9GYG5|V9GYG5_HUMAN;tr|V9GZ14|V9GZ14_HUMAN	147;174;174;219;166;147;147	sp|Q92974-3|ARHG2_HUMAN	sp|Q92974-3|ARHG2_HUMAN	FNDESPLGLRRILSQSTDSLNMRNRTLSVES	ILSQS(0.972)T(0.026)DS(0.002)LNMR	5256	Isoform 3 of Rho guanine nucleotide exchange factor 2	ARHGEF2	UID3518	1	4	4	5
-2.4822	0.272173	0.479832	-1.81024	1.09295	0.472723	0.343035	1.67855	0.0231991	0.819569	S	2	1934	___1	1	2.48e-139	192.6	165.19	105.92	-0.43833	102280000	230	105.92	sp|Q8TEU7-2|RPGF6_HUMAN;sp|Q8TEU7-5|RPGF6_HUMAN;sp|Q8TEU7-3|RPGF6_HUMAN;sp|Q8TEU7|RPGF6_HUMAN;sp|Q8TEU7-4|RPGF6_HUMAN;tr|E9PCH4|E9PCH4_HUMAN;tr|D6RD23|D6RD23_HUMAN;tr|D6RIH0|D6RIH0_HUMAN;tr|D6RB02|D6RB02_HUMAN;sp|Q8TEU7-6|RPGF6_HUMAN;tr|B7Z7Y1|B7Z7Y1_HUMAN	230;230;230;230;230;280;83;83;58;230;230	sp|Q8TEU7-2|RPGF6_HUMAN	sp|Q8TEU7-2|RPGF6_HUMAN	VGDVDLTRLPEGPVDSEDDEEEDEEIDRTDP	LPEGPVDS(1)EDDEEEDEEIDR	4982	Isoform 2 of Rap guanine nucleotide exchange factor 6	RAPGEF6	UID179	1	5	4	5
6.46822	2.1153	1.99557	3.27703	1.8543	3.5146	1.69382	2.42614	2.57409	1.1887	S	2	905	___1	0.999753	0.00287661	87.719	47.772	81.346	-0.25807	102170000	139	36.0657	sp|P49736|MCM2_HUMAN	139	sp|P49736|MCM2_HUMAN	sp|P49736|MCM2_HUMAN	AGRGLGRMRRGLLYDSDEEDEERPARKRRQV	GLLYDS(1)DEEDEERPAR	2026	DNA replication licensing factor MCM2	MCM2	UID1920	1	5	4	5
0.0913811	1.97599	1.07747	1.24758	3.08112	3.5238	4.82623	-0.149242	-0.568745	4.22657	S	3	360	___2	0.798132	0.00158581	69.069	69.069	69.069	-0.35773	101960000	450	6.54454	sp|O94804|STK10_HUMAN	450	sp|O94804|STK10_HUMAN	sp|O94804|STK10_HUMAN	GDLSPAANRSQKASQSRPNSSALETLGGEKL	AS(0.177)QS(0.798)RPNS(0.021)S(0.004)ALETLGGEK	845	Serine/threonine-protein kinase 10	STK10	UID10614	1;2	5	4	5
-1.93648	-0.738159	0.152836	-1.04626	NaN	1.69511	2.74922	0.00505066	-0.787655	NaN	S	3	360	___1	0.798132	0.00158581	69.069	69.069	69.069	-0.35773	101960000	450	6.54454	sp|O94804|STK10_HUMAN	450	sp|O94804|STK10_HUMAN	sp|O94804|STK10_HUMAN	GDLSPAANRSQKASQSRPNSSALETLGGEKL	AS(0.177)QS(0.798)RPNS(0.021)S(0.004)ALETLGGEK	845	Serine/threonine-protein kinase 10	STK10	UID5128	1;2	4	3	4
0.820539	1.49659	2.04126	2.3248	2.13702	NaN	1.94411	1.74634	1.39847	NaN	T	2	2662	___2	0.999924	1.28e-53	154.31	115.7	154.31	-0.1181	101620000	866	41.1746	sp|Q9UQ35|SRRM2_HUMAN;sp|Q9UQ35-2|SRRM2_HUMAN;tr|I3L4D8|I3L4D8_HUMAN;tr|I3L182|I3L182_HUMAN	866;866;866;770	sp|Q9UQ35|SRRM2_HUMAN	sp|Q9UQ35|SRRM2_HUMAN	RQGSITSPQANEQSVTPQRRSCFESSPDPEL	QGSITSPQANEQSVT(1)PQR	8959	Serine/arginine repetitive matrix protein 2	SRRM2	UID7155	1;2;4	5	4	3
-1.24137	-0.930655	-0.679008	-0.695515	NaN	-0.223965	NaN	-0.586924	-1.12656	NaN	T	2	2662	___3	0.999924	1.28e-53	154.31	115.7	154.31	-0.1181	101620000	866	41.1746	sp|Q9UQ35|SRRM2_HUMAN;sp|Q9UQ35-2|SRRM2_HUMAN;tr|I3L4D8|I3L4D8_HUMAN;tr|I3L182|I3L182_HUMAN	866;866;866;770	sp|Q9UQ35|SRRM2_HUMAN	sp|Q9UQ35|SRRM2_HUMAN	RQGSITSPQANEQSVTPQRRSCFESSPDPEL	QGSITSPQANEQSVT(1)PQR	8959	Serine/arginine repetitive matrix protein 2	SRRM2	UID12641	1;2;4	4	3	3
-2.19527	-1.53939	-0.663515	-1.76676	-1.88646	-0.860804	-1.1522	NaN	-2.21185	-0.449549	T	2	2662	___1	0.999924	1.28e-53	154.31	115.7	154.31	-0.1181	101620000	866	41.1746	sp|Q9UQ35|SRRM2_HUMAN;sp|Q9UQ35-2|SRRM2_HUMAN;tr|I3L4D8|I3L4D8_HUMAN;tr|I3L182|I3L182_HUMAN	866;866;866;770	sp|Q9UQ35|SRRM2_HUMAN	sp|Q9UQ35|SRRM2_HUMAN	RQGSITSPQANEQSVTPQRRSCFESSPDPEL	QGSITSPQANEQSVT(1)PQR	8959	Serine/arginine repetitive matrix protein 2	SRRM2	UID1669	1;2;4	5	4	4
5.33408	2.17001	2.72589	1.85927	2.7966	1.52335	2.68572	3.59113	2.35514	2.41272	S	3	2650	___2	1	6.28e-34	122.6	104.5	122.6	0.24254	101330000	866	90.5576	tr|H0Y612|H0Y612_HUMAN;sp|Q9UPN9-2|TRI33_HUMAN;sp|Q9UPN9|TRI33_HUMAN	866;1088;1105	tr|H0Y612|H0Y612_HUMAN	tr|H0Y612|H0Y612_HUMAN	PEFEQEEDDGEVTEDSDEDFIQPRRKRLKSD	TFAPLPEFEQEEDDGEVT(1)EDS(1)DEDFIQPR	6974	E3 ubiquitin-protein ligase TRIM33 (Fragment)	TRIM33	UID5791	2	5	4	5
3.88609	2.52726	3.81514	2.06513	3.79267	3.23159	3.33413	2.99052	1.9441	3.58868	S	3	2372	___2	1	6.25e-05	87.963	51.852	87.963	0.023275	101070000	500	80.7106	sp|Q9H7N4|SFR19_HUMAN	500	sp|Q9H7N4|SFR19_HUMAN	sp|Q9H7N4|SFR19_HUMAN	KILTQRRERYRQRSPSPAPAPAPAAAAGPPT	QRS(1)PS(1)PAPAPAPAAAAGPPTR	6231	Splicing factor, arginine/serine-rich 19	SCAF1	UID5916	2	5	4	5
3.88609	2.52726	3.81514	2.06513	3.79267	3.23159	3.33413	2.99052	1.9441	3.58868	S	3	2372	___2	1	6.25e-05	87.963	51.852	87.963	0.023275	101070000	498	76.7141	sp|Q9H7N4|SFR19_HUMAN	498	sp|Q9H7N4|SFR19_HUMAN	sp|Q9H7N4|SFR19_HUMAN	RRKILTQRRERYRQRSPSPAPAPAPAAAAGP	QRS(1)PS(1)PAPAPAPAAAAGPPTR	6230	Splicing factor, arginine/serine-rich 19	SCAF1	UID6004	2	5	4	5
-3.82578	-1.80471	-1.65601	-1.91856	-0.509995	NaN	-0.7731	-0.499634	-4.33754	-0.741398	S	2	949	___1	0.998027	0.000402851	70.114	28.354	56.882	-0.48881	100610000	594	27.0403	sp|P52272-2|HNRPM_HUMAN;tr|A0A087X0X3|A0A087X0X3_HUMAN;sp|P52272|HNRPM_HUMAN;tr|M0R2I7|M0R2I7_HUMAN;tr|M0QY96|M0QY96_HUMAN	594;633;633;156;57	sp|P52272-2|HNRPM_HUMAN	sp|P52272-2|HNRPM_HUMAN	SFDRAIEMERGNFGGSFAGSFGGAGGHAPGV	GNFGGS(0.998)FAGS(0.002)FGGAGGHAPGVAR	2168	Isoform 2 of Heterogeneous nuclear ribonucleoprotein M	HNRNPM	UID2432	1	5	4	4
2.54949	3.03143	4.3889	NaN	NaN	NaN	3.7108	4.57619	4.4652	3.90099	S	2	183	___1	0.793675	1.86e-20	130.47	103.04	86.756	0.54948	100340000	319	5.85092	sp|O15127|SCAM2_HUMAN	319	sp|O15127|SCAM2_HUMAN	sp|O15127|SCAM2_HUMAN	FSQGIFSSRTFHRAASSAAQGAFQGN_____	AAS(0.794)S(0.206)AAQGAFQGN	382	Secretory carrier-associated membrane protein 2	SCAMP2	UID5310	1	3	2	4
NaN	2.29018	NaN	3.04114	-3.85305	NaN	NaN	1.95667	3.08227	NaN	T	4	1103	___1	0.864472	2e-11	97.662	76.749	54.235	0.39811	99847000	1570	11.0722	sp|Q02880-2|TOP2B_HUMAN;sp|Q02880|TOP2B_HUMAN	1570;1575	sp|Q02880-2|TOP2B_HUMAN	sp|Q02880-2|TOP2B_HUMAN	PGRKTSKTTSKKPKKTSFDQDSDVDIFPSDF	KT(0.864)S(0.068)FDQDS(0.068)DVDIFPSDFPTEPPSLPR	8142	Isoform Beta-1 of DNA topoisomerase 2-beta	TOP2B	UID4173	1;2	3	3	2
2.52246	4.33003	1.37063	NaN	2.11895	1.85592	NaN	5.04159	3.68195	3.40684	S	2	230	___1	0.999886	1.66e-29	138.91	138.91	122.5	-0.3271	99728000	340	39.5614	sp|O43516-2|WIPF1_HUMAN;sp|O43516|WIPF1_HUMAN;sp|O43516-3|WIPF1_HUMAN;tr|E9PB87|E9PB87_HUMAN	340;340;340;340	sp|O43516-2|WIPF1_HUMAN	sp|O43516-2|WIPF1_HUMAN	SSGNDETPRLPQRNLSLSSSTPPLPSPGRSG	NLS(1)LSSSTPPLPSPGR	491	Isoform 2 of WAS/WASL-interacting protein family member 1	WIPF1	UID1746	1	4	3	4
3.8828	3.1639	4.4315	2.61531	3.27082	1.46674	3.1802	3.48757	4.00051	2.53643	S	2	2151	___1	0.999996	2.43e-16	114.03	80.374	84.468	-0.038896	99570000	479	54.4875	sp|Q96RR4-5|KKCC2_HUMAN;sp|Q96RR4-3|KKCC2_HUMAN	479;522	sp|Q96RR4-5|KKCC2_HUMAN	sp|Q96RR4-5|KKCC2_HUMAN	ERSLSAPGNLLTKQGSEDNLQGTDPPPVGEE	QGS(1)EDNLQGTDPPPVGEEEVLL	5593	Isoform 5 of Calcium/calmodulin-dependent protein kinase kinase 2	CAMKK2	UID1136	1	5	4	5
1.75493	0.624611	1.73386	1.41754	0.48886	0.617725	1.52828	2.19061	2.03588	0.88203	S	2	1208	___1	1	6.47e-08	110.22	50.421	96.745	0.55679	99279000	473	84.4763	sp|Q13263|TIF1B_HUMAN;sp|Q13263-2|TIF1B_HUMAN;tr|M0R0K9|M0R0K9_HUMAN	473;391;98	sp|Q13263|TIF1B_HUMAN	sp|Q13263|TIF1B_HUMAN	YSSAEPHVSGVKRSRSGEGEVSGLMRKVPRV	S(1)GEGEVSGLMR	2749	Transcription intermediary factor 1-beta	TRIM28	UID371	1	5	4	5
0.0913811	1.97599	1.07747	1.24758	3.08112	3.5238	4.82623	-0.149242	-0.568745	4.22657	S	2	360	___2	0.992086	3.45e-41	146.67	100.35	105.39	0.16988	98969000	454	20.9818	sp|O94804|STK10_HUMAN	454	sp|O94804|STK10_HUMAN	sp|O94804|STK10_HUMAN	PAANRSQKASQSRPNSSALETLGGEKLANGS	PNS(0.992)S(0.008)ALETLGGEK	846	Serine/threonine-protein kinase 10	STK10	UID8407	1;2	5	4	5
NaN	-2.44934	NaN	-3.07324	-0.341838	0.936413	1.13523	-2.53459	NaN	NaN	S	2	360	___1	0.992086	3.45e-41	146.67	100.35	105.39	0.16988	98969000	454	20.9818	sp|O94804|STK10_HUMAN	454	sp|O94804|STK10_HUMAN	sp|O94804|STK10_HUMAN	PAANRSQKASQSRPNSSALETLGGEKLANGS	PNS(0.992)S(0.008)ALETLGGEK	846	Serine/threonine-protein kinase 10	STK10	UID2921	1;2	3	3	3
1.71625	1.70555	3.03966	2.77168	3.44421	2.87379	1.29536	2.45103	1.34943	2.13925	T	3	2417	___2	0.930544	5.47e-13	111.15	85.463	47.554	-0.53229	98758000	49	11.0511	tr|H0YE35|H0YE35_HUMAN;sp|Q9NPQ8-2|RIC8A_HUMAN;sp|Q9NPQ8-4|RIC8A_HUMAN;sp|Q9NPQ8|RIC8A_HUMAN;sp|Q9NPQ8-3|RIC8A_HUMAN;tr|H0YC88|H0YC88_HUMAN	49;435;440;441;447;27	tr|H0YE35|H0YE35_HUMAN	tr|H0YE35|H0YE35_HUMAN	MAGGRPEGQYSEDEDTDTDEYKEAKASINPV	GLMAGGRPEGQY(0.752)S(0.301)EDEDT(0.931)DT(0.008)DEY(0.008)KEAK	8826	Synembryn-A (Fragment)	RIC8A	UID9666	2	5	4	5
0.983042	1.96242	3.65821	NaN	2.34961	2.27346	3.11205	1.94569	1.55067	2.2253	S	3	457	___2	0.999974	6.52e-09	99.059	69.293	90.464	-0.23133	98595000	79	50.3272	tr|A6NL93|A6NL93_HUMAN;sp|P05114|HMGN1_HUMAN;tr|A6NEL0|A6NEL0_HUMAN	79;89;105	tr|A6NL93|A6NL93_HUMAN	tr|A6NL93|A6NL93_HUMAN	LPAENGETKTEESPASDEAGEKEAKSD____	EDLPAENGETKTEES(0.999)PAS(1)DEAGEK	1052	Non-histone chromosomal protein HMG-14	HMGN1	UID6776	1;2	4	3	5
-0.442402	-0.72397	0.356169	0.102877	0.321366	-0.0021286	0.414833	-2.24617	-0.969709	-0.365252	S	3	457	___1	0.999974	6.52e-09	99.059	69.293	90.464	-0.23133	98595000	79	50.3272	tr|A6NL93|A6NL93_HUMAN;sp|P05114|HMGN1_HUMAN;tr|A6NEL0|A6NEL0_HUMAN	79;89;105	tr|A6NL93|A6NL93_HUMAN	tr|A6NL93|A6NL93_HUMAN	LPAENGETKTEESPASDEAGEKEAKSD____	EDLPAENGETKTEES(0.999)PAS(1)DEAGEK	1052	Non-histone chromosomal protein HMG-14	HMGN1	UID1290	1;2	5	4	5
2.03426	3.57396	NaN	3.96544	-1.64592	3.30842	3.75321	NaN	3.47364	4.58138	S	3	96	___1	0.965304	6.31e-09	89.462	89.462	89.462	0.3219	98306000	436	14.4438	sp|A6NC98-4|CC88B_HUMAN;sp|A6NC98|CC88B_HUMAN;sp|A6NC98-3|CC88B_HUMAN;sp|A6NC98-2|CC88B_HUMAN	436;436;85;436	sp|A6NC98-4|CC88B_HUMAN	sp|A6NC98-4|CC88B_HUMAN	ELELELQRSLEPPPGSPGEAPLAGAAPSLQD	S(0.035)LEPPPGS(0.965)PGEAPLAGAAPSLQDEVR	151	Isoform 4 of Coiled-coil domain-containing protein 88B	CCDC88B	UID3675	1	4	3	4
0.13423	0.333256	1.01931	2.12944	2.39385	0.824543	0.795776	1.14297	1.14803	1.07709	S	3	2417	___2	0.983613	5.47e-13	111.15	85.463	99.569	-0.51575	98279000	44	17.6646	tr|H0YE35|H0YE35_HUMAN;sp|Q9NPQ8-2|RIC8A_HUMAN;sp|Q9NPQ8-4|RIC8A_HUMAN;sp|Q9NPQ8|RIC8A_HUMAN;sp|Q9NPQ8-3|RIC8A_HUMAN;tr|H0YC88|H0YC88_HUMAN	44;430;435;436;442;22	tr|H0YE35|H0YE35_HUMAN	tr|H0YE35|H0YE35_HUMAN	AARGLMAGGRPEGQYSEDEDTDTDEYKEAKA	GLMAGGRPEGQY(0.018)S(0.984)EDEDT(0.668)DT(0.325)DEY(0.006)K	6327	Synembryn-A (Fragment)	RIC8A	UID8768	1;2	5	4	5
-2.31613	-0.0931587	-0.210375	-0.629734	1.11726	-0.0593529	-0.00928688	-1.22726	0.626019	-0.219595	T	3	1154	___1	0.993699	3.08e-57	153.17	103.17	59.996	-0.11971	98146000	572	21.9786	sp|Q0VD83|APOBR_HUMAN;sp|Q0VD83-3|APOBR_HUMAN;sp|Q0VD83-2|APOBR_HUMAN	572;572;101	sp|Q0VD83|APOBR_HUMAN	sp|Q0VD83|APOBR_HUMAN	SVTKGQGPELMGGAQTPTKQPEEREAGEVEL	GQGPELMGGAQT(0.994)PT(0.006)KQPEER	8174	Apolipoprotein B receptor	APOBR	UID2831	1	5	4	5
3.2889	3.04489	1.05674	3.05415	1.87941	3.34195	3.56753	3.7637	3.15742	3.49428	S	2	688	___1	1	1.29e-58	145.83	119.39	133.46	0.01519	97893000	259	81.2713	sp|P22626|ROA2_HUMAN;sp|P22626-2|ROA2_HUMAN	259;247	sp|P22626|ROA2_HUMAN	sp|P22626|ROA2_HUMAN	YNGYGGGPGGGNFGGSPGYGGGRGGYGGGGP	GFGDGYNGYGGGPGGGNFGGS(1)PGYGGGR	1496	Heterogeneous nuclear ribonucleoproteins A2/B1	HNRNPA2B1	UID421	1	5	4	5
-3.77837	NaN	NaN	-0.81892	NaN	-1.20055	NaN	-0.961178	NaN	-1.78205	S	3	1285	___1	0.909912	2.53e-13	98.727	79.038	53.987	-0.23729	97802000	335	11.5253	tr|R4GNG3|R4GNG3_HUMAN;sp|Q14161-5|GIT2_HUMAN;sp|Q14161-3|GIT2_HUMAN;sp|Q14161|GIT2_HUMAN;sp|Q14161-11|GIT2_HUMAN;sp|Q14161-7|GIT2_HUMAN;sp|Q14161-6|GIT2_HUMAN;tr|F8WAK2|F8WAK2_HUMAN;sp|Q14161-10|GIT2_HUMAN;sp|Q14161-8|GIT2_HUMAN;tr|F8VXI9|F8VXI9_HUMAN;sp|Q14161-4|GIT2_HUMAN;sp|Q14161-2|GIT2_HUMAN;tr|F8W822|F8W822_HUMAN	335;397;397;397;397;397;397;399;399;397;396;397;397;397	tr|R4GNG3|R4GNG3_HUMAN	tr|R4GNG3|R4GNG3_HUMAN	VESQDNDQPDYDSVASDEDTDLETTASKTNR	T(0.002)INNQHS(0.001)VES(0.008)QDNDQPDY(0.039)DS(0.946)VAS(0.91)DEDT(0.081)DLET(0.007)T(0.003)AS(0.003)K	3001	ARF GTPase-activating protein GIT2 (Fragment)	GIT2	UID4093	1;2;3	2	1	3
-0.656982	2.45708	3.07723	2.14555	3.40657	2.62398	3.49296	3.43773	3.15233	2.45843	S	3	1285	___2	0.909912	2.53e-13	98.727	79.038	53.987	-0.23729	97802000	335	11.5253	tr|R4GNG3|R4GNG3_HUMAN;sp|Q14161-5|GIT2_HUMAN;sp|Q14161-3|GIT2_HUMAN;sp|Q14161|GIT2_HUMAN;sp|Q14161-11|GIT2_HUMAN;sp|Q14161-7|GIT2_HUMAN;sp|Q14161-6|GIT2_HUMAN;tr|F8WAK2|F8WAK2_HUMAN;sp|Q14161-10|GIT2_HUMAN;sp|Q14161-8|GIT2_HUMAN;tr|F8VXI9|F8VXI9_HUMAN;sp|Q14161-4|GIT2_HUMAN;sp|Q14161-2|GIT2_HUMAN;tr|F8W822|F8W822_HUMAN	335;397;397;397;397;397;397;399;399;397;396;397;397;397	tr|R4GNG3|R4GNG3_HUMAN	tr|R4GNG3|R4GNG3_HUMAN	VESQDNDQPDYDSVASDEDTDLETTASKTNR	T(0.002)INNQHS(0.001)VES(0.008)QDNDQPDY(0.039)DS(0.946)VAS(0.91)DEDT(0.081)DLET(0.007)T(0.003)AS(0.003)K	3001	ARF GTPase-activating protein GIT2 (Fragment)	GIT2	UID9579	1;2;3	5	4	5
1.44106	-0.0195503	0.914471	1.25922	2.71724	2.03525	1.16205	1.6512	1.415	1.75688	S	2	2167	___2	1	1.8e-114	189.55	139.24	109.35	-0.3522	97560000	400	109.352	sp|Q96ST2|IWS1_HUMAN;sp|Q96ST2-3|IWS1_HUMAN;sp|Q96ST2-2|IWS1_HUMAN	400;193;75	sp|Q96ST2|IWS1_HUMAN	sp|Q96ST2|IWS1_HUMAN	EEEKVAKRKAAVLSDSEDEEKASAKKSRVVS	KAAVLS(1)DS(1)EDEEK	5637	Protein IWS1 homolog	IWS1	UID5646	1;2	5	4	5
-0.672337	2.71265	2.35631	2.85005	2.65312	1.22442	2.86232	2.3512	0.895697	2.17046	T	2	329	___2	0.970246	0.000646413	89.468	52.621	89.468	0.28318	97482000	227	15.5506	sp|O75533|SF3B1_HUMAN	227	sp|O75533|SF3B1_HUMAN	sp|O75533|SF3B1_HUMAN	PKKLSSWDQAETPGHTPSLRWDETPGRAKGS	LS(0.167)S(0.206)WDQAET(0.629)PGHT(0.97)PS(0.029)LR	7752	Splicing factor 3B subunit 1	SF3B1	UID9017	2	5	4	5
-2.34738	NaN	0.0442257	-0.90966	0.839606	-2.42839	-0.0983562	0.449715	0.171833	-0.598066	S	4	1078	___1	0.999948	4.41e-14	102.91	78.612	54.622	-0.26414	96975000	59	42.8641	sp|Q00839-2|HNRPU_HUMAN;sp|Q00839|HNRPU_HUMAN;tr|A0A1X7SBS1|A0A1X7SBS1_HUMAN;tr|A0A1W2PPS1|A0A1W2PPS1_HUMAN	59;59;59;59	sp|Q00839-2|HNRPU_HUMAN	sp|Q00839-2|HNRPU_HUMAN	DEEAGGRPAMEPGNGSLDLGGDSAGRSGAGL	LQAALDDEEAGGRPAMEPGNGS(1)LDLGGDSAGR	2381	Isoform 2 of Heterogeneous nuclear ribonucleoprotein U	HNRNPU	UID1594	1	4	3	5
1.44106	-0.0195503	0.914471	1.25922	2.71724	2.03525	1.16205	1.6512	1.415	1.75688	S	2	2167	___2	1	1.8e-114	189.55	139.24	109.35	-0.3522	96935000	398	109.352	sp|Q96ST2|IWS1_HUMAN;sp|Q96ST2-3|IWS1_HUMAN;sp|Q96ST2-2|IWS1_HUMAN	398;191;73	sp|Q96ST2|IWS1_HUMAN	sp|Q96ST2|IWS1_HUMAN	EGEEEKVAKRKAAVLSDSEDEEKASAKKSRV	KAAVLS(1)DS(1)EDEEK	5636	Protein IWS1 homolog	IWS1	UID5645	2	5	4	5
1.63926	2.98513	2.19505	3.84928	1.92175	2.23173	2.73504	3.56904	3.20424	3.22313	S	3	849	___2	1	3.13e-77	162.83	155.3	100.02	0.21698	96706000	483	100.022	sp|P42768|WASP_HUMAN	483	sp|P42768|WASP_HUMAN	sp|P42768|WASP_HUMAN	GALMHVMQKRSRAIHSSDEGEDQAGDEDEDD	AIHS(1)S(1)DEGEDQAGDEDEDDEWDD	1862	Wiskott-Aldrich syndrome protein	WAS	UID5700	2	5	4	5
1.63926	2.98513	2.19505	3.84928	1.92175	2.23173	2.73504	3.56904	3.20424	3.22313	S	3	849	___2	1	3.13e-77	162.83	155.3	100.02	0.21698	96706000	484	100.022	sp|P42768|WASP_HUMAN	484	sp|P42768|WASP_HUMAN	sp|P42768|WASP_HUMAN	ALMHVMQKRSRAIHSSDEGEDQAGDEDEDDE	AIHS(1)S(1)DEGEDQAGDEDEDDEWDD	1863	Wiskott-Aldrich syndrome protein	WAS	UID5701	2	5	4	5
1.43849	3.058	3.62561	3.72942	3.45067	2.30905	3.2653	3.57743	3.49672	2.44729	S	2	167	___1	0.997237	1.37e-22	128.85	90.444	128.85	-0.25574	96626000	823	25.6336	sp|O14974-5|MYPT1_HUMAN;sp|O14974-4|MYPT1_HUMAN;sp|O14974-3|MYPT1_HUMAN;sp|O14974-2|MYPT1_HUMAN;sp|O14974|MYPT1_HUMAN;tr|H0YIM2|H0YIM2_HUMAN;tr|H0YIS3|H0YIS3_HUMAN;tr|A0A0U1RQZ1|A0A0U1RQZ1_HUMAN	823;851;854;910;910;93;161;11	sp|O14974-5|MYPT1_HUMAN	sp|O14974-5|MYPT1_HUMAN	TSAGDRYDSLLGRSGSYSYLEERKPYSSRLE	S(0.003)GS(0.997)YSYLEER	334	Isoform 5 of Protein phosphatase 1 regulatory subunit 12A	PPP1R12A	UID2552	1	5	4	5
-1.04754	2.43605	2.12115	1.64518	3.24365	1.00313	2.96729	2.88983	0.464485	2.5623	S	2	1966	___1	0.999999	1.57e-29	141.91	88.136	141.91	0.13874	96429000	2781	61.9369	sp|Q8WXH0|SYNE2_HUMAN;sp|Q8WXH0-2|SYNE2_HUMAN;tr|G3V5X4|G3V5X4_HUMAN;tr|A0A0A0MRE3|A0A0A0MRE3_HUMAN	2781;2781;2814;2814	sp|Q8WXH0|SYNE2_HUMAN	sp|Q8WXH0|SYNE2_HUMAN	RKCKVTHDGILARQQSVESLAEEVKDKVPSL	QQS(1)VESLAEEVK	5059	Nesprin-2	SYNE2	UID875	1	5	4	5
-0.0384197	1.60511	2.9849	NaN	3.86436	2.68483	3.41929	3.92588	4.37449	3.41288	S	3	512	___1	0.99789	0.000201977	65.581	42.141	65.581	0.55736	95920000	1138	27.6474	sp|P08575-4|PTPRC_HUMAN;sp|P08575-9|PTPRC_HUMAN;sp|P08575-10|PTPRC_HUMAN;sp|P08575-8|PTPRC_HUMAN;sp|P08575-7|PTPRC_HUMAN;sp|P08575-5|PTPRC_HUMAN;sp|P08575-6|PTPRC_HUMAN;sp|P08575|PTPRC_HUMAN	1138;1185;1186;1204;1233;1251;1252;1299	sp|P08575-4|PTPRC_HUMAN	sp|P08575-4|PTPRC_HUMAN	TSGTEGPEHSVNGPASPALNQGS________	EQAEGSEPTSGTEGPEHS(0.002)VNGPAS(0.998)PALNQGS	1137	Isoform 2 of Receptor-type tyrosine-protein phosphatase C	PTPRC	UID2387	1	4	3	5
0.529739	-0.991016	0.429161	-0.986225	-0.697518	0.597591	-0.239334	-1.39374	0.224783	0.318588	S	2	2118	___1	1	3.9e-39	149.34	114.57	91.592	-0.18677	95825000	1054	91.5921	sp|Q96KR1|ZFR_HUMAN	1054	sp|Q96KR1|ZFR_HUMAN	sp|Q96KR1|ZFR_HUMAN	SQRFNIHNNRKRRRDSDGVDGFEAEGKKDKK	RRDS(1)DGVDGFEAEGK	5499	Zinc finger RNA-binding protein	ZFR	UID289	1	5	4	5
-2.47103	NaN	-0.297865	0.474361	-0.145505	NaN	-0.227955	-0.5784	-0.949612	-0.998716	S	2	1418	___2	0.986742	1.91e-06	101.42	73.717	86.738	-0.62513	95649000	637	18.6938	tr|H7C1F9|H7C1F9_HUMAN;sp|Q2PPJ7-3|RGPA2_HUMAN;sp|Q2PPJ7-2|RGPA2_HUMAN;sp|Q2PPJ7|RGPA2_HUMAN	637;820;820;820	tr|H7C1F9|H7C1F9_HUMAN	tr|H7C1F9|H7C1F9_HUMAN	VKREHEGITILVRRSSSPAELDLKDDLQQTQ	RS(0.019)S(0.987)S(0.995)PAELDLK	3339	Ral GTPase-activating protein subunit alpha-2 (Fragment)	RALGAPA2	UID8632	1;2	4	3	4
NaN	1.92943	2.49927	2.69813	2.53781	-1.19712	1.88998	2.62747	NaN	1.74672	S	2	1418	___1	0.986742	1.91e-06	101.42	73.717	86.738	-0.62513	95649000	637	18.6938	tr|H7C1F9|H7C1F9_HUMAN;sp|Q2PPJ7-3|RGPA2_HUMAN;sp|Q2PPJ7-2|RGPA2_HUMAN;sp|Q2PPJ7|RGPA2_HUMAN	637;820;820;820	tr|H7C1F9|H7C1F9_HUMAN	tr|H7C1F9|H7C1F9_HUMAN	VKREHEGITILVRRSSSPAELDLKDDLQQTQ	RS(0.019)S(0.987)S(0.995)PAELDLK	3339	Ral GTPase-activating protein subunit alpha-2 (Fragment)	RALGAPA2	UID3146	1;2	4	4	4
0.526276	3.05342	2.66161	2.81488	2.41951	2.14149	1.98701	4.45878	4.32048	2.95346	S	3	517	___1	0.996517	6.25e-09	113.4	78.475	74.649	-0.021507	95639000	430	24.7249	sp|P08670|VIME_HUMAN	430	sp|P08670|VIME_HUMAN	sp|P08670|VIME_HUMAN	LPNFSSLNLRETNLDSLPLVDTHSKRTLLIK	ET(0.003)NLDS(0.997)LPLVDTHSK	1153	Vimentin	VIM	UID2619	1	5	4	5
3.66935	3.29293	4.02527	3.58809	2.95487	3.77593	2.32831	2.39032	0.559799	3.36249	S	3	936	___1	1	0.000358972	95.273	71.747	66.289	0.25441	95628000	1377	66.2889	sp|P51531|SMCA2_HUMAN;sp|P51531-2|SMCA2_HUMAN;tr|F6VDE0|F6VDE0_HUMAN;tr|A0A0U1RQZ9|A0A0U1RQZ9_HUMAN;tr|B1ALF6|B1ALF6_HUMAN;tr|B4DNT1|B4DNT1_HUMAN;tr|A0A1W2PS06|A0A1W2PS06_HUMAN;tr|A0A0U1RR26|A0A0U1RR26_HUMAN;tr|B1ALG2|B1ALG2_HUMAN;tr|F6T8Q0|F6T8Q0_HUMAN;tr|B1ALG1|B1ALG1_HUMAN;tr|A0A0U1RQX3|A0A0U1RQX3_HUMAN;tr|A0A0U1RR83|A0A0U1RR83_HUMAN;tr|A0A0U1RQW7|A0A0U1RQW7_HUMAN;tr|F6XE55|F6XE55_HUMAN;tr|A0A…	1377;1377;1319;1377;83;81;80;65;41;53;41;81;81;81;81;41;41;51;97;170;81;53;41;41	sp|P51531|SMCA2_HUMAN	sp|P51531|SMCA2_HUMAN	EKAKKRRGRPPAEKLSPNPPKLTKQMNAIID	GRPPAEKLS(1)PNPPK	2123	Probable global transcription activator SNF2L2	SMARCA2	UID754	1	5	4	5
1.60476	2.0003	-0.749514	0.977568	-1.39745	0.895285	1.2343	1.0676	2.0823	0.958839	S	3	1729	___1	0.971543	7.29e-06	85.814	69.017	68.93	-0.14366	95584000	185	15.7161	sp|Q86XP3|DDX42_HUMAN;tr|A0A0A0MSJ0|A0A0A0MSJ0_HUMAN;sp|Q86XP3-2|DDX42_HUMAN;tr|J3KRE3|J3KRE3_HUMAN	185;66;66;73	sp|Q86XP3|DDX42_HUMAN	sp|Q86XP3|DDX42_HUMAN	AGVVQEEEEDNLEYDSDGNPIAPTKKIIDPL	YMAENPTAGVVQEEEEDNLEY(0.026)DS(0.972)DGNPIAPT(0.002)KK	4413	ATP-dependent RNA helicase DDX42	DDX42	UID3514	1	5	4	5
NaN	NaN	NaN	NaN	4.46011	3.79172	4.06004	3.7153	NaN	3.8203	Y	3	2154	___1	0.785219	1.04e-26	133.21	109.64	118.02	-0.010951	95541000	434	6.09576	tr|B7ZL14|B7ZL14_HUMAN;sp|Q96RU3-4|FNBP1_HUMAN;tr|H0Y7W6|H0Y7W6_HUMAN;sp|Q96RU3-3|FNBP1_HUMAN;sp|Q96RU3-5|FNBP1_HUMAN;sp|Q96RU3-2|FNBP1_HUMAN;sp|Q96RU3|FNBP1_HUMAN	434;434;447;471;495;495;500	tr|B7ZL14|B7ZL14_HUMAN	tr|B7ZL14|B7ZL14_HUMAN	RLPARSEQARRQSGLYDSQNPPTVNNCAQDR	RQS(0.193)GLY(0.785)DS(0.022)QNPPTVNNCAQDR	9223	FNBP1 protein	FNBP1	UID5255	1	1	1	4
1.0935	0.257013	1.13321	1.5596	0.430642	1.3264	-1.24426	0.908033	0.548876	0.458656	S	2	2101	___1	1	1.24e-109	185.25	149.05	178.85	0.42639	95523000	62	113.673	tr|H0Y6J6|H0Y6J6_HUMAN;tr|Q5W012|Q5W012_HUMAN;sp|Q96I25|SPF45_HUMAN;tr|Q5W011|Q5W011_HUMAN;tr|Q5W010|Q5W010_HUMAN	62;123;155;155;154	tr|H0Y6J6|H0Y6J6_HUMAN	tr|H0Y6J6|H0Y6J6_HUMAN	DRHEASGFARRPDPDSDEDEDYERERRKRSM	RPDPDS(1)DEDEDYER	5431	Splicing factor 45 (Fragment)	RBM17	UID134	1	5	4	5
-0.656982	2.45708	3.07723	2.14555	3.40657	2.62398	3.49296	3.43773	3.15233	2.45843	S	3	1285	___2	0.945966	2.53e-13	98.727	79.038	53.987	-0.23729	95332000	332	15.6988	tr|R4GNG3|R4GNG3_HUMAN;sp|Q14161-5|GIT2_HUMAN;sp|Q14161-3|GIT2_HUMAN;sp|Q14161|GIT2_HUMAN;sp|Q14161-11|GIT2_HUMAN;sp|Q14161-7|GIT2_HUMAN;sp|Q14161-6|GIT2_HUMAN;tr|F8WAK2|F8WAK2_HUMAN;sp|Q14161-10|GIT2_HUMAN;sp|Q14161-8|GIT2_HUMAN;tr|F8VXI9|F8VXI9_HUMAN;sp|Q14161-4|GIT2_HUMAN;sp|Q14161-2|GIT2_HUMAN;tr|F8W822|F8W822_HUMAN	332;394;394;394;394;394;394;396;396;394;393;394;394;394	tr|R4GNG3|R4GNG3_HUMAN	tr|R4GNG3|R4GNG3_HUMAN	QHSVESQDNDQPDYDSVASDEDTDLETTASK	T(0.002)INNQHS(0.001)VES(0.008)QDNDQPDY(0.039)DS(0.946)VAS(0.91)DEDT(0.081)DLET(0.007)T(0.003)AS(0.003)K	3000	ARF GTPase-activating protein GIT2 (Fragment)	GIT2	UID9001	2;3	5	4	5
2.04277	2.19644	0.932968	0.992832	1.17146	1.39738	2.51945	1.48142	-2.02904	1.23031	S	2	381	___1	1	2.72e-87	174.26	143.83	134.18	0.35088	95255000	120	85.1225	sp|O95218-2|ZRAB2_HUMAN;sp|O95218|ZRAB2_HUMAN	120;120	sp|O95218-2|ZRAB2_HUMAN	sp|O95218-2|ZRAB2_HUMAN	GFNERENVEYIEREESDGEYDEFGRKKKKYR	EES(1)DGEYDEFGR	898	Isoform 2 of Zinc finger Ran-binding domain-containing protein 2	ZRANB2	UID363	1	5	4	5
-1.30755	-0.802412	0.232031	-0.738417	-0.116183	-0.0525341	-0.0200119	-0.812599	-1.80475	-0.211563	S	3	2662	___2	0.927037	0.00212219	92.289	51.53	48.907	-0.61685	94980000	1014	12.2697	sp|Q9UQ35|SRRM2_HUMAN;sp|Q9UQ35-2|SRRM2_HUMAN	1014;1014	sp|Q9UQ35|SRRM2_HUMAN	sp|Q9UQ35|SRRM2_HUMAN	VKAQTPPGPSLSGSKSPCPQEKSKDSLVQSC	AQTPPGPS(0.013)LS(0.004)GS(0.055)KS(0.927)PCPQEK	7034	Serine/arginine repetitive matrix protein 2	SRRM2	UID9465	1;2	5	4	5
-1.86247	0.839018	0.563364	0.757353	2.19169	0.5839	1.46717	0.965225	0.952604	1.01028	S	3	2618	___2	0.999993	0.00101588	83.856	57.342	68.034	0.078779	94955000	836	51.3683	tr|A0A0A0MRE5|A0A0A0MRE5_HUMAN;sp|Q9ULH1|ASAP1_HUMAN;sp|Q9ULH1-2|ASAP1_HUMAN;tr|H0YBF7|H0YBF7_HUMAN	836;843;846;664	tr|A0A0A0MRE5|A0A0A0MRE5_HUMAN	tr|A0A0A0MRE5|A0A0A0MRE5_HUMAN	PPPPPGHKRTLSDPPSPLPHGPPNKGAVPWG	T(0.001)LS(0.999)DPPS(1)PLPHGPPNK	6893	Arf-GAP with SH3 domain, ANK repeat and PH domain-containing protein 1	ASAP1	UID6737	1;2	5	4	5
-0.814379	0.902872	3.11674	3.08426	2.8113	2.90516	2.54678	3.22503	2.89375	3.02462	S	3	2618	___1	0.999993	0.00101588	83.856	57.342	68.034	0.078779	94955000	836	51.3683	tr|A0A0A0MRE5|A0A0A0MRE5_HUMAN;sp|Q9ULH1|ASAP1_HUMAN;sp|Q9ULH1-2|ASAP1_HUMAN;tr|H0YBF7|H0YBF7_HUMAN	836;843;846;664	tr|A0A0A0MRE5|A0A0A0MRE5_HUMAN	tr|A0A0A0MRE5|A0A0A0MRE5_HUMAN	PPPPPGHKRTLSDPPSPLPHGPPNKGAVPWG	T(0.001)LS(0.999)DPPS(1)PLPHGPPNK	6893	Arf-GAP with SH3 domain, ANK repeat and PH domain-containing protein 1	ASAP1	UID1251	1;2	5	4	5
1.14762	1.97816	2.27931	NaN	0.956365	NaN	1.2039	-0.0556564	1.34047	1.89384	T	3	1410	___1	1	7.97e-93	180.3	134.65	54.457	-0.15126	94752000	165	54.4573	tr|H3BQZ7|H3BQZ7_HUMAN;sp|Q1KMD3|HNRL2_HUMAN	165;165	tr|H3BQZ7|H3BQZ7_HUMAN	tr|H3BQZ7|H3BQZ7_HUMAN	GKREEDEPEERSGDETPGSEVPGDKAAEEQG	REEDEPEERS(1)GDET(1)PGS(1)EVPGDK	8314	HCG2044799	HNRNPUL2-BSCL2	UID1140	1;2;3	4	3	4
-1.78322	NaN	-1.89525	-1.17259	-0.648517	-1.1757	NaN	-1.29485	-1.16723	-1.41225	T	3	1410	___3	1	7.97e-93	180.3	134.65	54.457	-0.15126	94752000	165	54.4573	tr|H3BQZ7|H3BQZ7_HUMAN;sp|Q1KMD3|HNRL2_HUMAN	165;165	tr|H3BQZ7|H3BQZ7_HUMAN	tr|H3BQZ7|H3BQZ7_HUMAN	GKREEDEPEERSGDETPGSEVPGDKAAEEQG	REEDEPEERS(1)GDET(1)PGS(1)EVPGDK	8314	HCG2044799	HNRNPUL2-BSCL2	UID12112	1;2;3	4	3	4
-0.00329781	0.485613	0.877558	0.817366	1.06023	2.00455	1.63876	0.563538	-1.16866	1.37759	T	3	1410	___2	1	7.97e-93	180.3	134.65	54.457	-0.15126	94752000	165	54.4573	tr|H3BQZ7|H3BQZ7_HUMAN;sp|Q1KMD3|HNRL2_HUMAN	165;165	tr|H3BQZ7|H3BQZ7_HUMAN	tr|H3BQZ7|H3BQZ7_HUMAN	GKREEDEPEERSGDETPGSEVPGDKAAEEQG	REEDEPEERS(1)GDET(1)PGS(1)EVPGDK	8314	HCG2044799	HNRNPUL2-BSCL2	UID6626	1;2;3	5	4	5
3.13041	4.08502	2.99541	2.14718	2.86154	2.79846	3.34609	2.06777	2.55029	2.34871	S	4	2285	___3	0.987481	2.56e-05	82.086	66.313	48.163	0.39472	94537000	596	19.1425	sp|Q9BZQ8|NIBAN_HUMAN	596	sp|Q9BZQ8|NIBAN_HUMAN	sp|Q9BZQ8|NIBAN_HUMAN	SSLTDLKPPTGSNQASPARRASAILPGVLGS	KHNLFEDNMALPS(0.123)ES(0.263)VS(0.264)S(0.264)LT(0.09)DLKPPT(0.132)GS(0.876)NQAS(0.987)PAR	5978	Protein Niban	FAM129A	UID14066	3;4	5	4	5
0.0467033	1.38604	2.56935	2.31334	3.40648	3.18218	1.53309	2.70366	0.960554	2.48056	T	2	477	___1	0.999962	3.58e-51	153.81	117.25	126.95	0.17786	93026000	148	44.1737	tr|A0A2U3TZU2|A0A2U3TZU2_HUMAN;tr|A0A0A0MTS2|A0A0A0MTS2_HUMAN;sp|P06744-2|G6PI_HUMAN;sp|P06744|G6PI_HUMAN;tr|K7EQ48|K7EQ48_HUMAN;tr|A0A0J9YXP8|A0A0J9YXP8_HUMAN;tr|A0A2R8Y6C7|A0A2R8Y6C7_HUMAN;tr|A0A0J9YYH3|A0A0J9YYH3_HUMAN;tr|A0A0J9YX90|A0A0J9YX90_HUMAN;tr|K7EPY4|K7EPY4_HUMAN;tr|K7ERC6|K7ERC6_HUMAN;tr|K7EP41|K7EP41_HUMAN	148;124;148;109;72;109;109;124;148;109;109;109	tr|A0A2U3TZU2|A0A2U3TZU2_HUMAN	tr|A0A2U3TZU2|A0A2U3TZU2_HUMAN	EGRAVLHVALRNRSNTPILVDGKDVMPEVNK	SNT(1)PILVDGK	7837	Glucose-6-phosphate isomerase	GPI	UID1548	1	5	4	5
2.91363	3.03449	3.37214	3.86028	2.88069	2.29416	2.40207	3.21604	2.21507	1.6497	S	2	903	___3	0.999999	3.61e-80	169.58	94.115	169.58	0.38455	93012000	315	60.6132	sp|P49585|PCY1A_HUMAN;tr|C9JEJ2|C9JEJ2_HUMAN	315;315	sp|P49585|PCY1A_HUMAN	sp|P49585|PCY1A_HUMAN	KHMLKEGKGRMLQAISPKQSPSSSPTRERSP	MLQAIS(1)PKQS(0.875)PS(0.118)S(0.03)S(0.664)PT(0.314)R	2017	Choline-phosphate cytidylyltransferase A	PCYT1A	UID11895	3	5	4	5
0.964909	1.09813	1.74631	1.77969	1.12187	0.426727	1.46066	0.220947	2.90007	0.910238	S	3	478	___1	0.999998	0.000267706	71.927	44.872	71.927	-0.34955	92972000	4	56.856	sp|P06748-3|NPM_HUMAN;sp|P06748-2|NPM_HUMAN;sp|P06748|NPM_HUMAN	4;4;4	sp|P06748-3|NPM_HUMAN	sp|P06748-3|NPM_HUMAN	____________MEDSMDMDMSPLRPQNYLF	MEDS(1)MDMDMS(1)PLRPQNYLFGCELK	1088	Isoform 3 of Nucleophosmin	NPM1	UID1054	1;2	5	4	5
2.03515	-3.34261	-0.290716	NaN	-3.22138	NaN	NaN	NaN	NaN	NaN	S	3	478	___2	0.999998	0.000267706	71.927	44.872	71.927	-0.34955	92972000	4	56.856	sp|P06748-3|NPM_HUMAN;sp|P06748-2|NPM_HUMAN;sp|P06748|NPM_HUMAN	4;4;4	sp|P06748-3|NPM_HUMAN	sp|P06748-3|NPM_HUMAN	____________MEDSMDMDMSPLRPQNYLF	MEDS(1)MDMDMS(1)PLRPQNYLFGCELK	1088	Isoform 3 of Nucleophosmin	NPM1	UID6540	1;2	4	3	0
-0.406088	2.5246	2.79637	3.44972	2.18801	2.42778	3.62183	4.06209	4.32904	2.81569	T	2	610	___1	0.99977	5.46e-16	123.67	89.582	91.123	0.51228	92943000	341	39.396	sp|P16150|LEUK_HUMAN;tr|C9JUK7|C9JUK7_HUMAN	341;341	sp|P16150|LEUK_HUMAN	sp|P16150|LEUK_HUMAN	KGSGFPDGEGSSRRPTLTTFFGRRKSRQGSL	RPT(1)LTTFFGR	7880	Leukosialin	SPN	UID1752	1	5	4	5
-1.00697	-2.43822	1.56619	0.440674	-1.87338	1.0774	1.25521	0.817877	0.579582	1.90091	S	2	208	___1	0.999938	1.31e-93	175.26	138.32	130.47	-0.091579	92921000	368	42.186	tr|F5H6N9|F5H6N9_HUMAN;tr|F5H2E5|F5H2E5_HUMAN;tr|F5H595|F5H595_HUMAN;sp|O15553|MEFV_HUMAN;tr|F5GZV9|F5GZV9_HUMAN;sp|O15553-3|MEFV_HUMAN;sp|O15553-1|MEFV_HUMAN;tr|F8W6Z2|F8W6Z2_HUMAN	368;368;399;368;157;157;157;188	tr|F5H6N9|F5H6N9_HUMAN	tr|F5H6N9|F5H6N9_HUMAN	PRCQDSHERKSPGSLSPQPLPQCKRHLKQVQ	SPGSLS(1)PQPLPQCK	432	Pyrin	MEFV	UID1628	1;2	5	4	5
-2.82387	-1.48978	2.87874	NaN	-0.477815	NaN	3.23829	3.76783	3.51705	2.15332	S	2	208	___2	0.999938	1.31e-93	175.26	138.32	130.47	-0.091579	92921000	368	42.186	tr|F5H6N9|F5H6N9_HUMAN;tr|F5H2E5|F5H2E5_HUMAN;tr|F5H595|F5H595_HUMAN;sp|O15553|MEFV_HUMAN;tr|F5GZV9|F5GZV9_HUMAN;sp|O15553-3|MEFV_HUMAN;sp|O15553-1|MEFV_HUMAN;tr|F8W6Z2|F8W6Z2_HUMAN	368;368;399;368;157;157;157;188	tr|F5H6N9|F5H6N9_HUMAN	tr|F5H6N9|F5H6N9_HUMAN	PRCQDSHERKSPGSLSPQPLPQCKRHLKQVQ	SPGSLS(1)PQPLPQCK	432	Pyrin	MEFV	UID7114	1;2	4	3	4
2.0699	2.00591	3.30687	2.72869	2.51591	3.09717	2.14569	1.64429	2.42921	2.99313	S	2	1117	___1	0.995819	3.06e-39	145.8	103.46	145.8	0.20979	92831000	203	27.2933	tr|H0YKH0|H0YKH0_HUMAN;tr|H0YLW9|H0YLW9_HUMAN;tr|H0YLI3|H0YLI3_HUMAN;tr|F5H7D6|F5H7D6_HUMAN;tr|H0YNT2|H0YNT2_HUMAN;sp|Q04726-2|TLE3_HUMAN;sp|Q04726-7|TLE3_HUMAN;sp|Q04726-3|TLE3_HUMAN;sp|Q04726-6|TLE3_HUMAN;sp|Q04726-5|TLE3_HUMAN;sp|Q04726-4|TLE3_HUMAN;sp|Q04726|TLE3_HUMAN;tr|H0YKT5|H0YKT5_HUMAN;tr|H0YKN8|H0YKN8_HUMAN;tr|H0YL70|H0YL70_HUMAN	203;203;277;147;147;203;196;203;203;203;208;203;208;209;213	tr|H0YKH0|H0YKH0_HUMAN	tr|H0YKH0|H0YKH0_HUMAN	ELDHRERESSANNSVSPSESLRASEKHRGSA	ESSANNS(0.001)VS(0.996)PS(0.002)ES(0.001)LR	2481	Transducin-like enhancer protein 3	TLE3	UID2409	1	5	4	5
1.90041	2.10724	3.95483	1.85556	3.87352	3.32773	2.5038	3.13364	1.52213	3.29487	S	2	2000	___1	0.999771	5.7e-14	123.1	54.925	75.998	0.059892	92807000	23	36.3737	sp|Q92619|HMHA1_HUMAN	23	sp|Q92619|HMHA1_HUMAN	sp|Q92619|HMHA1_HUMAN	ELMKTPSISKKNRAGSPSPQPSGELPRKDGA	AGS(1)PS(0.993)PQPS(0.007)GELPR	5168	Rho GTPase-activating protein 45	ARHGAP45	UID1908	1;2	5	4	5
-1.21401	-0.859612	-0.374905	-1.18614	0.251548	0.0435085	-1.16417	-0.713017	-1.11819	-1.30126	S	2	2000	___2	0.999771	5.7e-14	123.1	54.925	75.998	0.059892	92807000	23	36.3737	sp|Q92619|HMHA1_HUMAN	23	sp|Q92619|HMHA1_HUMAN	sp|Q92619|HMHA1_HUMAN	ELMKTPSISKKNRAGSPSPQPSGELPRKDGA	AGS(1)PS(0.993)PQPS(0.007)GELPR	5168	Rho GTPase-activating protein 45	ARHGAP45	UID7394	1;2	5	4	5
NaN	-1.44918	-0.181875	-1.95875	NaN	-0.741768	NaN	2.25967	-0.0858631	NaN	S	2	1561	___3	0.951709	7.34e-08	107.07	78.118	54.004	-0.0090247	92610000	127	16.3594	sp|Q6JBY9|CPZIP_HUMAN;tr|B7ZKW8|B7ZKW8_HUMAN;tr|F6T4W9|F6T4W9_HUMAN	127;97;103	sp|Q6JBY9|CPZIP_HUMAN	sp|Q6JBY9|CPZIP_HUMAN	KAMVSPFHSPPSTPSSPGVRSRPSEAEEVPV	AMVS(0.169)PFHS(0.853)PPS(0.108)T(0.962)PS(0.956)S(0.952)PGVR	3857	CapZ-interacting protein	RCSD1	UID14411	3;4	3	3	3
5.36502	-1.00223	NaN	2.94482	3.26619	3.27	1.0126	1.96821	1.57643	2.27918	S	2	625	___3	1	2.73e-23	131.18	73.381	54.223	-0.012579	92366000	99	54.2226	sp|P17096|HMGA1_HUMAN;sp|P17096-2|HMGA1_HUMAN	99;88	sp|P17096|HMGA1_HUMAN	sp|P17096|HMGA1_HUMAN	RGRPKKLEKEEEEGISQESSEEEQ_______	KLEKEEEEGIS(1)QES(1)S(1)EEEQ	1357	High mobility group protein HMG-I/HMG-Y	HMGA1	UID12119	1;2;3	4	3	5
NaN	-2.09588	-0.403818	0.820187	NaN	NaN	-0.694185	0.652052	1.23122	-0.00631332	S	2	625	___2	1	2.73e-23	131.18	73.381	54.223	-0.012579	92366000	99	54.2226	sp|P17096|HMGA1_HUMAN;sp|P17096-2|HMGA1_HUMAN	99;88	sp|P17096|HMGA1_HUMAN	sp|P17096|HMGA1_HUMAN	RGRPKKLEKEEEEGISQESSEEEQ_______	KLEKEEEEGIS(1)QES(1)S(1)EEEQ	1357	High mobility group protein HMG-I/HMG-Y	HMGA1	UID6633	1;2;3	3	3	4
-0.900177	-0.416277	-0.801085	-0.788359	0.737563	-0.0491714	-0.368158	-0.640465	-0.819626	-0.270525	S	2	962	___1	0.999823	1.1e-06	105.17	80.379	104.55	0.56099	92101000	481	37.5299	sp|P53396|ACLY_HUMAN	481	sp|P53396|ACLY_HUMAN	sp|P53396|ACLY_HUMAN	PAKKAKPAMPQDSVPSPRSLQGKSTTLFSRH	PAMPQDSVPS(1)PR	2194	ATP-citrate synthase	ACLY	UID1850	1	5	4	5
1.85061	1.84759	3.48136	0.835041	2.4265	3.08666	2.7789	1.6262	1.52579	3.04536	S	2	96	___1	0.999651	0.000387194	96.171	53.833	75.652	-0.14867	91639000	1261	34.5722	sp|A6NC98-4|CC88B_HUMAN;sp|A6NC98|CC88B_HUMAN;sp|A6NC98-6|CC88B_HUMAN	1261;1379;42	sp|A6NC98-4|CC88B_HUMAN	sp|A6NC98-4|CC88B_HUMAN	DGTGSPSPAPMRRAQSSLCLRDETLAGGQRR	AQS(1)SLCLR	142	Isoform 4 of Coiled-coil domain-containing protein 88B	CCDC88B	UID1993	1	5	4	5
-1.64075	0.840265	0.745703	2.60048	1.06391	-2.06624	0.194889	-0.245436	1.1004	-0.734722	T	2	1184	___2	0.997688	3.52e-166	200.33	126.03	121.56	0.042476	91202000	329	26.3503	sp|Q13043-2|STK4_HUMAN;sp|Q13043|STK4_HUMAN;tr|F5H5B4|F5H5B4_HUMAN	329;329;274	sp|Q13043-2|STK4_HUMAN	sp|Q13043-2|STK4_HUMAN	QDDEENSEEDEMDSGTMVRAVGDEMGTVRVA	EVDQDDEENS(1)EEDEMDS(0.002)GT(0.998)MVR	8192	Isoform 2 of Serine/threonine-protein kinase 4	STK4	UID7975	1;2	5	4	5
-1.70713	0.242636	-0.487005	0.344643	-0.553092	-2.40318	-0.761747	NaN	-1.66665	NaN	T	2	1184	___1	0.997688	3.52e-166	200.33	126.03	121.56	0.042476	91202000	329	26.3503	sp|Q13043-2|STK4_HUMAN;sp|Q13043|STK4_HUMAN;tr|F5H5B4|F5H5B4_HUMAN	329;329;274	sp|Q13043-2|STK4_HUMAN	sp|Q13043-2|STK4_HUMAN	QDDEENSEEDEMDSGTMVRAVGDEMGTVRVA	EVDQDDEENS(1)EEDEMDS(0.002)GT(0.998)MVR	8192	Isoform 2 of Serine/threonine-protein kinase 4	STK4	UID2489	1;2	5	4	3
3.43039	2.32907	3.90426	4.06887	NaN	4.85126	1.41427	3.36403	NaN	NaN	S	3	1136	___1	0.846018	0.000124486	100.18	53.805	41.383	0.63407	91148000	29	7.41471	sp|Q07666-3|KHDR1_HUMAN;sp|Q07666-2|KHDR1_HUMAN;sp|Q07666|KHDR1_HUMAN	29;29;29	sp|Q07666-3|KHDR1_HUMAN	sp|Q07666-3|KHDR1_HUMAN	SSGRSGSMDPSGAHPSVRQTPSRQPPLPHRS	SGSMDPS(0.153)GAHPS(0.846)VR	2536	Isoform 3 of KH domain-containing, RNA-binding, signal transduction-associated protein 1	KHDRBS1	UID4909	1;2	4	3	3
-1.96206	NaN	NaN	-2.44979	-2.69504	-0.289417	-2.23676	-2.49729	-3.24834	-0.91847	S	3	1136	___2	0.846018	0.000124486	100.18	53.805	41.383	0.63407	91148000	29	7.41471	sp|Q07666-3|KHDR1_HUMAN;sp|Q07666-2|KHDR1_HUMAN;sp|Q07666|KHDR1_HUMAN	29;29;29	sp|Q07666-3|KHDR1_HUMAN	sp|Q07666-3|KHDR1_HUMAN	SSGRSGSMDPSGAHPSVRQTPSRQPPLPHRS	SGSMDPS(0.153)GAHPS(0.846)VR	2536	Isoform 3 of KH domain-containing, RNA-binding, signal transduction-associated protein 1	KHDRBS1	UID10395	1;2	3	2	5
2.47547	1.83421	3.06111	3.10635	1.99457	2.37224	1.29169	1.39364	1.31589	1.96992	S	3	1483	___1	0.849347	8.58e-23	134.3	84.097	60.301	0.0015815	90124000	211	7.51107	sp|Q5SSJ5-2|HP1B3_HUMAN;sp|Q5SSJ5|HP1B3_HUMAN;tr|Q5SWC8|Q5SWC8_HUMAN;tr|X6RGJ2|X6RGJ2_HUMAN;sp|Q5SSJ5-3|HP1B3_HUMAN;tr|B0QZK4|B0QZK4_HUMAN	211;249;211;249;97;108	sp|Q5SSJ5-2|HP1B3_HUMAN	sp|Q5SSJ5-2|HP1B3_HUMAN	SRKTPQKSRNRKNRSSAVDPEPQVKLEDVLP	NRS(0.151)S(0.849)AVDPEPQVK	3568	Isoform 2 of Heterochromatin protein 1-binding protein 3	HP1BP3	UID4897	1	5	4	5
2.7861	3.27471	4.33352	NaN	3.40438	4.36625	NaN	NaN	2.88413	3.79792	T	2	509	___1	0.985408	6.07e-11	118.4	96.272	100.25	-0.077684	89719000	200	18.2951	sp|P08559-3|ODPA_HUMAN;sp|P08559|ODPA_HUMAN;sp|P08559-2|ODPA_HUMAN;sp|P08559-4|ODPA_HUMAN	200;231;238;269	sp|P08559-3|ODPA_HUMAN	sp|P08559-3|ODPA_HUMAN	LPCIFICENNRYGMGTSVERAAASTDYYKRG	YGMGT(0.985)S(0.015)VER	7844	Isoform 3 of Pyruvate dehydrogenase E1 component subunit alpha, somatic form, mitochondrial	PDHA1	UID3185	1	4	3	3
NaN	NaN	NaN	4.46371	NaN	NaN	NaN	4.29677	3.02455	4.10269	S	2	96	___1	0.979475	1.07e-05	98.062	69.973	83.948	-0.38806	89687000	600	16.2924	sp|A6NC98-4|CC88B_HUMAN;sp|A6NC98|CC88B_HUMAN;sp|A6NC98-3|CC88B_HUMAN;sp|A6NC98-2|CC88B_HUMAN	600;600;249;600	sp|A6NC98-4|CC88B_HUMAN	sp|A6NC98-4|CC88B_HUMAN	TQESPEKAGRRSSLQSPASVAPPQGPGTKIQ	RS(0.401)S(0.596)LQS(0.979)PAS(0.024)VAPPQGPGTK	149	Isoform 4 of Coiled-coil domain-containing protein 88B	CCDC88B	UID3449	1;2	1	1	3
-2.75612	-1.44089	NaN	1.99676	-0.0553675	1.26457	0.577456	1.97276	1.07865	0.463324	S	2	96	___2	0.979475	1.07e-05	98.062	69.973	83.948	-0.38806	89687000	600	16.2924	sp|A6NC98-4|CC88B_HUMAN;sp|A6NC98|CC88B_HUMAN;sp|A6NC98-3|CC88B_HUMAN;sp|A6NC98-2|CC88B_HUMAN	600;600;249;600	sp|A6NC98-4|CC88B_HUMAN	sp|A6NC98-4|CC88B_HUMAN	TQESPEKAGRRSSLQSPASVAPPQGPGTKIQ	RS(0.401)S(0.596)LQS(0.979)PAS(0.024)VAPPQGPGTK	149	Isoform 4 of Coiled-coil domain-containing protein 88B	CCDC88B	UID8935	1;2	4	3	5
2.63974	1.60807	1.03189	1.79997	1.18074	1.69807	1.41141	0.958153	1.21306	-0.0389385	T	2	615	___2	0.970386	1.44e-199	221.59	171.39	221.59	-0.029089	89655000	9	15.1545	sp|P16401|H15_HUMAN	9	sp|P16401|H15_HUMAN	sp|P16401|H15_HUMAN	_______MSETAPAETATPAPVEKSPAKKKA	SETAPAET(0.97)AT(0.03)PAPVEK	7884	Histone H1.5	HIST1H1B	UID9061	1;2	5	4	5
-2.14007	-1.46239	-0.426146	-0.136385	-0.0963888	-1.43641	-0.489628	-1.66216	-0.0403767	-0.380255	T	2	615	___1	0.970386	1.44e-199	221.59	171.39	221.59	-0.029089	89655000	9	15.1545	sp|P16401|H15_HUMAN	9	sp|P16401|H15_HUMAN	sp|P16401|H15_HUMAN	_______MSETAPAETATPAPVEKSPAKKKA	SETAPAET(0.97)AT(0.03)PAPVEK	7884	Histone H1.5	HIST1H1B	UID3575	1;2	5	4	5
0.550776	-0.104403	2.57653	1.4051	-1.95669	2.71876	0.62739	0.900299	1.72324	1.10371	Y	2	1396	___2	1	3.23e-278	240.85	187.16	239.75	-0.55666	89346000	105	82.3972	tr|E7EX54|E7EX54_HUMAN;sp|Q16539-5|MK14_HUMAN;tr|B4E0K5|B4E0K5_HUMAN;sp|Q16539-3|MK14_HUMAN;sp|Q16539-4|MK14_HUMAN;sp|Q16539-2|MK14_HUMAN;sp|Q16539|MK14_HUMAN	105;182;105;182;182;182;182	tr|E7EX54|E7EX54_HUMAN	tr|E7EX54|E7EX54_HUMAN	LDFGLARHTDDEMTGYVATRWYRAPEIMLNW	HTDDEMT(1)GY(1)VATR	9173	Mitogen-activated protein kinase 14 (Fragment)	MAPK14	UID5890	1;2	5	4	5
1.43332	-0.0810204	1.67077	0.0631981	-0.690974	3.10288	-0.390038	-0.859587	0.595308	NaN	Y	2	1396	___1	1	3.23e-278	240.85	187.16	239.75	-0.55666	89346000	105	82.3972	tr|E7EX54|E7EX54_HUMAN;sp|Q16539-5|MK14_HUMAN;tr|B4E0K5|B4E0K5_HUMAN;sp|Q16539-3|MK14_HUMAN;sp|Q16539-4|MK14_HUMAN;sp|Q16539-2|MK14_HUMAN;sp|Q16539|MK14_HUMAN	105;182;105;182;182;182;182	tr|E7EX54|E7EX54_HUMAN	tr|E7EX54|E7EX54_HUMAN	LDFGLARHTDDEMTGYVATRWYRAPEIMLNW	HTDDEMT(1)GY(1)VATR	9173	Mitogen-activated protein kinase 14 (Fragment)	MAPK14	UID404	1;2	5	4	4
-0.803066	2.13853	0.458101	2.38375	-3.31086	0.659946	1.35058	1.70016	0.840286	1.01969	S	3	2371	___1	1	7.01e-16	107.07	79.578	67.217	0.44855	88932000	248	67.2166	sp|Q9H7M9|VISTA_HUMAN	248	sp|Q9H7M9|VISTA_HUMAN	sp|Q9H7M9|VISTA_HUMAN	MDSNIQGIENPGFEASPPAQGIPEAKVRHPL	MDS(1)NIQGIENPGFEAS(1)PPAQGIPEAK	6223	V-type immunoglobulin domain-containing suppressor of T-cell activation	VSIR	UID730	1;2	5	4	5
-3.84828	0.0462627	3.26829	2.14135	-4.43693	0.679033	1.71292	3.30809	4.46664	2.24269	S	3	2371	___2	1	7.01e-16	107.07	79.578	67.217	0.44855	88932000	248	67.2166	sp|Q9H7M9|VISTA_HUMAN	248	sp|Q9H7M9|VISTA_HUMAN	sp|Q9H7M9|VISTA_HUMAN	MDSNIQGIENPGFEASPPAQGIPEAKVRHPL	MDS(1)NIQGIENPGFEAS(1)PPAQGIPEAK	6223	V-type immunoglobulin domain-containing suppressor of T-cell activation	VSIR	UID6216	1;2	5	4	5
0.907524	2.11653	2.29589	1.4883	3.73088	1.83514	1.72553	0.926636	0.179962	0.990458	S	3	1534	___1	0.999573	2.15e-54	137.3	116.45	113.22	-0.16248	88720000	411	37.9551	sp|Q66K14-2|TBC9B_HUMAN;sp|Q66K14|TBC9B_HUMAN	411;411	sp|Q66K14-2|TBC9B_HUMAN	sp|Q66K14-2|TBC9B_HUMAN	KTPSKQPGSIGSRKASVVDPSTESSPAPQEG	KAS(1)VVDPSTESSPAPQEGSEQPASPASPLSSR	3763	Isoform 2 of TBC1 domain family member 9B	TBC1D9B	UID1831	1;2;3	5	4	5
NaN	NaN	NaN	-0.327894	NaN	NaN	-0.740555	-0.345072	-2.70757	-1.3153	S	3	1534	___3	0.999573	2.15e-54	137.3	116.45	113.22	-0.16248	88720000	411	37.9551	sp|Q66K14-2|TBC9B_HUMAN;sp|Q66K14|TBC9B_HUMAN	411;411	sp|Q66K14-2|TBC9B_HUMAN	sp|Q66K14-2|TBC9B_HUMAN	KTPSKQPGSIGSRKASVVDPSTESSPAPQEG	KAS(1)VVDPSTESSPAPQEGSEQPASPASPLSSR	3763	Isoform 2 of TBC1 domain family member 9B	TBC1D9B	UID12803	1;2;3	1	1	4
-2.33413	NaN	1.36192	1.63988	0.685063	0.44735	1.20295	1.76295	1.04142	1.23845	S	3	1534	___2	0.999573	2.15e-54	137.3	116.45	113.22	-0.16248	88720000	411	37.9551	sp|Q66K14-2|TBC9B_HUMAN;sp|Q66K14|TBC9B_HUMAN	411;411	sp|Q66K14-2|TBC9B_HUMAN	sp|Q66K14-2|TBC9B_HUMAN	KTPSKQPGSIGSRKASVVDPSTESSPAPQEG	KAS(1)VVDPSTESSPAPQEGSEQPASPASPLSSR	3763	Isoform 2 of TBC1 domain family member 9B	TBC1D9B	UID7317	1;2;3	4	3	5
1.7714	-0.401106	-0.172533	0.673994	-0.726928	-0.580465	-1.3781	NaN	-0.934277	-0.813337	S	3	648	___1	0.857592	1.77e-75	161.46	96.442	92.098	-0.21151	88643000	447	7.9327	sp|P18887|XRCC1_HUMAN;tr|F5H8D7|F5H8D7_HUMAN	447;416	sp|P18887|XRCC1_HUMAN	sp|P18887|XRCC1_HUMAN	QPQTKTKPTQAAGPSSPQKPPTPEETKAASP	TKPT(0.003)QAAGPS(0.138)S(0.858)PQKPPT(0.001)PEETK	1416	DNA repair protein XRCC1	XRCC1	UID4782	1;2	5	4	4
-0.999634	-1.66596	NaN	NaN	NaN	-0.840954	-2.19447	-1.40475	-0.300816	-0.938906	S	3	648	___2	0.857592	1.77e-75	161.46	96.442	92.098	-0.21151	88643000	447	7.9327	sp|P18887|XRCC1_HUMAN;tr|F5H8D7|F5H8D7_HUMAN	447;416	sp|P18887|XRCC1_HUMAN	sp|P18887|XRCC1_HUMAN	QPQTKTKPTQAAGPSSPQKPPTPEETKAASP	TKPT(0.003)QAAGPS(0.138)S(0.858)PQKPPT(0.001)PEETK	1416	DNA repair protein XRCC1	XRCC1	UID10268	1;2	2	1	5
-1.3822	-1.44278	0.452143	-0.773062	1.97624	-0.159033	-0.680901	0.154573	0.300066	2.27319	S	2	677	___1	0.999999	9.17e-06	101.39	74.29	78.655	-0.73557	88130000	1432	62.183	tr|Q60FE5|Q60FE5_HUMAN;sp|P21333-2|FLNA_HUMAN;sp|P21333|FLNA_HUMAN;tr|A0A087WWY3|A0A087WWY3_HUMAN	1432;1459;1459;1432	tr|Q60FE5|Q60FE5_HUMAN	tr|Q60FE5|Q60FE5_HUMAN	DVTDASKVKCSGPGLSPGMVRANLPQSFQVD	CSGPGLS(1)PGMVR	1474	Filamin-A	FLNA	UID866	1	5	4	5
2.75142	2.5531	3.40504	3.54527	3.47712	3.47007	2.85851	2.71706	2.71744	2.71957	S	3	327	___2	0.999996	0.00314496	84.352	48.515	84.352	-0.32848	88127000	131	54.4162	sp|O75494-6|SRS10_HUMAN;sp|O75494-3|SRS10_HUMAN;sp|O75494-5|SRS10_HUMAN;tr|Q5JRI1|Q5JRI1_HUMAN;sp|O75494-4|SRS10_HUMAN;sp|O75494-2|SRS10_HUMAN;sp|O75494|SRS10_HUMAN	131;131;131;131;131;131;131	sp|O75494-6|SRS10_HUMAN	sp|O75494-6|SRS10_HUMAN	YRRSRSRSYERRRSRSRSFDYNYRRSYSPRN	S(1)RS(1)FDYNYR	768	Isoform 6 of Serine/arginine-rich splicing factor 10	SRSF10	UID6629	1;2	5	4	5
1.57513	3.60154	1.70557	3.34285	2.99181	2.37337	1.84968	2.31005	4.03953	1.34635	S	2	563	___1	1	7.72e-52	157.56	119.71	80.371	-0.31471	87561000	2484	80.3706	sp|P11717|MPRI_HUMAN	2484	sp|P11717|MPRI_HUMAN	sp|P11717|MPRI_HUMAN	QKTVSSTKLVSFHDDSDEDLLHI________	LVS(1)FHDDS(1)DEDLLHI	1223	Cation-independent mannose-6-phosphate receptor	IGF2R	UID438	1;2	5	4	5
NaN	3.13997	3.71408	NaN	3.41437	NaN	2.38061	2.90532	2.75453	3.333	S	3	1495	___2	0.926016	0.00251701	90.689	38.68	49.934	-0.47414	87244000	746	14.4112	sp|Q5T5C0-2|STXB5_HUMAN;sp|Q5T5C0|STXB5_HUMAN;tr|H0Y332|H0Y332_HUMAN;sp|Q5T5C0-3|STXB5_HUMAN;tr|Q5JRH0|Q5JRH0_HUMAN	746;782;108;729;106	sp|Q5T5C0-2|STXB5_HUMAN	sp|Q5T5C0-2|STXB5_HUMAN	DLDVKDNSFSRSRSSSVTSIDKESREAISAL	S(0.007)S(0.035)S(0.926)VT(0.21)S(0.74)IDKES(0.082)R	3649	Isoform 2 of Syntaxin-binding protein 5	STXBP5	UID9163	2	3	3	4
2.58465	2.11423	2.95963	3.15418	-0.0107069	0.586283	2.00926	1.45675	1.70194	-0.264977	S	2	1193	___1	0.99883	3.88e-13	120.39	73.642	120.39	0.56543	87013000	239	29.3237	sp|Q13136-2|LIPA1_HUMAN;sp|Q13136|LIPA1_HUMAN;tr|A0A2R8Y7R9|A0A2R8Y7R9_HUMAN;tr|H0YEF9|H0YEF9_HUMAN;tr|E9PJZ7|E9PJZ7_HUMAN	239;239;221;10;239	sp|Q13136-2|LIPA1_HUMAN	sp|Q13136-2|LIPA1_HUMAN	NHEQENTPSTSGKRSSDGSLSHEEDLAKVIE	RS(0.001)S(0.999)DGS(0.998)LS(0.002)HEEDLAK	2715	Isoform 2 of Liprin-alpha-1	PPFIA1	UID2276	1;2	5	4	5
2.45673	1.82186	0.941402	0.355665	1.6019	3.23482	1.64639	-0.905336	NaN	2.53338	S	2	1193	___2	0.99883	3.88e-13	120.39	73.642	120.39	0.56543	87013000	239	29.3237	sp|Q13136-2|LIPA1_HUMAN;sp|Q13136|LIPA1_HUMAN;tr|A0A2R8Y7R9|A0A2R8Y7R9_HUMAN;tr|H0YEF9|H0YEF9_HUMAN;tr|E9PJZ7|E9PJZ7_HUMAN	239;239;221;10;239	sp|Q13136-2|LIPA1_HUMAN	sp|Q13136-2|LIPA1_HUMAN	NHEQENTPSTSGKRSSDGSLSHEEDLAKVIE	RS(0.001)S(0.999)DGS(0.998)LS(0.002)HEEDLAK	2715	Isoform 2 of Liprin-alpha-1	PPFIA1	UID7762	1;2	5	4	4
2.30542	3.4104	1.8549	1.77064	4.08312	2.28387	3.00872	2.53286	3.35679	2.58926	S	3	117	___2	1	4.91e-16	106.63	83.837	106.63	-0.090375	85768000	44	98.2354	tr|F8WAZ4|F8WAZ4_HUMAN;sp|O00178|GTPB1_HUMAN	44;44	tr|F8WAZ4|F8WAZ4_HUMAN	tr|F8WAZ4|F8WAZ4_HUMAN	ARAAAAAARLHGGFDSDCSEDGEALNGEPEL	LHGGFDS(1)DCS(1)EDGEALNGEPELDLTSK	202	GTP-binding protein 1	GTPBP1	UID5719	1;2	5	4	5
-1.47743	NaN	NaN	NaN	NaN	NaN	NaN	-1.27078	-1.24845	-2.15336	S	3	117	___1	1	4.91e-16	106.63	83.837	106.63	-0.090375	85768000	44	98.2354	tr|F8WAZ4|F8WAZ4_HUMAN;sp|O00178|GTPB1_HUMAN	44;44	tr|F8WAZ4|F8WAZ4_HUMAN	tr|F8WAZ4|F8WAZ4_HUMAN	ARAAAAAARLHGGFDSDCSEDGEALNGEPEL	LHGGFDS(1)DCS(1)EDGEALNGEPELDLTSK	202	GTP-binding protein 1	GTPBP1	UID233	1;2	1	0	3
-0.110584	1.30522	3.47328	3.09189	2.37218	3.50004	3.34328	3.80239	2.93625	2.96616	S	2	2840;608	___1	1	2.16e-63	160.8	125.28	95.195	0.49143	85564000	26	95.1953	tr|H0YE40|H0YE40_HUMAN;tr|H0YD13|H0YD13_HUMAN;sp|P16070-5|CD44_HUMAN;sp|P16070-7|CD44_HUMAN;sp|P16070-3|CD44_HUMAN;sp|P16070-4|CD44_HUMAN;sp|P16070-6|CD44_HUMAN;sp|P16070-17|CD44_HUMAN;sp|P16070-8|CD44_HUMAN;sp|P16070-16|CD44_HUMAN;sp|P16070-10|CD44_HUMAN;sp|P16070-11|CD44_HUMAN;sp|P16070-13|CD44_HUMAN;sp|P16070-14|CD44_HUMAN;sp|P16070-12|CD44_HUMAN;sp|P16070-18|CD44_HUMAN;tr|H0Y2P0|H0Y2P0_HUMAN;…	26;150;678;657;655;643;643;635;618;612;437;373;369;340;305;284;234;686;205	tr|H0YE40|H0YE40_HUMAN;tr|J3KN83|J3KN83_HUMAN	tr|H0YE40|H0YE40_HUMAN	NSRRRCGQKKKLVINSGNGAVEDRKPSGLNG;TPNSRCGQKKKLVINSGNGAVEDRKPSGLNG	LVINS(1)GNGAVEDR	1319	CD44 antigen (Fragment)	CD44	UID256	1	5	4	5
-2.63495	-0.977964	-0.281683	-0.654711	-1.43956	-0.545547	-0.450748	-1.73734	-2.29137	-0.363533	S	2	1972	___1	1	7.02e-51	156.2	71.832	135.91	0.85362	85542000	293	102.503	sp|Q8WYA6-3|CTBL1_HUMAN;sp|Q8WYA6-2|CTBL1_HUMAN;sp|Q8WYA6-4|CTBL1_HUMAN;sp|Q8WYA6|CTBL1_HUMAN;tr|A0A087WUB9|A0A087WUB9_HUMAN	293;358;518;545;550	sp|Q8WYA6-3|CTBL1_HUMAN	sp|Q8WYA6-3|CTBL1_HUMAN	RHIIKEYAENIGDGRSPEFRENEQKRILGLL	EYAENIGDGRS(1)PEFR	5079	Isoform 3 of Beta-catenin-like protein 1	CTNNBL1	UID199	1	5	4	5
2.76348	-0.296761	1.61598	0.531658	0.746743	0.912033	NaN	-0.723745	NaN	0.30875	S	2	1402	___1	0.997145	1.86e-29	138.42	89.855	138.42	0.14276	85376000	106	25.5776	sp|Q16666-3|IF16_HUMAN;sp|Q16666-2|IF16_HUMAN;sp|Q16666|IF16_HUMAN;tr|X6RHM1|X6RHM1_HUMAN;sp|Q16666-6|IF16_HUMAN;tr|H3BM18|H3BM18_HUMAN	106;106;106;106;106;106	sp|Q16666-3|IF16_HUMAN	sp|Q16666-3|IF16_HUMAN	GPALSRKRKKEVDATSPAPSTSSTVKTEGAE	EVDAT(0.003)S(0.997)PAPSTSSTVK	3301	Isoform 3 of Gamma-interferon-inducible protein 16	IFI16	UID2559	1;2	5	4	3
-2.64693	-1.72697	0.102297	-1.61827	NaN	-0.77416	-1.28219	-0.331144	NaN	-1.70094	S	2	1402	___2	0.997145	1.86e-29	138.42	89.855	138.42	0.14276	85376000	106	25.5776	sp|Q16666-3|IF16_HUMAN;sp|Q16666-2|IF16_HUMAN;sp|Q16666|IF16_HUMAN;tr|X6RHM1|X6RHM1_HUMAN;sp|Q16666-6|IF16_HUMAN;tr|H3BM18|H3BM18_HUMAN	106;106;106;106;106;106	sp|Q16666-3|IF16_HUMAN	sp|Q16666-3|IF16_HUMAN	GPALSRKRKKEVDATSPAPSTSSTVKTEGAE	EVDAT(0.003)S(0.997)PAPSTSSTVK	3301	Isoform 3 of Gamma-interferon-inducible protein 16	IFI16	UID8045	1;2	4	3	4
2.30542	3.4104	1.8549	1.77064	4.08312	2.28387	3.00872	2.53286	3.35679	2.58926	S	3	117	___2	1	4.91e-16	106.63	83.837	106.63	-0.090375	84677000	47	98.2354	tr|F8WAZ4|F8WAZ4_HUMAN;sp|O00178|GTPB1_HUMAN	47;47	tr|F8WAZ4|F8WAZ4_HUMAN	tr|F8WAZ4|F8WAZ4_HUMAN	AAAAARLHGGFDSDCSEDGEALNGEPELDLT	LHGGFDS(1)DCS(1)EDGEALNGEPELDLTSK	203	GTP-binding protein 1	GTPBP1	UID5720	2	5	4	5
-3.17751	-0.476793	0.0361557	-0.278036	1.09863	-0.938257	-0.800575	0.836254	NaN	-1.01163	S	2	1627	___1	0.994071	9.65e-35	140.27	117.38	140.27	0.080821	83955000	24	22.2442	sp|Q6ZQN7|SO4C1_HUMAN	24	sp|Q6ZQN7|SO4C1_HUMAN	sp|Q6ZQN7|SO4C1_HUMAN	NLAFVPSSPDILRRLSASPSQIEVSALSSDP	RLS(0.994)AS(0.006)PSQIEVSALSSDPQR	4075	Solute carrier organic anion transporter family member 4C1	SLCO4C1	UID2796	1;2	5	4	4
1.45546	1.67407	-1.11806	2.05194	0.257684	0.13558	1.2775	2.5113	1.81288	1.99944	S	2	1627	___2	0.994071	9.65e-35	140.27	117.38	140.27	0.080821	83955000	24	22.2442	sp|Q6ZQN7|SO4C1_HUMAN	24	sp|Q6ZQN7|SO4C1_HUMAN	sp|Q6ZQN7|SO4C1_HUMAN	NLAFVPSSPDILRRLSASPSQIEVSALSSDP	RLS(0.994)AS(0.006)PSQIEVSALSSDPQR	4075	Solute carrier organic anion transporter family member 4C1	SLCO4C1	UID8282	1;2	5	4	5
2.61963	3.83469	3.01486	4.4833	-2.02332	2.35844	NaN	2.06082	4.31705	2.10475	S	3	1103	___1	0.99699	7.95e-155	192.56	170.71	138	0.13101	83953000	1370	26.1228	sp|Q02880-2|TOP2B_HUMAN;sp|Q02880|TOP2B_HUMAN	1370;1375	sp|Q02880-2|TOP2B_HUMAN	sp|Q02880-2|TOP2B_HUMAN	LRRAAAERPKYTFDFSEEEDDDADDDDDDNN	Y(0.002)T(0.001)FDFS(0.997)EEEDDDADDDDDDNNDLEELK	2448	Isoform Beta-1 of DNA topoisomerase 2-beta	TOP2B	UID2512	1	5	4	4
-0.972208	-0.591108	0.63158	-0.575691	1.57623	0.603266	NaN	0.454645	0.230137	-0.0126553	S	3	315	___1	1	7.23e-09	91.335	63.927	50.237	-0.35883	83923000	224	50.2373	sp|O75376-2|NCOR1_HUMAN;tr|A0A088AWL3|A0A088AWL3_HUMAN;sp|O75376|NCOR1_HUMAN;tr|E7EVU5|E7EVU5_HUMAN;tr|E7EW50|E7EW50_HUMAN;tr|J3KS51|J3KS51_HUMAN;sp|O75376-3|NCOR1_HUMAN	224;115;224;224;224;224;115	sp|O75376-2|NCOR1_HUMAN	sp|O75376-2|NCOR1_HUMAN	LEEEAAKPPEPEKPVSPPPVEQKHRSIVQII	QQQLEEEAAKPPEPEKPVS(1)PPPVEQK	729	Isoform 2 of Nuclear receptor corepressor 1	NCOR1	UID1293	1	5	4	4
-0.143774	-0.0222836	1.61525	2.33062	1.02342	1.31835	NaN	1.01113	2.3022	0.484844	T	3	1469;2839	___2	0.999918	1.3e-05	79.172	51.439	69.088	-0.33985	83543000	221	45.425	tr|A0A0A0MSK5|A0A0A0MSK5_HUMAN;sp|Q5JTV8|TOIP1_HUMAN;sp|Q5JTV8-3|TOIP1_HUMAN;sp|Q5JTV8-2|TOIP1_HUMAN;tr|H0YD16|H0YD16_HUMAN;tr|J3KN66|J3KN66_HUMAN	99;220;221;221;97;221	tr|A0A0A0MSK5|A0A0A0MSK5_HUMAN;tr|J3KN66|J3KN66_HUMAN	tr|J3KN66|J3KN66_HUMAN	ATSVQQKVNFSEEGETEEDDQDSSHSSVTTV	VNFS(1)EEGET(1)EEDDQDSSHSSVTTVK	8352	Torsin-1A-interacting protein 1	TOR1AIP1	UID6978	1;2	5	4	4
1.98986	1.53678	3.09087	2.92907	2.77367	3.02361	2.9986	2.66368	NaN	2.4442	T	3	1469;2839	___1	0.999918	1.3e-05	79.172	51.439	69.088	-0.33985	83543000	221	45.425	tr|A0A0A0MSK5|A0A0A0MSK5_HUMAN;sp|Q5JTV8|TOIP1_HUMAN;sp|Q5JTV8-3|TOIP1_HUMAN;sp|Q5JTV8-2|TOIP1_HUMAN;tr|H0YD16|H0YD16_HUMAN;tr|J3KN66|J3KN66_HUMAN	99;220;221;221;97;221	tr|A0A0A0MSK5|A0A0A0MSK5_HUMAN;tr|J3KN66|J3KN66_HUMAN	tr|J3KN66|J3KN66_HUMAN	ATSVQQKVNFSEEGETEEDDQDSSHSSVTTV	VNFS(1)EEGET(1)EEDDQDSSHSSVTTVK	8352	Torsin-1A-interacting protein 1	TOR1AIP1	UID1492	1;2	5	4	4
4.32358	4.19234	4.2641	NaN	NaN	4.23741	3.76166	NaN	NaN	NaN	T	3	651	___3	0.999972	0.00321406	61.495	9.4652	61.495	-0.96816	83136000	8	45.602	tr|H3BRR2|H3BRR2_HUMAN;sp|P19387|RPB3_HUMAN	8;8	tr|H3BRR2|H3BRR2_HUMAN	tr|H3BRR2|H3BRR2_HUMAN	________MPYANQPTVRITELTDENVKFII	PYANQPT(1)VRIT(1)ELT(1)DENVK	7906	DNA-directed RNA polymerase II subunit RPB3	POLR2C	UID12455	3	3	2	2
4.32358	4.19234	4.2641	NaN	NaN	4.23741	3.76166	NaN	NaN	NaN	T	3	651	___3	0.999998	0.00321406	61.495	9.4652	61.495	-0.96816	83136000	15	57.5438	tr|H3BRR2|H3BRR2_HUMAN;sp|P19387|RPB3_HUMAN	15;15	tr|H3BRR2|H3BRR2_HUMAN	tr|H3BRR2|H3BRR2_HUMAN	_MPYANQPTVRITELTDENVKFIIENTDLAV	PYANQPT(1)VRIT(1)ELT(1)DENVK	7908	DNA-directed RNA polymerase II subunit RPB3	POLR2C	UID12000	3	3	2	2
4.32358	4.19234	4.2641	NaN	NaN	4.23741	3.76166	NaN	NaN	NaN	T	3	651	___3	0.999987	0.00321406	61.495	9.4652	61.495	-0.96816	83136000	12	48.8322	tr|H3BRR2|H3BRR2_HUMAN;sp|P19387|RPB3_HUMAN	12;12	tr|H3BRR2|H3BRR2_HUMAN	tr|H3BRR2|H3BRR2_HUMAN	____MPYANQPTVRITELTDENVKFIIENTD	PYANQPT(1)VRIT(1)ELT(1)DENVK	7907	DNA-directed RNA polymerase II subunit RPB3	POLR2C	UID12317	3	3	2	2
-2.47103	NaN	-0.297865	0.474361	-0.145505	NaN	-0.227955	-0.5784	-0.949612	-0.998716	S	2	1418	___2	0.998953	0.000195741	100.55	51.11	84.734	-0.16108	83129000	638	29.6289	tr|H7C1F9|H7C1F9_HUMAN;sp|Q2PPJ7-3|RGPA2_HUMAN;sp|Q2PPJ7-2|RGPA2_HUMAN;sp|Q2PPJ7|RGPA2_HUMAN	638;821;821;821	tr|H7C1F9|H7C1F9_HUMAN	tr|H7C1F9|H7C1F9_HUMAN	KREHEGITILVRRSSSPAELDLKDDLQQTQG	RS(0.038)S(0.963)S(0.999)PAELDLK	3340	Ral GTPase-activating protein subunit alpha-2 (Fragment)	RALGAPA2	UID7748	1;2	4	3	4
-3.9904	-0.255251	-0.269144	-0.273926	1.31729	-0.401251	-0.0996666	0.0739594	0.0465279	-0.802416	S	2	1418	___1	0.998953	0.000195741	100.55	51.11	84.734	-0.16108	83129000	638	29.6289	tr|H7C1F9|H7C1F9_HUMAN;sp|Q2PPJ7-3|RGPA2_HUMAN;sp|Q2PPJ7-2|RGPA2_HUMAN;sp|Q2PPJ7|RGPA2_HUMAN	638;821;821;821	tr|H7C1F9|H7C1F9_HUMAN	tr|H7C1F9|H7C1F9_HUMAN	KREHEGITILVRRSSSPAELDLKDDLQQTQG	RS(0.038)S(0.963)S(0.999)PAELDLK	3340	Ral GTPase-activating protein subunit alpha-2 (Fragment)	RALGAPA2	UID2262	1;2	5	4	5
1.77238	3.25129	2.71275	4.43249	-0.193494	NaN	3.10591	3.95208	3.48642	1.6063	S	4	1536	___2	0.84568	0.0171448	44.788	44.788	44.788	-0.44144	82998000	614	6.41128	sp|Q66K74-2|MAP1S_HUMAN;sp|Q66K74|MAP1S_HUMAN	614;640	sp|Q66K74-2|MAP1S_HUMAN	sp|Q66K74-2|MAP1S_HUMAN	ELPLAASSIPRPRTPSPESHRSPAEGSERLS	ALELPLAAS(0.026)S(0.035)IPRPRT(0.419)PS(0.846)PES(0.675)HR	3773	Isoform 2 of Microtubule-associated protein 1S	MAP1S	UID10658	2	5	4	4
0.455265	1.82474	2.99425	0.83239	3.73531	2.94339	2.16915	3.02804	2.56911	3.93418	S	2	1245	___1	1	2.14e-25	134.98	77.192	117.25	0.13527	82829000	16	78.9474	sp|Q13576|IQGA2_HUMAN	16	sp|Q13576|IQGA2_HUMAN	sp|Q13576|IQGA2_HUMAN	MPHEELPSLQRPRYGSIVDDERLSAEEMDER	YGS(1)IVDDER	2871	Ras GTPase-activating-like protein IQGAP2	IQGAP2	UID462	1	5	4	5
-1.25243	-0.279856	0	0.296043	0.932382	NaN	-0.355791	-0.548248	0.23237	0.0624924	S	2	723	___1	0.783338	1.44e-29	142.39	21.804	82.663	-0.033255	82653000	35	5.59497	sp|P26583|HMGB2_HUMAN;tr|D6R9A6|D6R9A6_HUMAN	35;35	sp|P26583|HMGB2_HUMAN	sp|P26583|HMGB2_HUMAN	VQTCREEHKKKHPDSSVNFAEFSKKCSERWK	KHPDS(0.216)S(0.783)VNFAEFS(0.001)K	1575	High mobility group protein B2	HMGB2	UID5371	1	5	4	4
0.483824	3.03132	2.36794	3.1438	2.69508	2.15369	3.17668	3.11298	3.07433	2.20527	S	2	2645	___1	1	3.4e-06	110.8	69.807	110.8	0.21797	82278000	114	110.801	sp|Q9UNZ2-4|NSF1C_HUMAN;sp|Q9UNZ2|NSF1C_HUMAN;sp|Q9UNZ2-5|NSF1C_HUMAN;tr|F2Z2K0|F2Z2K0_HUMAN	114;114;116;114	sp|Q9UNZ2-4|NSF1C_HUMAN	sp|Q9UNZ2-4|NSF1C_HUMAN	SERSGQQIVGPPRKKSPNELVDDLFKGAKEH	S(1)PNELVDDLFK	6957	Isoform 2 of NSFL1 cofactor p47	NSFL1C	UID147	1	5	4	5
5.04716	2.83943	4.04137	2.94501	NaN	3.65948	2.69184	1.04313	2.50657	2.25829	S	3	2021	___2	1	9.72e-51	155.37	99.96	108.96	-0.29617	82202000	328	85.9671	sp|Q92922|SMRC1_HUMAN	328	sp|Q92922|SMRC1_HUMAN	sp|Q92922|SMRC1_HUMAN	RRDRKASANARKRKHSPSPPPPTPTESRKKS	KHS(1)PS(1)PPPPTPTESR	5243	SWI/SNF complex subunit SMARCC1	SMARCC1	UID5835	2	4	3	5
0.926754	-0.144918	-0.0541382	1.13012	1.49194	-0.974672	-1.15626	1.6051	2.49115	-0.355404	S	3	2649	___3	0.992059	0.011371	45.957	17.307	44.712	-0.67598	82198000	530	20.8389	sp|Q9UPN7|PP6R1_HUMAN	530	sp|Q9UPN7|PP6R1_HUMAN	sp|Q9UPN7|PP6R1_HUMAN	KKNMVDLVNTHHLHSSSDDEDDRLKEFNFPE	NMVDLVNT(0.037)HHLHS(0.979)S(0.992)S(0.992)DDEDDRLK	6968	Serine/threonine-protein phosphatase 6 regulatory subunit 1	PPP6R1	UID13908	3	5	4	5
0.926754	-0.144918	-0.0541382	1.13012	1.49194	-0.974672	-1.15626	1.6051	2.49115	-0.355404	S	3	2649	___3	0.992059	0.011371	45.957	17.307	44.712	-0.67598	82198000	531	20.8389	sp|Q9UPN7|PP6R1_HUMAN	531	sp|Q9UPN7|PP6R1_HUMAN	sp|Q9UPN7|PP6R1_HUMAN	KNMVDLVNTHHLHSSSDDEDDRLKEFNFPEE	NMVDLVNT(0.037)HHLHS(0.979)S(0.992)S(0.992)DDEDDRLK	6969	Serine/threonine-protein phosphatase 6 regulatory subunit 1	PPP6R1	UID13909	3	5	4	5
0.926754	-0.144918	-0.0541382	1.13012	1.49194	-0.974672	-1.15626	1.6051	2.49115	-0.355404	S	3	2649	___3	0.991838	0.011371	45.957	17.307	43.534	-0.21693	82198000	529	20.6321	sp|Q9UPN7|PP6R1_HUMAN	529	sp|Q9UPN7|PP6R1_HUMAN	sp|Q9UPN7|PP6R1_HUMAN	NKKNMVDLVNTHHLHSSSDDEDDRLKEFNFP	NMVDLVNT(0.056)HHLHS(0.992)S(0.992)S(0.96)DDEDDR	6967	Serine/threonine-protein phosphatase 6 regulatory subunit 1	PPP6R1	UID13946	3	5	4	5
3.64372	NaN	3.14898	-0.276741	NaN	2.8721	2.22096	2.52216	1.48325	NaN	S	2	1208	___1	0.859656	2.74e-20	133.48	100.56	78.342	-0.21186	82035000	471	7.87134	sp|Q13263|TIF1B_HUMAN;sp|Q13263-2|TIF1B_HUMAN;tr|M0R0K9|M0R0K9_HUMAN	471;389;96	sp|Q13263|TIF1B_HUMAN	sp|Q13263|TIF1B_HUMAN	DPYSSAEPHVSGVKRSRSGEGEVSGLMRKVP	S(0.86)RS(0.14)GEGEVSGLMR	2750	Transcription intermediary factor 1-beta	TRIM28	UID4802	1	3	2	4
0.590689	1.1061	3.30398	1.22089	2.14532	2.8692	1.87999	1.52841	0.297159	2.24691	S	2	2658	___1	0.999996	6.23e-82	171.87	104.45	171.87	-0.40525	82029000	957	53.664	sp|Q9UPU7|TBD2B_HUMAN	957	sp|Q9UPU7|TBD2B_HUMAN	sp|Q9UPU7|TBD2B_HUMAN	FLRERDTSPDKGELVSDEEEDT_________	ERDTSPDKGELVS(1)DEEEDT	7012	TBC1 domain family member 2B	TBC1D2B	UID1172	1;2	5	4	5
-3.06104	-2.11934	-0.320986	-0.462591	-0.665124	0.173801	-1.96964	-0.781055	-1.00015	-1.37339	S	2	2658	___2	0.999996	6.23e-82	171.87	104.45	171.87	-0.40525	82029000	957	53.664	sp|Q9UPU7|TBD2B_HUMAN	957	sp|Q9UPU7|TBD2B_HUMAN	sp|Q9UPU7|TBD2B_HUMAN	FLRERDTSPDKGELVSDEEEDT_________	ERDTSPDKGELVS(1)DEEEDT	7012	TBC1 domain family member 2B	TBC1D2B	UID6658	1;2	5	4	5
1.30771	2.82927	3.16656	3.33005	3.67166	1.21599	3.58566	2.87127	1.94556	2.3201	S	3	2109	___2	0.999999	0.000238331	81.157	58.172	81.157	-0.31488	81752000	204	60.1011	sp|Q96JM3|CHAP1_HUMAN	204	sp|Q96JM3|CHAP1_HUMAN	sp|Q96JM3|CHAP1_HUMAN	KSVPVCESQKLAPVPSPEPQKPAPVSPESVK	LAPVPS(1)PEPQKPAPVS(0.987)PES(0.013)VK	5460	Chromosome alignment-maintaining phosphoprotein 1	CHAMP1	UID6424	2	5	4	5
4.24973	2.99984	3.10473	2.95661	2.77772	NaN	2.556	3.34452	4.01998	0.509872	S	4	1302	___2	0.794259	1.03e-05	84.878	56.787	84.878	-0.60488	81720000	1329	5.2153	sp|Q14669|TRIPC_HUMAN;sp|Q14669-2|TRIPC_HUMAN;sp|Q14669-3|TRIPC_HUMAN;sp|Q14669-4|TRIPC_HUMAN	1329;1362;1377;1059	sp|Q14669|TRIPC_HUMAN	sp|Q14669|TRIPC_HUMAN	DEDSDDDGSDEEIDESLAAQFLNSGNVRHRL	VREDDEDS(0.889)DDDGS(0.316)DEEIDES(0.794)LAAQFLNSGNVR	3042	E3 ubiquitin-protein ligase TRIP12	TRIP12	UID10935	2	5	4	4
3.31656	2.70355	3.04029	2.9179	3.35043	3.18087	3.23351	2.69897	2.56448	2.64028	S	2	1441	___1	0.928333	1.61e-06	103.56	50.847	103.56	0.41542	81539000	94	11.1239	sp|Q53EL6|PDCD4_HUMAN;sp|Q53EL6-2|PDCD4_HUMAN;tr|Q5VZS7|Q5VZS7_HUMAN	94;83;80	sp|Q53EL6|PDCD4_HUMAN	sp|Q53EL6|PDCD4_HUMAN	DSGSDALRSGLTVPTSPKGRLLDRRSRSGKG	SGLTVPT(0.072)S(0.928)PK	3427	Programmed cell death protein 4	PDCD4	UID4164	1	5	4	5
0.930393	2.47174	2.96197	1.50307	3.86197	4.2117	3.36114	2.28812	NaN	NaN	S	3	146	___1	0.933093	7.67e-19	119.76	83.011	50.189	0.22061	81299000	661	12.5112	sp|O14523-2|C2C2L_HUMAN;sp|O14523|C2C2L_HUMAN	661;660	sp|O14523-2|C2C2L_HUMAN	sp|O14523-2|C2C2L_HUMAN	KLIFRRRPRQKEAGLSQSHDDLSNATATPSV	EAGLS(0.933)QS(0.242)HDDLS(0.15)NAT(0.453)AT(0.178)PS(0.043)VR	277	Isoform 2 of Phospholipid transfer protein C2CD2L	C2CD2L	UID3927	1;2	5	4	3
4.75389	1.74691	3.12417	2.88453	2.11749	3.3022	1.65294	1.56368	1.64475	1.38328	S	2	1867	___1	0.99892	2.59e-05	106.54	69.067	106.54	-0.068087	81064000	216	29.6752	sp|Q8ND56-2|LS14A_HUMAN;sp|Q8ND56|LS14A_HUMAN;sp|Q8ND56-3|LS14A_HUMAN	216;216;175	sp|Q8ND56-2|LS14A_HUMAN	sp|Q8ND56-2|LS14A_HUMAN	TASAHLPAPAAVGRRSPVSTRPLPSASQKAG	S(0.999)PVS(0.001)TRPLPSASQK	4779	Isoform 2 of Protein LSM14 homolog A	LSM14A	UID2256	1	5	4	5
5.04716	2.83943	4.04137	2.94501	NaN	3.65948	2.69184	1.04313	2.50657	2.25829	S	3	2021	___2	1	9.72e-51	155.37	99.96	108.96	-0.29617	81031000	330	80.6331	sp|Q92922|SMRC1_HUMAN	330	sp|Q92922|SMRC1_HUMAN	sp|Q92922|SMRC1_HUMAN	DRKASANARKRKHSPSPPPPTPTESRKKSGK	KHS(1)PS(1)PPPPTPTESR	5244	SWI/SNF complex subunit SMARCC1	SMARCC1	UID5920	2	4	3	5
0.207264	1.86256	NaN	0.311457	1.37346	1.81696	0.428349	2.83381	-2.05414	1.04727	S	3	1261	___1	0.844211	1.34e-08	100.41	60.362	97.256	-0.043035	80999000	1029	7.33914	sp|Q13813-3|SPTN1_HUMAN;tr|A0A0D9SF54|A0A0D9SF54_HUMAN;sp|Q13813|SPTN1_HUMAN;sp|Q13813-2|SPTN1_HUMAN;tr|A0A0D9SGF6|A0A0D9SGF6_HUMAN	1029;1029;1029;1029;1029	sp|Q13813-3|SPTN1_HUMAN	sp|Q13813-3|SPTN1_HUMAN	GFVPAAYVKKLDPAQSASRENLLEEQGSIAL	KLDPAQS(0.844)AS(0.156)RENLLEEQGSIALR	2914	Isoform 3 of Spectrin alpha chain, non-erythrocytic 1	SPTAN1	UID4923	1	4	3	5
-0.229025	-0.509485	NaN	-0.436541	NaN	-0.0588112	-1.92927	-0.722261	-0.640377	NaN	S	2	2284	___1	0.997702	1.08e-13	122.93	74.399	103.01	0.29375	80538000	40	26.8511	tr|M0QZ82|M0QZ82_HUMAN;sp|Q9BZL6-2|KPCD2_HUMAN;sp|Q9BZL6|KPCD2_HUMAN;sp|Q9BZL6-3|KPCD2_HUMAN	40;40;197;197	tr|M0QZ82|M0QZ82_HUMAN	tr|M0QZ82|M0QZ82_HUMAN	FSIPNNCSGARKRRLSSTSLASGHSVRLGTS	RLS(0.998)S(0.002)TSLASGHSVR	5968	Serine/threonine-protein kinase D2 (Fragment)	PRKD2	UID2449	1;2	3	2	4
1.96057	NaN	NaN	1.29452	-0.496079	1.2176	-0.562275	1.29337	-0.105436	0.106756	S	2	2284	___2	0.997702	1.08e-13	122.93	74.399	103.01	0.29375	80538000	40	26.8511	tr|M0QZ82|M0QZ82_HUMAN;sp|Q9BZL6-2|KPCD2_HUMAN;sp|Q9BZL6|KPCD2_HUMAN;sp|Q9BZL6-3|KPCD2_HUMAN	40;40;197;197	tr|M0QZ82|M0QZ82_HUMAN	tr|M0QZ82|M0QZ82_HUMAN	FSIPNNCSGARKRRLSSTSLASGHSVRLGTS	RLS(0.998)S(0.002)TSLASGHSVR	5968	Serine/threonine-protein kinase D2 (Fragment)	PRKD2	UID7935	1;2	3	2	5
-2.4101	-0.357601	1.07368	0.00552368	1.68811	-0.258698	-0.194019	0.552082	-0.718813	1.02456	S	2	238	___1	1	7.27e-64	161.48	120.76	161.48	0.19298	79978000	83	79.1915	tr|Q5T5H1|Q5T5H1_HUMAN;sp|O43768|ENSA_HUMAN;sp|O43768-4|ENSA_HUMAN;tr|A6NMQ3|A6NMQ3_HUMAN;sp|O43768-3|ENSA_HUMAN;sp|O43768-9|ENSA_HUMAN;sp|O43768-2|ENSA_HUMAN;sp|O43768-7|ENSA_HUMAN;tr|A0A1W2PRU0|A0A1W2PRU0_HUMAN;sp|O43768-5|ENSA_HUMAN;sp|O43768-6|ENSA_HUMAN;tr|H3BTD3|H3BTD3_HUMAN;tr|H3BMD8|H3BMD8_HUMAN;sp|P56211|ARP19_HUMAN;sp|P56211-2|ARP19_HUMAN;tr|H3BQ52|H3BQ52_HUMAN	83;67;90;90;83;83;67;79;65;63;63;46;81;62;46;21	tr|Q5T5H1|Q5T5H1_HUMAN	tr|Q5T5H1|Q5T5H1_HUMAN	WSVLLCADEMQKYFDSGDYNMAKAKMKNKQL	YFDS(1)GDYNMAK	521	Alpha-endosulfine	ENSA	UID457	1	5	4	5
NaN	3.67073	NaN	2.31935	4.17963	2.83582	3.43019	NaN	3.62862	NaN	S	2	443	___1	0.96056	3.56e-110	187.63	132.57	187.63	-0.15721	79909000	36	14.0378	tr|H3BQN4|H3BQN4_HUMAN;sp|P04075|ALDOA_HUMAN;tr|H3BPS8|H3BPS8_HUMAN;tr|J3KPS3|J3KPS3_HUMAN;sp|P04075-2|ALDOA_HUMAN;tr|H3BUH7|H3BUH7_HUMAN	36;36;90;36;90;36	tr|H3BQN4|H3BQN4_HUMAN	tr|H3BQN4|H3BQN4_HUMAN	HRIVAPGKGILAADESTGSIAKRLQSIGTEN	GILAADES(0.961)T(0.038)GS(0.002)IAK	1032	Fructose-bisphosphate aldolase	ALDOA	UID3718	1	3	3	3
0.263029	1.80499	4.16905	NaN	NaN	NaN	4.00175	4.69217	4.7715	NaN	S	3	658	___1	0.947105	1.21e-05	83.436	62.515	61.256	0.040673	79534000	231	13.702	sp|P19878-2|NCF2_HUMAN;sp|P19878-4|NCF2_HUMAN;sp|P19878-3|NCF2_HUMAN;sp|P19878|NCF2_HUMAN;tr|B1ALB7|B1ALB7_HUMAN	231;231;267;312;51	sp|P19878-2|NCF2_HUMAN	sp|P19878-2|NCF2_HUMAN	VELRIHPQQQPQEESSPQSDIPAPPSSKAPG	IHPQQQPQEES(0.04)S(0.947)PQS(0.012)DIPAPPSSK	1444	Isoform 2 of Neutrophil cytosol factor 2	NCF2	UID3772	1	3	2	3
3.58093	1.31575	3.82723	2.7271	1.87238	3.15172	3.84927	3.00269	2.42036	3.24844	S	2	643	___1	0.99973	2.24e-149	204.67	162.85	162.7	0.10186	79335000	115	35.6791	sp|P18615|NELFE_HUMAN;sp|P18615-3|NELFE_HUMAN;tr|A2ABK4|A2ABK4_HUMAN;tr|A0A0A0MT02|A0A0A0MT02_HUMAN;sp|P18615-4|NELFE_HUMAN;tr|A0A0G2JI50|A0A0G2JI50_HUMAN;tr|E9PD43|E9PD43_HUMAN;tr|A0A0A0MSN9|A0A0A0MSN9_HUMAN	115;122;115;115;115;115;115;115	sp|P18615|NELFE_HUMAN	sp|P18615|NELFE_HUMAN	EKGPVPTFQPFQRSISADDDLQESSRRPQRK	SIS(1)ADDDLQESSR	1399	Negative elongation factor E	NELFE	UID1942	1	5	4	5
2.09473	0.693907	1.22383	0.55825	0.322009	1.51951	NaN	-0.597794	-0.458103	0.0102177	T	3	1623	___1	0.896436	0.000169147	79.458	52.506	46.663	0.51905	79044000	382	9.49269	sp|Q6Y7W6|GGYF2_HUMAN;tr|I1E4Y6|I1E4Y6_HUMAN;tr|C9JHW1|C9JHW1_HUMAN;tr|E7ESB6|E7ESB6_HUMAN;sp|Q6Y7W6-4|GGYF2_HUMAN;sp|Q6Y7W6-5|GGYF2_HUMAN;sp|Q6Y7W6-3|GGYF2_HUMAN	382;404;325;376;376;376;403	sp|Q6Y7W6|GGYF2_HUMAN	sp|Q6Y7W6|GGYF2_HUMAN	SEETPQTSSSSARPGTPSDHQSQEASQFERK	PGT(0.896)PS(0.101)DHQS(0.003)QEASQFER	8421	GRB10-interacting GYF protein 2	GIGYF2	UID4446	1	5	4	4
0.128759	NaN	3.27705	4.05846	2.73946	3.69188	1.84439	1.71808	2.14521	2.39681	S	3	2662	___3	0.999999	5.45e-05	95.365	65.323	74.308	-0.57772	78634000	437	60.3253	sp|Q9UQ35|SRRM2_HUMAN;sp|Q9UQ35-2|SRRM2_HUMAN;tr|I3L4D8|I3L4D8_HUMAN;tr|I3L182|I3L182_HUMAN	437;437;437;341	sp|Q9UQ35|SRRM2_HUMAN	sp|Q9UQ35|SRRM2_HUMAN	PPSPQPTKVSRHASSSPESPKPAPAPGSHRE	HAS(1)S(1)S(1)PES(1)PKPAPAPGSHR	7052	Serine/arginine repetitive matrix protein 2	SRRM2	UID11902	2;3;4	4	3	5
-2.90996	-0.050005	1.24184	-1.9506	1.31212	-0.0708504	NaN	1.93449	-1.56331	NaN	S	2	360	___1	0.914421	4.78e-06	107.69	32.504	84.188	0.22218	78378000	13	10.2878	sp|O94804|STK10_HUMAN	13	sp|O94804|STK10_HUMAN	sp|O94804|STK10_HUMAN	___MAFANFRRILRLSTFEKRKSREYEHVRR	ILRLS(0.914)T(0.086)FEK	849	Serine/threonine-protein kinase 10	STK10	UID4307	1	5	4	3
-2.37637	-0.964521	-0.75552	-0.497961	0.234881	-0.828907	-0.236156	-0.358955	-2.09583	-0.167471	S	3	2748	___2	0.928259	2.2e-05	99.834	66.746	56.225	0.39114	78210000	123	8.93718	tr|A0A2R8YCI0|A0A2R8YCI0_HUMAN;tr|A0A2R8YFI2|A0A2R8YFI2_HUMAN;tr|A0A2R8YEA4|A0A2R8YEA4_HUMAN;tr|A0A2R8Y5H3|A0A2R8Y5H3_HUMAN;tr|A0A2U3TZL3|A0A2U3TZL3_HUMAN;tr|A0A2R8Y7Q9|A0A2R8Y7Q9_HUMAN;tr|A0A2R8YEK8|A0A2R8YEK8_HUMAN;tr|A0A2R8YE18|A0A2R8YE18_HUMAN;tr|A0A2R8Y5S9|A0A2R8Y5S9_HUMAN;sp|Q9Y5P4-2|C43BP_HUMAN;tr|A0A2R8Y7C5|A0A2R8Y7C5_HUMAN;sp|Q9Y5P4|C43BP_HUMAN;sp|Q9Y5P4-3|C43BP_HUMAN	123;123;123;123;54;123;123;123;123;123;123;123;251	tr|A0A2R8YCI0|A0A2R8YCI0_HUMAN	tr|A0A2R8YCI0|A0A2R8YCI0_HUMAN	WIDAIEQHKTESGYGSESSLRRHGSMVSLVS	TES(0.002)GY(0.012)GS(0.928)ES(0.529)S(0.529)LRR	7385	Collagen type IV alpha-3-binding protein	COL4A3BP	UID10042	1;2	5	4	5
-1.12159	-0.710484	0.0846863	-0.077858	-1.35596	0.312677	NaN	-1.27146	-2.14881	-0.232439	S	3	2748	___1	0.928259	2.2e-05	99.834	66.746	56.225	0.39114	78210000	123	8.93718	tr|A0A2R8YCI0|A0A2R8YCI0_HUMAN;tr|A0A2R8YFI2|A0A2R8YFI2_HUMAN;tr|A0A2R8YEA4|A0A2R8YEA4_HUMAN;tr|A0A2R8Y5H3|A0A2R8Y5H3_HUMAN;tr|A0A2U3TZL3|A0A2U3TZL3_HUMAN;tr|A0A2R8Y7Q9|A0A2R8Y7Q9_HUMAN;tr|A0A2R8YEK8|A0A2R8YEK8_HUMAN;tr|A0A2R8YE18|A0A2R8YE18_HUMAN;tr|A0A2R8Y5S9|A0A2R8Y5S9_HUMAN;sp|Q9Y5P4-2|C43BP_HUMAN;tr|A0A2R8Y7C5|A0A2R8Y7C5_HUMAN;sp|Q9Y5P4|C43BP_HUMAN;sp|Q9Y5P4-3|C43BP_HUMAN	123;123;123;123;54;123;123;123;123;123;123;123;251	tr|A0A2R8YCI0|A0A2R8YCI0_HUMAN	tr|A0A2R8YCI0|A0A2R8YCI0_HUMAN	WIDAIEQHKTESGYGSESSLRRHGSMVSLVS	TES(0.002)GY(0.012)GS(0.928)ES(0.529)S(0.529)LRR	7385	Collagen type IV alpha-3-binding protein	COL4A3BP	UID4556	1;2	5	4	4
1.21798	1.8035	1.99818	1.27995	1.83913	0.713793	0.934135	-1.21445	NaN	0.706934	T	3	1277	___1	0.955102	7.09e-05	84.829	61.756	55.707	0.091911	78185000	418	13.3111	sp|Q14141-2|SEPT6_HUMAN;sp|Q14141-4|SEPT6_HUMAN;tr|B1AMS2|B1AMS2_HUMAN;sp|Q14141|SEPT6_HUMAN	418;418;418;418	sp|Q14141-2|SEPT6_HUMAN	sp|Q14141-2|SEPT6_HUMAN	AELLQSQGSQAGGSQTLKRDKEKKN______	TAAELLQSQGSQAGGS(0.045)QT(0.955)LK	8250	Isoform I of Septin-6	SEPTIN6	UID3831	1	5	4	4
3.14037	2.42187	2.85161	2.85023	4.17548	3.60596	1.91658	2.56451	1.72635	NaN	Y	2	916;917	___1	0.941088	0.00116268	83.397	51.867	83.397	0.37869	78166000	279	12.9847	sp|P49840|GSK3A_HUMAN;tr|A8MT37|A8MT37_HUMAN;sp|P49841|GSK3B_HUMAN;sp|P49841-2|GSK3B_HUMAN;tr|A0A3B3ITW1|A0A3B3ITW1_HUMAN	279;197;216;216;216	sp|P49840|GSK3A_HUMAN;sp|P49841|GSK3B_HUMAN	sp|P49840|GSK3A_HUMAN	FGSAKQLVRGEPNVSYICSRYYRAPELIFGA	GEPNVS(0.047)Y(0.941)ICS(0.012)R	9134	Glycogen synthase kinase-3 alpha	GSK3A	UID3876	1	5	4	4
3.37827	2.23364	3.64091	NaN	3.51252	2.76097	2.78654	2.773	1.82101	3.12686	S	2	1714	___1	0.994725	3.64e-42	143.24	61.266	65.179	0.70634	78123000	534	22.7544	sp|Q86VM9|ZCH18_HUMAN;tr|E7ERS3|E7ERS3_HUMAN;sp|Q86VM9-2|ZCH18_HUMAN;tr|H3BP01|H3BP01_HUMAN	534;558;502;199	sp|Q86VM9|ZCH18_HUMAN	sp|Q86VM9|ZCH18_HUMAN	WRRSKSPKKKLGVSVSPSRARRRRKTSASSA	LGVS(1)VS(0.995)PS(0.005)R	4353	Zinc finger CCCH domain-containing protein 18	ZC3H18	UID2763	1;2	4	3	5
-0.108393	NaN	NaN	NaN	NaN	0.75391	NaN	0.959166	NaN	0.490131	S	2	1714	___2	0.994725	3.64e-42	143.24	61.266	65.179	0.70634	78123000	534	22.7544	sp|Q86VM9|ZCH18_HUMAN;tr|E7ERS3|E7ERS3_HUMAN;sp|Q86VM9-2|ZCH18_HUMAN;tr|H3BP01|H3BP01_HUMAN	534;558;502;199	sp|Q86VM9|ZCH18_HUMAN	sp|Q86VM9|ZCH18_HUMAN	WRRSKSPKKKLGVSVSPSRARRRRKTSASSA	LGVS(1)VS(0.995)PS(0.005)R	4353	Zinc finger CCCH domain-containing protein 18	ZC3H18	UID8249	1;2	1	0	3
3.52495	0.773024	2.65638	NaN	2.09925	2.24618	1.62757	2.29501	2.03187	0.974388	S	4	625	___1	0.983285	0.000933901	60.481	40.792	40.622	0.037682	77920000	44	20.6467	sp|P17096|HMGA1_HUMAN;sp|P17096-3|HMGA1_HUMAN	44;44	sp|P17096|HMGA1_HUMAN	sp|P17096|HMGA1_HUMAN	PRKQPPVSPGTALVGSQKEPSEVPTPKRPRG	KQPPVS(0.001)PGT(0.006)ALVGS(0.983)QKEPS(0.008)EVPT(0.001)PK	1361	High mobility group protein HMG-I/HMG-Y	HMGA1	UID2971	1	4	3	5
0.128759	NaN	3.27705	4.05846	2.73946	3.69188	1.84439	1.71808	2.14521	2.39681	S	3	2662	___3	1	5.45e-05	95.365	65.323	74.308	-0.57772	77686000	436	63.8104	sp|Q9UQ35|SRRM2_HUMAN;sp|Q9UQ35-2|SRRM2_HUMAN;tr|I3L4D8|I3L4D8_HUMAN;tr|I3L182|I3L182_HUMAN	436;436;436;340	sp|Q9UQ35|SRRM2_HUMAN	sp|Q9UQ35|SRRM2_HUMAN	SPPSPQPTKVSRHASSSPESPKPAPAPGSHR	HAS(1)S(1)S(1)PES(1)PKPAPAPGSHR	7051	Serine/arginine repetitive matrix protein 2	SRRM2	UID11796	3;4	4	3	5
1.85125	3.42854	NaN	NaN	NaN	1.93182	NaN	-2.17273	3.60616	2.2002	S	3	1103	___2	0.996984	0.000146589	77.984	49.568	62.335	0.0072245	77646000	1408	27.5312	sp|Q02880-2|TOP2B_HUMAN;sp|Q02880|TOP2B_HUMAN	1408;1413	sp|Q02880-2|TOP2B_HUMAN	sp|Q02880-2|TOP2B_HUMAN	KASPITNDGEDEFVPSDGLDKDEYTFSPGKS	VKAS(0.918)PIT(0.082)NDGEDEFVPS(0.997)DGLDKDEY(0.002)T(0.001)FSPGK	2429	Isoform Beta-1 of DNA topoisomerase 2-beta	TOP2B	UID7880	2;3	2	1	4
0.853519	1.62443	-0.0324802	-1.47997	0.454812	0.562296	0.541435	1.10258	2.20103	-0.54969	S	3	1103	___3	0.996984	0.000146589	77.984	49.568	62.335	0.0072245	77646000	1408	27.5312	sp|Q02880-2|TOP2B_HUMAN;sp|Q02880|TOP2B_HUMAN	1408;1413	sp|Q02880-2|TOP2B_HUMAN	sp|Q02880-2|TOP2B_HUMAN	KASPITNDGEDEFVPSDGLDKDEYTFSPGKS	VKAS(0.918)PIT(0.082)NDGEDEFVPS(0.997)DGLDKDEY(0.002)T(0.001)FSPGK	2429	Isoform Beta-1 of DNA topoisomerase 2-beta	TOP2B	UID13366	2;3	5	4	5
0.128759	NaN	3.27705	4.05846	2.73946	3.69188	1.84439	1.71808	2.14521	2.39681	S	2	2662	___3	1	5.45e-05	95.365	65.323	95.365	0.35391	77522000	435	75.6903	sp|Q9UQ35|SRRM2_HUMAN;sp|Q9UQ35-2|SRRM2_HUMAN;tr|I3L4D8|I3L4D8_HUMAN;tr|I3L182|I3L182_HUMAN	435;435;435;339	sp|Q9UQ35|SRRM2_HUMAN	sp|Q9UQ35|SRRM2_HUMAN	SSPPSPQPTKVSRHASSSPESPKPAPAPGSH	HAS(1)S(1)S(1)PES(0.999)PKPAPAPGS(0.001)HR	7050	Serine/arginine repetitive matrix protein 2	SRRM2	UID11510	3;4	4	3	5
-1.18677	2.09485	2.12779	0.790657	3.05676	1.06837	2.64388	2.98318	0.835354	2.18664	S	2	2585	___1	0.999997	3.59e-52	157.42	116.7	157.42	0.49421	77392000	135	55.9896	tr|B4DDD6|B4DDD6_HUMAN;sp|Q9UJU6|DBNL_HUMAN;sp|Q9UJU6-2|DBNL_HUMAN;sp|Q9UJU6-3|DBNL_HUMAN;sp|Q9UJU6-5|DBNL_HUMAN;sp|Q9UJU6-4|DBNL_HUMAN;tr|H0Y5J4|H0Y5J4_HUMAN	135;160;160;160;57;65;89	tr|B4DDD6|B4DDD6_HUMAN	tr|B4DDD6|B4DDD6_HUMAN	ESGRFQDVGPQAPVGSVYQKTNAVSEIKRVG	FQDVGPQAPVGS(1)VYQK	6802	Drebrin-like protein	DBNL	UID1081	1	5	4	5
-2.43566	0.701696	-0.384203	-0.547918	-0.289838	-0.619436	0.89595	-0.7812	-2.09635	NaN	S	3	2495	___1	0.95348	1.32e-10	111.45	83.053	77.522	-0.39617	77184000	385	15.7976	tr|A0A1W2PQ43|A0A1W2PQ43_HUMAN;tr|E9PQN2|E9PQN2_HUMAN;tr|E9PKI6|E9PKI6_HUMAN;sp|Q9NYF8-3|BCLF1_HUMAN;tr|E9PK91|E9PK91_HUMAN;sp|Q9NYF8-2|BCLF1_HUMAN;sp|Q9NYF8|BCLF1_HUMAN;tr|E9PK09|E9PK09_HUMAN	385;383;385;383;385;383;385;385	tr|A0A1W2PQ43|A0A1W2PQ43_HUMAN	tr|A0A1W2PQ43|A0A1W2PQ43_HUMAN	RAEGEWEDQEALDYFSDKESGKQKFNDSEGD	GRAEGEWEDQEALDY(0.021)FS(0.953)DKES(0.025)GK	6519	Bcl-2-associated transcription factor 1	BCLAF1	UID3504	1;2	5	4	4
1.12318	-0.563383	-1.86254	-1.08565	-2.0542	-0.973875	-0.647469	NaN	-1.12544	-1.26296	S	3	2495	___2	0.95348	1.32e-10	111.45	83.053	77.522	-0.39617	77184000	385	15.7976	tr|A0A1W2PQ43|A0A1W2PQ43_HUMAN;tr|E9PQN2|E9PQN2_HUMAN;tr|E9PKI6|E9PKI6_HUMAN;sp|Q9NYF8-3|BCLF1_HUMAN;tr|E9PK91|E9PK91_HUMAN;sp|Q9NYF8-2|BCLF1_HUMAN;sp|Q9NYF8|BCLF1_HUMAN;tr|E9PK09|E9PK09_HUMAN	385;383;385;383;385;383;385;385	tr|A0A1W2PQ43|A0A1W2PQ43_HUMAN	tr|A0A1W2PQ43|A0A1W2PQ43_HUMAN	RAEGEWEDQEALDYFSDKESGKQKFNDSEGD	GRAEGEWEDQEALDY(0.021)FS(0.953)DKES(0.025)GK	6519	Bcl-2-associated transcription factor 1	BCLAF1	UID8990	1;2	5	4	4
1.1442	0.385826	-0.167542	-0.103012	0.743974	0.931824	0.329773	0.370729	-0.68232	0.0723934	S	2	1366	___1	1	6e-10	113.44	38.912	113.44	0.13012	77145000	535	79.7005	sp|Q15424-2|SAFB1_HUMAN;sp|Q15424|SAFB1_HUMAN;sp|Q15424-4|SAFB1_HUMAN;sp|Q15424-3|SAFB1_HUMAN	535;604;604;604	sp|Q15424-2|SAFB1_HUMAN	sp|Q15424-2|SAFB1_HUMAN	SQDRKSASREKRSVVSFDKVKEPRKSRDSES	SVVS(1)FDKVK	3211	Isoform 2 of Scaffold attachment factor B1	SAFB	UID447	1	5	4	5
4.58388	2.94648	2.27908	NaN	3.07393	NaN	NaN	0.0983181	2.44391	4.11265	S	2	88	___2	0.979243	6.83e-06	99.813	70.539	64.249	0.41083	76897000	165	17.7553	sp|A0FGR8-5|ESYT2_HUMAN;tr|A0A499FIX8|A0A499FIX8_HUMAN;tr|H7BXI1|H7BXI1_HUMAN;sp|A0FGR8-2|ESYT2_HUMAN;tr|A0A087WXU3|A0A087WXU3_HUMAN;sp|A0FGR8|ESYT2_HUMAN;sp|A0FGR8-6|ESYT2_HUMAN	165;682;703;730;758;758;779	sp|A0FGR8-5|ESYT2_HUMAN	sp|A0FGR8-5|ESYT2_HUMAN	SPGHISVKEPTPSIASDISLPIATQELRQRL	EPT(0.004)PS(0.018)IAS(0.979)DIS(0.986)LPIAT(0.013)QELR	113	Isoform 5 of Extended synaptotagmin-2	ESYT2	UID8753	2;3	4	3	3
NaN	NaN	-1.01452	-2.60933	NaN	-2.04827	-1.47584	NaN	-0.081192	-0.492455	S	2	88	___3	0.979243	6.83e-06	99.813	70.539	64.249	0.41083	76897000	165	17.7553	sp|A0FGR8-5|ESYT2_HUMAN;tr|A0A499FIX8|A0A499FIX8_HUMAN;tr|H7BXI1|H7BXI1_HUMAN;sp|A0FGR8-2|ESYT2_HUMAN;tr|A0A087WXU3|A0A087WXU3_HUMAN;sp|A0FGR8|ESYT2_HUMAN;sp|A0FGR8-6|ESYT2_HUMAN	165;682;703;730;758;758;779	sp|A0FGR8-5|ESYT2_HUMAN	sp|A0FGR8-5|ESYT2_HUMAN	SPGHISVKEPTPSIASDISLPIATQELRQRL	EPT(0.004)PS(0.018)IAS(0.979)DIS(0.986)LPIAT(0.013)QELR	113	Isoform 5 of Extended synaptotagmin-2	ESYT2	UID14239	2;3	2	2	4
-0.57625	NaN	0.272924	2.42844	NaN	-1.21325	-0.0641556	1.08155	2.74008	-0.67152	S	2	753	___1	0.997709	7.78e-35	120.79	103.55	106.75	0.18738	76722000	118	26.3925	sp|P29966|MARCS_HUMAN	118	sp|P29966|MARCS_HUMAN	sp|P29966|MARCS_HUMAN	VEKEAPAEGEAAEPGSPTAAEGEAASAASST	EAPAEGEAAEPGS(0.998)PT(0.002)AAEGEAASAASSTSSPK	1653	Myristoylated alanine-rich C-kinase substrate	MARCKS	UID2485	1	3	2	5
3.20681	0.85354	1.55087	-1.22401	1.13526	0.652634	0.540688	-2.15886	2.39647	1.04008	S	2	2394	___1	0.988568	2.77e-12	110.33	85.613	75.064	0.38298	76600000	15	20.0534	sp|Q9HB90|RRAGC_HUMAN	15	sp|Q9HB90|RRAGC_HUMAN	sp|Q9HB90|RRAGC_HUMAN	_MSLQYGAEETPLAGSYGAADSFPKDFGYGV	SLQYGAEET(0.002)PLAGS(0.989)Y(0.01)GAADSFPK	6280	Ras-related GTP-binding protein C	RRAGC	UID3021	1	5	4	5
2.3535	3.12354	3.45135	2.87353	2.38033	3.77617	2.50844	1.18703	1.78473	1.93419	S	2	231	___2	0.975858	1.09e-38	148.18	92.765	118.21	-0.58007	76488000	291	16.056	sp|O43566|RGS14_HUMAN;sp|O43566-5|RGS14_HUMAN;tr|H0Y8W3|H0Y8W3_HUMAN;sp|O43566-4|RGS14_HUMAN;sp|O43566-6|RGS14_HUMAN	291;138;161;138;71	sp|O43566|RGS14_HUMAN	sp|O43566|RGS14_HUMAN	AFVSSKSESHRKSLGSTEGESESRPGKYCCV	S(0.998)LGS(0.976)T(0.027)EGESESRPGK	497	Regulator of G-protein signaling 14	RGS14	UID8968	1;2	5	4	5
-0.441	-0.651457	-0.236494	0.28598	-0.786408	-0.00425911	-1.06561	-2.01918	-0.175722	-0.689516	S	2	2630	___1	1	2.38e-20	133.87	83.082	126.07	0.15358	76416000	695	75.0572	sp|Q9ULU4-19|PKCB1_HUMAN;tr|A0A087WVZ6|A0A087WVZ6_HUMAN;sp|Q9ULU4-7|PKCB1_HUMAN;sp|Q9ULU4-11|PKCB1_HUMAN;sp|Q9ULU4-10|PKCB1_HUMAN;sp|Q9ULU4-13|PKCB1_HUMAN;sp|Q9ULU4-20|PKCB1_HUMAN;sp|Q9ULU4|PKCB1_HUMAN;sp|Q9ULU4-5|PKCB1_HUMAN;sp|Q9ULU4-9|PKCB1_HUMAN;sp|Q9ULU4-16|PKCB1_HUMAN;sp|Q9ULU4-22|PKCB1_HUMAN;sp|Q9ULU4-12|PKCB1_HUMAN;sp|Q9ULU4-14|PKCB1_HUMAN;sp|Q9ULU4-4|PKCB1_HUMAN;sp|Q9ULU4-21|PKCB1_HUMAN;…	695;663;688;668;688;688;668;668;663;668;663;688;688;663;292;643;605;595;523;523;616;616;688;668;663;643;142	sp|Q9ULU4-19|PKCB1_HUMAN	sp|Q9ULU4-19|PKCB1_HUMAN	PASEKADPGAVKDKASPEPEKDFSEKAKPSP	DKAS(1)PEPEKDFSEK	6926	Isoform 19 of Protein kinase C-binding protein 1	ZMYND8	UID550	1	5	4	5
6.51063	2.64073	1.59677	0.993956	1.03884	1.6909	2.1726	2.22098	2.16041	0.951639	T	3	355	___1	0.831978	0.000336128	96.303	68.875	49.595	0.024096	76353000	138	6.94745	sp|O76021-2|RL1D1_HUMAN;tr|J3QSV6|J3QSV6_HUMAN;sp|O76021|RL1D1_HUMAN	138;357;358	sp|O76021-2|RL1D1_HUMAN	sp|O76021-2|RL1D1_HUMAN	HGKKKRGRGKAQVKATNESEDEIPQLVPIGK	AT(0.832)NES(0.168)EDEIPQLVPIGK	7773	Isoform 2 of Ribosomal L1 domain-containing protein 1	RSL1D1	UID5016	1	5	4	5
NaN	NaN	3.93481	3.74602	NaN	3.15242	NaN	3.24451	NaN	2.70743	T	3	1779	___1	1	7.72e-112	188.1	153.01	81.327	0.25627	75649000	872	81.3269	sp|Q8IYB3|SRRM1_HUMAN;tr|A9Z1X7|A9Z1X7_HUMAN;sp|Q8IYB3-2|SRRM1_HUMAN	872;881;870	sp|Q8IYB3|SRRM1_HUMAN	sp|Q8IYB3|SRRM1_HUMAN	LAQEEPVAAPEPKKETESEAEDNLDDLEKHL	KET(1)ES(1)EAEDNLDDLEK	8518	Serine/arginine repetitive matrix protein 1	SRRM1	UID420	1;2	2	2	3
0.449499	-0.158024	-0.357033	-0.979	-1.20043	-0.927628	-0.310995	-0.330313	-1.11957	NaN	T	3	1779	___2	1	7.72e-112	188.1	153.01	81.327	0.25627	75649000	872	81.3269	sp|Q8IYB3|SRRM1_HUMAN;tr|A9Z1X7|A9Z1X7_HUMAN;sp|Q8IYB3-2|SRRM1_HUMAN	872;881;870	sp|Q8IYB3|SRRM1_HUMAN	sp|Q8IYB3|SRRM1_HUMAN	LAQEEPVAAPEPKKETESEAEDNLDDLEKHL	KET(1)ES(1)EAEDNLDDLEK	8518	Serine/arginine repetitive matrix protein 1	SRRM1	UID5906	1;2	5	4	4
3.31926	1.57782	2.78545	-0.0857544	1.56361	2.86285	2.22391	1.70818	1.24296	2.42149	S	2	381	___2	0.997408	6.45e-29	142.4	98.604	93.181	0.70064	75545000	307	25.8825	sp|O95218-2|ZRAB2_HUMAN	307	sp|O95218-2|ZRAB2_HUMAN	sp|O95218-2|ZRAB2_HUMAN	SSSSGDRKKRRTRSRSPESQVIGENTKQP__	S(1)RS(0.997)PES(0.003)QVIGENTK	901	Isoform 2 of Zinc finger Ran-binding domain-containing protein 2	ZRANB2	UID8022	1;2	5	4	5
NaN	0.713587	4.51662	3.77755	1.17999	3.0538	3.70319	1.45367	1.86759	1.82645	S	3	804	___1	0.999892	2.71e-108	178.1	127.23	178.1	0.40795	75471000	226	39.8164	sp|P36507|MP2K2_HUMAN;tr|G5E9C7|G5E9C7_HUMAN;tr|H3BRW9|H3BRW9_HUMAN;sp|Q02750-2|MP2K1_HUMAN;sp|Q02750|MP2K1_HUMAN;tr|A0A1B0GUL7|A0A1B0GUL7_HUMAN	226;129;46;196;222;225	sp|P36507|MP2K2_HUMAN	sp|P36507|MP2K2_HUMAN	CDFGVSGQLIDSMANSFVGTRSYMAPERLQG	LCDFGVSGQLIDSMANS(1)FVGTR	1788	Dual specificity mitogen-activated protein kinase kinase 2	MAP2K2	UID1733	1	4	4	5
2.00221	0.6446	-0.198332	-2.23091	0.488414	1.4953	-0.130463	-2.50238	NaN	1.39892	S	2	88	___2	0.997162	3.32e-06	97.5	60.996	73.722	0.34689	75465000	168	24.5812	sp|A0FGR8-5|ESYT2_HUMAN;tr|A0A499FIX8|A0A499FIX8_HUMAN;tr|H7BXI1|H7BXI1_HUMAN;sp|A0FGR8-2|ESYT2_HUMAN;tr|A0A087WXU3|A0A087WXU3_HUMAN;sp|A0FGR8|ESYT2_HUMAN;sp|A0FGR8-6|ESYT2_HUMAN	168;685;706;733;761;761;782	sp|A0FGR8-5|ESYT2_HUMAN	sp|A0FGR8-5|ESYT2_HUMAN	HISVKEPTPSIASDISLPIATQELRQRLRQL	EPT(0.55)PS(0.287)IAS(0.166)DIS(0.997)LPIATQELR	114	Isoform 5 of Extended synaptotagmin-2	ESYT2	UID8119	2;3	5	4	4
NaN	NaN	-1.01452	-2.60933	NaN	-2.04827	-1.47584	NaN	-0.081192	-0.492455	S	2	88	___3	0.997162	3.32e-06	97.5	60.996	73.722	0.34689	75465000	168	24.5812	sp|A0FGR8-5|ESYT2_HUMAN;tr|A0A499FIX8|A0A499FIX8_HUMAN;tr|H7BXI1|H7BXI1_HUMAN;sp|A0FGR8-2|ESYT2_HUMAN;tr|A0A087WXU3|A0A087WXU3_HUMAN;sp|A0FGR8|ESYT2_HUMAN;sp|A0FGR8-6|ESYT2_HUMAN	168;685;706;733;761;761;782	sp|A0FGR8-5|ESYT2_HUMAN	sp|A0FGR8-5|ESYT2_HUMAN	HISVKEPTPSIASDISLPIATQELRQRLRQL	EPT(0.55)PS(0.287)IAS(0.166)DIS(0.997)LPIATQELR	114	Isoform 5 of Extended synaptotagmin-2	ESYT2	UID13605	2;3	2	2	4
-0.656982	2.45708	NaN	2.14555	3.40657	NaN	3.49296	3.43773	3.15233	2.45843	Y	3	1285	___2	0.898467	0.00207387	67.61	53.525	64.144	-0.21548	75272000	330	9.75573	tr|R4GNG3|R4GNG3_HUMAN;sp|Q14161-5|GIT2_HUMAN;sp|Q14161-3|GIT2_HUMAN;sp|Q14161|GIT2_HUMAN;sp|Q14161-11|GIT2_HUMAN;sp|Q14161-7|GIT2_HUMAN;sp|Q14161-6|GIT2_HUMAN;tr|F8WAK2|F8WAK2_HUMAN;sp|Q14161-10|GIT2_HUMAN;sp|Q14161-8|GIT2_HUMAN;tr|F8VXI9|F8VXI9_HUMAN;sp|Q14161-4|GIT2_HUMAN;sp|Q14161-2|GIT2_HUMAN;tr|F8W822|F8W822_HUMAN	330;392;392;392;392;392;392;394;394;392;391;392;392;392	tr|R4GNG3|R4GNG3_HUMAN	tr|R4GNG3|R4GNG3_HUMAN	NNQHSVESQDNDQPDYDSVASDEDTDLETTA	T(0.001)INNQHS(0.001)VES(0.003)QDNDQPDY(0.898)DS(0.225)VAS(0.764)DEDT(0.069)DLET(0.013)T(0.013)AS(0.012)K	9168	ARF GTPase-activating protein GIT2 (Fragment)	GIT2	UID9882	2	4	3	4
2.66725	3.41459	4.23719	NaN	NaN	-0.069521	4.13833	3.17597	NaN	NaN	S	3	1469;2839	___1	0.992432	3.25e-07	104.16	71.47	53.278	-0.87738	75156000	143	21.1968	tr|A0A0A0MSK5|A0A0A0MSK5_HUMAN;sp|Q5JTV8|TOIP1_HUMAN;sp|Q5JTV8-3|TOIP1_HUMAN;sp|Q5JTV8-2|TOIP1_HUMAN;tr|H0YDU3|H0YDU3_HUMAN;tr|H0YD16|H0YD16_HUMAN;tr|J3KN66|J3KN66_HUMAN	22;143;143;143;46;15;143	tr|A0A0A0MSK5|A0A0A0MSK5_HUMAN;tr|J3KN66|J3KN66_HUMAN	tr|J3KN66|J3KN66_HUMAN	TRLQQQHSEQPPLQPSPVMTRRGLRDSHSSE	LQQQHSEQPPLQPS(0.992)PVMT(0.008)R	3519	Torsin-1A-interacting protein 1	TOR1AIP1	UID2900	1;2	3	2	3
0.743402	2.96516	NaN	NaN	3.60639	3.46635	3.38999	3.39615	2.9954	2.24026	S	2	1530	___1	0.770705	0.00489576	68.171	12.192	46.797	0.53324	74494000	925	5.57016	tr|A0A0A0MTR7|A0A0A0MTR7_HUMAN;sp|Q63HN8|RN213_HUMAN;tr|A0A0A0MTC1|A0A0A0MTC1_HUMAN;sp|Q63HN8-4|RN213_HUMAN;sp|Q63HN8-5|RN213_HUMAN	925;925;974;974;925	tr|A0A0A0MTR7|A0A0A0MTR7_HUMAN	tr|A0A0A0MTR7|A0A0A0MTR7_HUMAN	TKRWLREVFTKNMLTSSGASFTYVKEIEVWR	NMLT(0.214)S(0.771)S(0.014)GAS(0.001)FT(0.001)YVK	3735	E3 ubiquitin-protein ligase RNF213	RNF213	UID5375	1	3	2	5
1.30771	2.82927	3.16656	3.33005	3.67166	1.21599	3.58566	NaN	1.94556	2.3201	S	3	2109	___2	0.987436	0.000238331	81.157	58.172	81.157	-0.31488	74240000	214	18.9538	sp|Q96JM3|CHAP1_HUMAN	214	sp|Q96JM3|CHAP1_HUMAN	sp|Q96JM3|CHAP1_HUMAN	LAPVPSPEPQKPAPVSPESVKATLSNPKPQK	LAPVPS(1)PEPQKPAPVS(0.987)PES(0.013)VK	5461	Chromosome alignment-maintaining phosphoprotein 1	CHAMP1	UID8601	2	5	4	4
2.11416	1.78763	2.99121	1.42061	2.47124	1.74042	2.10526	0.735533	1.91686	2.39772	S	2	912	___1	0.999999	0.0018527	79.614	45.744	79.614	-1.1314	74045000	1456	60.7851	sp|P49792|RBP2_HUMAN	1456	sp|P49792|RBP2_HUMAN	sp|P49792|RBP2_HUMAN	TKSANKSGSSFVHQASFKFGQGDLPKPINSD	SGSSFVHQAS(1)FK	2058	E3 SUMO-protein ligase RanBP2	RANBP2	UID921	1	5	4	5
NaN	3.26759	NaN	3.3404	2.97726	-3.17738	3.16113	3.78506	2.56968	2.47139	S	3	1480	___1	0.99162	2.28e-29	135.26	107.88	135.26	0.39937	73879000	935	20.7309	sp|Q5S007|LRRK2_HUMAN;tr|E9PC85|E9PC85_HUMAN	935;935	sp|Q5S007|LRRK2_HUMAN	sp|Q5S007|LRRK2_HUMAN	AVLQRCSPNLQRHSNSLGPIFDHEDLLKRKR	HS(0.008)NS(0.992)LGPIFDHEDLLK	3551	Leucine-rich repeat serine/threonine-protein kinase 2	LRRK2	UID2955	1	3	3	5
0.209454	-0.359388	1.1573	-0.0651817	-0.83178	0.816269	-0.575926	-1.05968	0.153809	-1.12464	S	3	828	___1	0.999997	0.000361352	88.803	51.956	88.311	0.63538	73651000	20	55.1192	sp|P41208|CETN2_HUMAN	20	sp|P41208|CETN2_HUMAN	sp|P41208|CETN2_HUMAN	FKKANMASSSQRKRMSPKPELTEEQKQEIRE	RMS(1)PKPELTEEQK	1818	Centrin-2	CETN2	UID1113	1	5	4	5
0.0818825	-0.879932	1.13118	0.246798	-0.908057	1.38214	-0.542374	-1.52861	-0.644505	0.917385	S	2	1063	___1	1	1.25e-11	116.71	72.952	116.71	-0.35705	73568000	5	116.713	tr|A0A087X2D0|A0A087X2D0_HUMAN;sp|P84103-2|SRSF3_HUMAN;sp|P84103|SRSF3_HUMAN	5;5;5	tr|A0A087X2D0|A0A087X2D0_HUMAN	tr|A0A087X2D0|A0A087X2D0_HUMAN	___________MHRDSCPLDCKVYVGNLGNN	MHRDS(1)CPLDCK	2344	Serine/arginine-rich-splicing factor 3	SRSF3	UID123	1	5	4	5
3.31926	1.57782	2.78545	-0.0857544	1.56361	2.86285	2.22391	1.70818	1.24296	2.42149	S	2	381	___2	0.999836	6.45e-29	142.4	98.604	101.42	0.344	73473000	305	37.7387	sp|O95218-2|ZRAB2_HUMAN	305	sp|O95218-2|ZRAB2_HUMAN	sp|O95218-2|ZRAB2_HUMAN	SRSSSSGDRKKRRTRSRSPESQVIGENTKQP	S(1)RS(0.975)PES(0.025)QVIGENTK	900	Isoform 2 of Zinc finger Ran-binding domain-containing protein 2	ZRANB2	UID7329	2	5	4	5
1.70179	2.65919	3.50122	2.30973	NaN	3.40963	3.34341	3.05494	1.71848	3.27306	S	3	522	___1	0.999974	3.85e-09	111.88	34.101	62.525	-0.0017963	73327000	35	48.484	sp|P09429|HMGB1_HUMAN;tr|Q5T7C4|Q5T7C4_HUMAN	35;35	sp|P09429|HMGB1_HUMAN	sp|P09429|HMGB1_HUMAN	VQTCREEHKKKHPDASVNFSEFSKKCSERWK	KHPDAS(1)VNFSEFSK	1164	High mobility group protein B1	HMGB1	UID1360	1	4	3	5
-1.85354	1.22478	1.6299	0.219076	1.55354	1.15497	1.06877	0.326923	0.78948	2.19165	S	2	830	___1	1	2.52e-63	162.94	90.262	162.94	-0.55936	73308000	227	78.2566	sp|P41218|MNDA_HUMAN	227	sp|P41218|MNDA_HUMAN	sp|P41218|MNDA_HUMAN	VTVVVLKATAPFKYESPENGKSTMFHATVAS	ATAPFKYES(1)PENGK	1820	Myeloid cell nuclear differentiation antigen	MNDA	UID484	1	5	4	5
-1.7308	NaN	1.49374	1.41726	1.77307	NaN	NaN	1.63614	0.748613	1.26901	S	3	2201	___2	1	4.85e-66	147.26	109.25	44.84	0.10166	73301000	88	44.8395	sp|Q99856|ARI3A_HUMAN	88	sp|Q99856|ARI3A_HUMAN	sp|Q99856|ARI3A_HUMAN	GHPASPGGSEDGPPGSEEEDAAREGTPGSPG	AAAAGLGHPAS(1)PGGS(1)EDGPPGS(1)EEEDAAR	5771	AT-rich interactive domain-containing protein 3A	ARID3A	UID7010	2;3	4	3	3
0.601982	1.79413	1.68394	2.50382	2.70579	2.31366	2.1713	2.88169	3.89642	1.83572	S	3	2201	___3	1	4.85e-66	147.26	109.25	44.84	0.10166	73301000	88	44.8395	sp|Q99856|ARI3A_HUMAN	88	sp|Q99856|ARI3A_HUMAN	sp|Q99856|ARI3A_HUMAN	GHPASPGGSEDGPPGSEEEDAAREGTPGSPG	AAAAGLGHPAS(1)PGGS(1)EDGPPGS(1)EEEDAAR	5771	AT-rich interactive domain-containing protein 3A	ARID3A	UID12496	2;3	5	4	5
0.182222	0.665545	0.646128	1.24816	-0.317828	0.905548	0.132805	-0.249924	0.673267	0.131325	S	2	1082	___2	1	0.00071005	96.153	71.615	96.153	0.30109	73019000	194	90.6594	sp|Q01130-2|SRSF2_HUMAN;sp|Q01130|SRSF2_HUMAN	194;206	sp|Q01130-2|SRSF2_HUMAN	sp|Q01130-2|SRSF2_HUMAN	SPPPVSKRESKSRSRSKSPPKSPEEEGAVSS	S(1)KS(1)PPKS(1)PEEEGAVSS	2396	Isoform 2 of Serine/arginine-rich splicing factor 2	SRSF2	UID5790	2;3;4	5	4	5
0.182222	0.665545	0.646128	1.24816	-0.317828	0.905548	0.132805	-0.249924	0.673267	0.131325	S	2	1082	___2	1	0.00071005	96.153	71.615	96.153	0.30109	73019000	196	82.9524	sp|Q01130-2|SRSF2_HUMAN;sp|Q01130|SRSF2_HUMAN	196;208	sp|Q01130-2|SRSF2_HUMAN	sp|Q01130-2|SRSF2_HUMAN	PPVSKRESKSRSRSKSPPKSPEEEGAVSS__	S(1)KS(1)PPKS(1)PEEEGAVSS	2397	Isoform 2 of Serine/arginine-rich splicing factor 2	SRSF2	UID5881	2;3;4	5	4	5
0.950443	1.8069	2.57045	1.24081	1.49875	2.16843	2.49827	1.10656	2.72565	1.71903	S	2	1082	___3	1	0.00071005	96.153	71.615	96.153	0.30109	73019000	194	90.6594	sp|Q01130-2|SRSF2_HUMAN;sp|Q01130|SRSF2_HUMAN	194;206	sp|Q01130-2|SRSF2_HUMAN	sp|Q01130-2|SRSF2_HUMAN	SPPPVSKRESKSRSRSKSPPKSPEEEGAVSS	S(1)KS(1)PPKS(1)PEEEGAVSS	2396	Isoform 2 of Serine/arginine-rich splicing factor 2	SRSF2	UID11276	2;3;4	5	4	5
0.950443	1.8069	2.57045	1.24081	1.49875	2.16843	2.49827	1.10656	2.72565	1.71903	S	2	1082	___3	1	0.00071005	96.153	71.615	96.153	0.30109	73019000	196	82.9524	sp|Q01130-2|SRSF2_HUMAN;sp|Q01130|SRSF2_HUMAN	196;208	sp|Q01130-2|SRSF2_HUMAN	sp|Q01130-2|SRSF2_HUMAN	PPVSKRESKSRSRSKSPPKSPEEEGAVSS__	S(1)KS(1)PPKS(1)PEEEGAVSS	2397	Isoform 2 of Serine/arginine-rich splicing factor 2	SRSF2	UID11367	2;3;4	5	4	5
[truncated: 3,639 more rows]

## Sheet: DMSO enriched
Amino acid	Charge	Position	Proteins	Positions within proteins	Protein	Sequence window	Phospho (STY) Probabilities	Protein name	Gene name	Number of Phospho (STY)	# valid values DMSO	# valid values DMSO (minus D1)	# valid values Neratinib		Ratio DMSO	Ratio DMSO (minus D1)	Ratio Neratinib
[truncated: 70 more rows]

## Sheet: Neratinib enriched
Amino acid	Charge	Position	Proteins	Positions within proteins	Protein	Sequence window	Phospho (STY) Probabilities	Protein name	Gene name	Number of Phospho (STY)	# valid values DMSO	# valid values DMSO (minus D1)	# valid values Neratinib		Ratio DMSO	Ratio DMSO (minus D1)	Ratio Neratinib
[truncated: 95 more rows]

[truncated: 2 more sheets: Statistical analysis, Statistical analysis - FDR 0.05]
